# Supplementary material for: Proteomic Analysis of Lung Cancer Types—A Pilot Study
Source: Cancers (Basel). 2022 May 26;14(11):2629. doi: 10.3390/cancers14112629 (PMC9179298; doi:10.3390/cancers14112629)
Supplement: Supplementary file 1 [file cancers-14-02629-s001.zip › Supplementary Table S1.xlsx]

## Sheet: Table S1
			Table S1: Detailed information about the samples included in the study

## Sheet: Samples
ID	TUMOR	TUMOR ADJACENT	AGE	SEX	HISTOLOGY
FA_10	+	-	65	FAMALE	adenocarcinoma
NA_6	+	+	58	FEMALE	adenocarcinoma
FA_11	+	+	65	MALE	adenocarcinoma
FA_12	+	+	66	MALE	adenocarcinoma
FA_13	+	+	73	MALE	adenocarcinoma
NA_10	+	+	57	FEMALE	adenocarcinoma
NA_11	+	+	65	FEMALE	adenocarcinoma
NA_12	+	+	68	FEMALE	adenocarcinoma
FA_17	+	-	71	MALE	adenocarcinoma
FA_18	+	+	73	MALE	adenocarcinoma
FN_1	+	+	54	MALE	large cell carcinoma
NN_1	+	+	72	FEMALE	large cell carcinoma
NN_2	+	-	75	FEMALE	large cell carcinoma
NN_3	+	-	79	FEMALE	large cell carcinoma
NN_4	+	+	61	FEMALE	large cell carcinoma
FN_2	+	+	59	MALE	large cell neuroendocrine carcinoma
NN_5	+	+	71	FEMALE	large cell neuroendocrine carcinoma
NN_6	+	+	72	FEMALE	large cell carcinoma
FN_3	+	+	61	MALE	large cell carcinoma
FN_4	+	+	76	MALE	large cell neuroendocrine carcinoma
FK_1	+	+	63	MALE	small cell lung carcinoma
FK_2	+	+	65	MALE	small cell lung carcinoma
NK_1	+	+	57	FEMALE	small cell lung carcinoma
NK_2	+	+	69	FEMALE	small cell lung carcinoma
FK_3	+	+	69	MALE	small cell lung carcinoma
NK_4	+	+	60	FEMALE	small cell lung carcinoma
FK_8	+	+	64	MALE	small cell lung carcinoma
FK_9	+	+	62	MALE	small cell lung carcinoma
NK_5	+	-	60	FEMALE	small cell lung carcinoma
FK_10	-	+	70	MALE	small cell lung carcinoma
FL_1	+	+	55	MALE	squamous cell carcinoma
NL_1	+	+	65	FEMALE	squamous cell carcinoma
FL_2	+	-	68	MALE	squamous cell carcinoma
FL_3	+	+	72	MALE	squamous cell carcinoma
FL_4	+	+	66	MALE	squamous cell carcinoma
FL_5	+	+	66	MALE	squamous cell carcinoma
FL_6	+	+	72	MALE	squamous cell carcinoma
FL_7	+	-	74	MALE	squamous cell carcinoma
NL_2	+	+	63	FEMALE	squamous cell carcinoma
NL_3	-	+	65	FEMALE	squamous cell carcinoma
