# Supplementary material for: Proteomic Analysis of Lung Cancer Types—A Pilot Study
Source: Cancers (Basel). 2022 May 26;14(11):2629. doi: 10.3390/cancers14112629 (PMC9179298; doi:10.3390/cancers14112629)
Supplement: Supplementary file 1 [file cancers-14-02629-s001.zip › Supplementary Table S2.xlsx]

## Sheet: Table S2
				Table S2: Parameters of the software used

## Sheet: Byonic
Recorded protein search configuration:
Num	Rule	Value
0	Protein database	uniprot_HUMAN_202010.fasta
1	Spectrum-level FDR	Auto cut
2	Cleavage residues	KR
3	Digest cutter	C-terminal cutter
4	Peptide termini	Fully specific
5	Maximum number of missed cleavages	2
6	Precursor tolerance	15.0 ppm
7	Fragment tolerance	frag:qtof_hcd 20.0 ppm
8	Fragment tolerance version	2
9	Charges applied to charge-unassigned spectra:	1,2,3
10	Precursor mass max	10000.0
11	N-glycan search	None
12	O-glycan search	None
13	Off by x isotopes	-2,-1,0,+1,+2
14	Contaminants added	true
15	Decoys added	true
16	%Additional parameters:
17	Disulfide Enable	false
18	Trisulfide Enable	false
19	DSS Crosslink Enable	false
20	Custom Crosslink Enable	false
21	Wildcard Enable	0
22	Combyne cut off score	Auto
23	Protein FDR cutoff	1%
24	Focused DB created	false
25	Export mzIdentML	true
26	Score version	2
27	precursor_assignment_flags	2
28	po_NumberMonosReturn	1
29	Lock mass list	None
30	%Modification searches:
31	common_modifications_max	2
32	rare_modifications_max	1
33	%Fixed and variable modifications:
34	Carbamidomethyl / +57.021464 @ C | fixed
35	Oxidation / +15.994915 @ M | common2
36	Gln->pyro-Glu / -17.026549 @ NTerm Q | rare1
37	Glu->pyro-Glu / -18.010565 @ NTerm E | rare1
38	Ammonia-loss / -17.026549 @ NTerm C | rare1
39	Acetyl / +42.010565 @ Protein NTerm | rare1
40	Deamidated / +0.984016 @ N, Q | rare1
41	Methyl / +14.015650 @ NTerm, H, K, N, R | rare1
42	% Custom modification text below
43	%Glycan modifications:
44	Show all N-glycopeptides	0
45	%Addition parameters:
46	Product Version	PMI-Byonic-Com:v4.2.10
47	Registered to	-

## Sheet: MaxQuant
Parameter	Value
Version	2.0.3.0
User name	-
Machine name	E111B
Date of writing	2022-01-09 07:34:11
Include contaminants	TRUE
PSM FDR	0.01
PSM FDR Crosslink	0.01
Protein FDR	0.01
Site FDR	0.01
Use Normalized Ratios For Occupancy	TRUE
Min. peptide Length	7
Min. score for unmodified peptides	0
Min. score for modified peptides	40
Min. delta score for unmodified peptides	0
Min. delta score for modified peptides	6
Min. unique peptides	0
Min. razor peptides	1
Min. peptides	1
Use only unmodified peptides and	TRUE
Modifications included in protein quantification	Oxidation (M);Acetyl (Protein N-term)
Peptides used for protein quantification	Razor
Discard unmodified counterpart peptides	TRUE
Label min. ratio count	2
Use delta score	FALSE
iBAQ	TRUE
iBAQ log fit	TRUE
Match between runs	TRUE
Matching time window [min]	2
Match ion mobility window [indices]	0.05
Alignment time window [min]	20
Alignment ion mobility window [indices]	1
Find dependent peptides	FALSE
Fasta file	lung_fasta.fasta
Decoy mode	revert
Include contaminants	TRUE
Advanced ratios	FALSE
Fixed andromeda index folder
Combined folder location
Second peptides	TRUE
Stabilize large LFQ ratios	TRUE
Separate LFQ in parameter groups	FALSE
Require MS/MS for LFQ comparisons	TRUE
Calculate peak properties	TRUE
Main search max. combinations	200
Advanced site intensities	TRUE
Write msScans table	FALSE
Write msmsScans table	TRUE
Write ms3Scans table	TRUE
Write allPeptides table	TRUE
Write mzRange table	TRUE
Write DIA fragments table	FALSE
Write DIA fragments quant table	FALSE
Write pasefMsmsScans table	TRUE
Write accumulatedMsmsScans table	TRUE
Max. peptide mass [Da]	4600
Min. peptide length for unspecific search	8
Max. peptide length for unspecific search	25
Razor protein FDR	TRUE
Disable MD5	FALSE
Max mods in site table	3
Match unidentified features	FALSE
Epsilon score for mutations
Evaluate variant peptides separately	TRUE
Variation mode	None
MS/MS tol. (FTMS)	20 ppm
Top MS/MS peaks per Da interval. (FTMS)	12
Da interval. (FTMS)	100
MS/MS deisotoping (FTMS)	TRUE
MS/MS deisotoping tolerance (FTMS)	7
MS/MS deisotoping tolerance unit (FTMS)	ppm
MS/MS higher charges (FTMS)	TRUE
MS/MS water loss (FTMS)	TRUE
MS/MS ammonia loss (FTMS)	TRUE
MS/MS dependent losses (FTMS)	TRUE
MS/MS recalibration (FTMS)	FALSE
MS/MS tol. (ITMS)	0.5 Da
Top MS/MS peaks per Da interval. (ITMS)	8
Da interval. (ITMS)	100
MS/MS deisotoping (ITMS)	FALSE
MS/MS deisotoping tolerance (ITMS)	0.15
MS/MS deisotoping tolerance unit (ITMS)	Da
MS/MS higher charges (ITMS)	TRUE
MS/MS water loss (ITMS)	TRUE
MS/MS ammonia loss (ITMS)	TRUE
MS/MS dependent losses (ITMS)	TRUE
MS/MS recalibration (ITMS)	FALSE
MS/MS tol. (TOF)	40 ppm
Top MS/MS peaks per Da interval. (TOF)	10
Da interval. (TOF)	100
MS/MS deisotoping (TOF)	TRUE
MS/MS deisotoping tolerance (TOF)	0.01
MS/MS deisotoping tolerance unit (TOF)	Da
MS/MS higher charges (TOF)	TRUE
MS/MS water loss (TOF)	TRUE
MS/MS ammonia loss (TOF)	TRUE
MS/MS dependent losses (TOF)	TRUE
MS/MS recalibration (TOF)	FALSE
MS/MS tol. (Unknown)	20 ppm
Top MS/MS peaks per Da interval. (Unknown)	12
Da interval. (Unknown)	100
MS/MS deisotoping (Unknown)	TRUE
MS/MS deisotoping tolerance (Unknown)	7
MS/MS deisotoping tolerance unit (Unknown)	ppm
MS/MS higher charges (Unknown)	TRUE
MS/MS water loss (Unknown)	TRUE
MS/MS ammonia loss (Unknown)	TRUE
MS/MS dependent losses (Unknown)	TRUE
MS/MS recalibration (Unknown)	FALSE
Site tables	Deamidation (NQ)Sites.txt;Oxidation (M)Sites.txt

## Sheet: GSEA
producer_class	xtools.gsea.GseaPreranked
producer_timestamp	1648209639744
param	rnd_seed	timestamp
param	rpt_label	-
param	set_min	15
param	chip	ftp.broadinstitute.org://pub/gsea/annotations_versioned/Human_ENSEMBL_Gene_ID_MSigDB.v7.5.1.chip
param	zip_report	FALSE
param	create_svgs	FALSE
param	scoring_scheme	weighted
param	rnk	-
param	norm	meandiv
param	out	-
param	mode	Abs_max_of_probes
param	include_only_symbols	TRUE
param	help	FALSE
param	set_max	500
param	gmx	ftp.broadinstitute.org://pub/gsea/gene_sets/c5.go.bp.v7.5.1.symbols.gmt
		ftp.broadinstitute.org://pub/gsea/gene_sets/c5.go.mf.v7.5.1.symbols.gmt
		ftp.broadinstitute.org://pub/gsea/gene_sets/c5.go.cc.v7.5.1.symbols.gmt
		ftp.broadinstitute.org://pub/gsea/gene_sets/h.all.v7.5.1.symbols.gmt
param	make_sets	TRUE
param	plot_top_x	1000
param	gui	FALSE
param	nperm	1000
param	collapse	Collapse

## Sheet: Cytoscape
Enrichment map was created in Cytoscape with default parameters from GSEA using the Enrichment Map Visualization
p-value cutoff	0.005
FDR q-value cutoff	0.1
data used:	GSEA for GOBP terms for SCLC data
Ellipses were drawn after manual evaluation of nodes clustered together

## Sheet: RStudio
kNN imputation:
kNN(df, k = 15, trace = T, imp_var = F)
Normality tests:
shapiro.test(df)
Variance tests:
levene.test(df, df_grouping)
Multiple group comparisons:
if normality AND variance tests are passed for all groups:
aov(df, df_grouping)
else if normality test is passed for all groups AND variance test is not:
welch_anova_test(df, df_grouping)
else:
kruskal.test(df, df_grouping)
Two group comparisons:
if normality (for both groups) AND variance tests are passed:
t.test(df_1, df_2, var.equal = T)
else if normality test is passed for both groups AND variance test is not passed:
t.test(df_1, df_2, var.equal = F)
else:
wilcox.test(df_1, df_2, var.equal = F)
FDR control of outputs:
FDR is controlled for each output table separately
p.adjust(df, method = "BH")
PCA:
prcomp(df, scale. = T)
Heatmap
heatmap.2(df, col=ramp, trace = "none", breaks=breaks,
key = T, density.info = "density",
hclustfun = "ward.D2", ColSideColors = group_colors)
