# Supplementary material for: Proteomic Analysis of Lung Cancer Types—A Pilot Study
Source: Cancers (Basel). 2022 May 26;14(11):2629. doi: 10.3390/cancers14112629 (PMC9179298; doi:10.3390/cancers14112629)
Supplement: Supplementary file 1 [file cancers-14-02629-s001.zip › Supplementary Table S3.xlsx]

## Sheet: Table S3
		Table S3: List of proteins differentially expressed in all 4 subtypes of LC.

## Sheet: Protein list
Proteins	AC			SCLC			SqCC			LCC
	p-value	FC	p-value		FC	p-value		FC	p-value		FC
DESP_HUMAN	0.0428	2.6	0.000279		4.4	0.000209		5.3	0.000181		3.4
SPCS2_HUMAN	0.000583	3.4	0.0215		1.2	0.00559		1.5	0.00278		2.4
P4HA1_HUMAN	0.00278	1.9	4.54e-05		1.9	0.0124		1.3	0.0163		2.1
PUR2_HUMAN	0.0279	1.1	0.00302		1.3	0.0147		1.7	0.00243		1.8
IF6_HUMAN	0.00226	1.9	0.0285		1.1	0.0147		2.5	0.0234		1.5
PSMD3_HUMAN	0.0179	1.1	0.0188		1.1	0.00331		1.7	0.00156		1.5
SYQ_HUMAN	0.00106	2	0.00225		1.6	0.000846		2.4	0.0146		1.4
NP1L1_HUMAN	0.0432	1.3	0.0123		2	0.0187		1.7	0.0304		1.4
ACL6A_HUMAN	3.71e-05	2	0.00273		2.1	0.00331		2.5	0.0065		1.3
HNRPF_HUMAN	0.0106	1	8.84e-05		1.6	0.000869		1.3	0.0248		1.2
ILF2_HUMAN	0.000164	2.3	0.00331		1.8	0.000846		2.8	0.0235		1.2
TCP4_HUMAN	1.07e-06	3.6	0.00575		1.5	0.00817		0.7	0.0185		1.2
IF4A1_HUMAN	0.0245	1.4	0.00383		1.4	0.00393		1.5	0.0298		1.2
DPP3_HUMAN	0.000283	1.6	0.0471		1.4	0.000639		1.3	0.0468		1.1
RCN3_HUMAN	0.00101	1.9	0.017		1.3	0.00331		2	0.00331		1.1
PSA7_HUMAN	0.048	0.6	0.0482		1	0.0296		0.9	0.0146		1
GORS2_HUMAN	0.00331	2.2	0.00331		2.1	0.00143		2.4	0.0146		0.9
MIC19_HUMAN	0.00332	1	0.000846		-1.4	0.00559		-1.3	0.0174		0.6
PININ_HUMAN	7.46e-07	2.5	0.00376		1	0.00925		0.5	0.0468		0.5
DDX6_HUMAN	0.00112	1.1	0.00273		1.3	0.00331		2	0.0042		-0.9
OSTF1_HUMAN	0.00144	1.2	0.00273		-1.3	0.00331		2	0.00312		-0.9
FBLN1_HUMAN	0.00278	1.8	0.0234		-0.8	0.00429		2	0.00468		-0.9
SEPT7_HUMAN	0.0217	-0.8	0.00331		-1.1	0.00331		-0.8	0.00379		-1
VPS35_HUMAN	0.000583	1.5	0.00302		-1.6	0.00331		1.9	0.011		-1
SSRP1_HUMAN	0.00654	1.4	0.00273		2.4	0.00331		1.8	0.0047		-1
MYL6_HUMAN	0.0131	-0.5	0.000143		-1.3	0.0174		-1.2	0.00763		-1
ADPRS_HUMAN	0.00331	1.3	0.000846		-1.1	0.0304		-0.7	0.00143		-1.1
VASP_HUMAN	0.0308	-0.7	0.00139		-1.5	0.00362		-1.6	0.0379		-1.1
TOIP1_HUMAN	0.000757	1.3	0.0361		-0.5	0.00331		1.3	0.00273		-1.1
UFL1_HUMAN	0.0065	1.1	0.00331		-1.4	0.00331		1.6	0.00133		-1.2
BGAL_HUMAN	0.00286	1.5	0.005		-0.9	0.00429		1.2	0.0033		-1.2
PHP14_HUMAN	0.00243	1.8	0.00273		-1.1	0.00429		1.4	0.00501		-1.2
MECP2_HUMAN	0.0377	1.3	0.00273		-1.5	0.00643		1.2	0.0316		-1.3
GMFB_HUMAN	0.038	0.6	0.0101		-0.5	0.0304		0.9	0.011		-1.4
MYPT1_HUMAN	0.00331	1.2	0.00273		-1.6	0.0174		-1.3	0.00278		-1.4
PEBP1_HUMAN	0.0202	-1	0.005		-0.8	0.00393		-1	0.0039		-1.4
PSPC1_HUMAN	0.000675	1.7	0.00302		2.6	0.000846		2.7	0.000583		-1.5
CRYAB_HUMAN	0.00278	-1.4	0.00143		-1.8	0.0174		-1.5	0.00172		-1.5
SC31A_HUMAN	7.22e-06	1.7	0.000846		-1.3	0.00429		1.7	3.1e-05		-1.5
VWF_HUMAN	0.00278	-1.4	0.000583		-2	0.0147		-1.2	0.000583		-1.6
EHD4_HUMAN	0.00191	-1.7	0.000671		-2.1	0.0128		-1.4	0.000146		-1.6
SORCN_HUMAN	0.0162	-0.9	0.000583		-1.5	0.00429		-1.2	0.000146		-1.7
CO6A2_HUMAN	0.0308	-0.7	0.000846		-2.5	0.0187		-1.8	0.0102		-1.7
FKBP2_HUMAN	1.91e-05	2.7	0.00273		-2.1	0.0116		2.7	0.0189		-1.7
STX7_HUMAN	9.96e-06	1.5	0.000583		-1.9	0.00331		1.4	2.82e-05		-1.8
UTRN_HUMAN	0.00172	1.3	0.000583		-2	0.0174		-1.3	9.48e-06		-1.8
SUMF2_HUMAN	0.00652	1.7	0.000583		-2.1	0.00939		-1.6	2.16e-06		-1.8
HBB_HUMAN	0.0308	-1.2	0.000784		-4	0.00295		-2.8	0.0202		-1.8
CATZ_HUMAN	2.54e-05	3.2	0.000583		-5.1	0.0345		-1.4	0.00989		-1.9
PGRC2_HUMAN	0.000255	1.8	0.00225		-1.5	0.000846		1.9	7.65e-07		-1.9
CO6A1_HUMAN	0.000784	-1.3	0.000132		-2.1	0.00933		-2.2	0.0228		-2
CYB5_HUMAN	0.0444	-1.2	0.00052		-1.9	0.00353		-2.3	0.0468		-2
ANXA3_HUMAN	0.0116	-2.1	0.000583		-4.1	0.0234		-1.3	0.0156		-2
ANK1_HUMAN	0.00251	-2.3	0.00391		-2.8	0.0147		-2	0.0131		-2.1
NID1_HUMAN	0.0163	-2.4	2.89e-05		-3.6	0.0176		-2	0.0189		-2.1
S10A4_HUMAN	0.0254	-1.7	0.00273		-2.3	0.000583		-2.5	0.0054		-2.1
CATA_HUMAN	0.0189	-1.5	0.000583		-3	0.0144		-2	0.00236		-2.2
HBA_HUMAN	0.0245	-0.8	0.000583		-3.5	0.00256		-2.7	0.00599		-2.2
LYSC_HUMAN	0.0104	-2.5	0.000583		-4.1	0.0133		-1.8	0.0468		-2.2
EIF1_HUMAN	0.000583	2.5	0.00273		-2.3	0.0234		-1.7	0.000583		-2.3
C4BPA_HUMAN	0.000583	-2.4	0.0074		-2.2	0.00156		-2.2	0.00156		-2.4
LAMC1_HUMAN	0.0202	-1.9	0.000583		-3.9	0.00644		-1.9	0.000846		-2.5
GAPR1_HUMAN	0.00331	1.4	0.000583		-2.7	0.0123		-1.5	1.27e-07		-2.5
PDLI2_HUMAN	0.0121	-1.5	0.000583		-3.4	0.0145		-1.7	0.000583		-2.5
BAP31_HUMAN	0.000283	1.8	0.00628		-1.1	0.0174		-2.5	6.36e-06		-2.6
GILT_HUMAN	0.00278	-1.9	0.000583		-2.6	0.000846		-2.5	0.000921		-2.6
TPM2_HUMAN	0.0047	2.7	0.00785		-2.2	0.0093		2.4	4.73e-06		-2.8
CAH1_HUMAN	0.011	-2.7	0.00143		-4	0.00861		-2.9	0.0074		-2.9
FHL1_HUMAN	0.00278	-2.7	0.000583		-3.5	0.00248		-2.9	0.000583		-3
CAVN2_HUMAN	0.0248	-2.6	0.000583		-3.3	0.000275		-3.9	0.000583		-3.1
CO1A2_HUMAN	0.00843	-2.3	0.000583		-2.9	0.0147		-2.8	0.0109		-3.1
MEAK7_HUMAN	0.0053	4.3	0.00633		-3.2	0.00331		5.2	0.00652		-3.3
AOC3_HUMAN	0.0202	-2.4	0.000275		-4.4	0.011		-2.6	0.000363		-3.7
CAV1_HUMAN	0.00278	-3.7	0.000583		-4.5	0.00708		-3.2	0.00243		-3.9
CAVN1_HUMAN	0.000583	-3.4	0.00273		-5.9	0.00643		-3.9	0.000583		-4.6
DESM_HUMAN	0.02	-3	6.08e-05		-6	0.0111		-3	0.000668		-4.6
ADH1B_HUMAN	0.00705	-2.4	0.000583		-4.5	0.000846		-4.4	0.000583		-4.8
TENX_HUMAN	0.00278	-5.4	0.000583		-6.1	0.000846		-5.4	1.2e-08		-5.8
