# Supplementary material for: Proteomic Analysis of Lung Cancer Types—A Pilot Study
Source: Cancers (Basel). 2022 May 26;14(11):2629. doi: 10.3390/cancers14112629 (PMC9179298; doi:10.3390/cancers14112629)
Supplement: Supplementary file 1 [file cancers-14-02629-s001.zip › Supplementary Table S4.xlsx]

## Sheet: Table S4
		Table S4: List of proteins differentially expressed only in one type of LC compared to tumor-adjacent tissue

## Sheet: AC (61 proteins)
Proteins	AC			SCLC			SqCC			LCC
	p-value	FC		p-value	FC		p-value	FC		p-value	FC
sp|Q562R1|ACTBL_HUMAN	0.0244739	5.94007		0.974628	-0.16777		0.163447	0.293221		0.974628	-0.00753209
sp|P16403|H12_HUMAN	6.25278e-09	4.82803		0.128969	0.966922		0.968808	-0.072618		1	0.222561
sp|Q6S8J3|POTEE_HUMAN	7.60656e-06	4.09843		0.894584	0.0886632		0.504583	0.373226		0.3466	-0.307873
sp|Q8WX93|PALLD_HUMAN;tr|F8WA26|F8WA26_HUMAN	3.39652e-06	3.80738		0.926421	-0.0978806		0.124071	0.813943		0.0579233	-1.10464
sp|P63313|TYB10_HUMAN;CON__P21752	2.35315e-06	3.75415		0.974628	0.0413003		0.873329	0.113223		0.803386	0.231858
sp|P52907|CAZA1_HUMAN	2.75903e-09	3.64646		0.152916	0.603361		0.0505323	0.847295		0.7938	0.117186
sp|P16402|H13_HUMAN	0.000582696	3.20969		0.538211	0.458684		0.629292	-0.252488		0.782615	-0.259784
sp|P14174|MIF_HUMAN	0.0163404	2.86464		0.163447	0.802414		0.0848981	1.2119		0.149046	1.19019
tr|A0A2R8Y6J3|A0A2R8Y6J3_HUMAN;sp|P46777|RL5_HUMAN	6.23638e-06	2.77624		0.36369	0.389034		0.974628	-0.0908274		0.493515	-0.177498
sp|Q16186|ADRM1_HUMAN;tr|A0A087WX59|A0A087WX59_HUMAN;tr|A0A087WUX6|A0A087WUX6_HUMAN	9.90737e-07	2.53583		0.583408	0.20994		0.334184	0.330612		0.996999	0.00332655
sp|P22223|CADH3_HUMAN	0.00375366	2.51869		0.974628	-0.16777		0.163447	0.293221		0.974628	-0.00753209
sp|Q9P1F3|ABRAL_HUMAN;tr|Q5SZC9|Q5SZC9_HUMAN	0.028002	2.28368		0.974628	-0.16777		0.163447	0.293221		0.974628	-0.00753209
sp|P26639|SYTC_HUMAN	1.0967e-06	2.23798		0.198131	0.506167		0.461444	0.300699		0.312865	0.308564
sp|Q13045|FLII_HUMAN;tr|J3KS54|J3KS54_HUMAN;tr|J3KS39|J3KS39_HUMAN	5.90974e-05	2.23287		0.974628	0.116683		0.301644	0.567352		0.803386	0.140182
sp|P49207|RL34_HUMAN	0.000169939	2.20829		0.151532	-0.513966		0.124071	-0.616013		0.275094	-0.573224
sp|Q8IUX7|AEBP1_HUMAN	0.000173731	2.20468		0.153165	0.912122		0.835264	0.18397		0.767563	-0.291185
sp|O15144|ARPC2_HUMAN;tr|H7C3F9|H7C3F9_HUMAN	0.00420318	2.18763		0.360478	-0.556978		0.0698599	1.13681		0.0981033	1.12324
sp|Q9C0C2|TB182_HUMAN;tr|E9PKK0|E9PKK0_HUMAN	0.00038468	2.10641		0.479625	-0.299279		0.0801094	0.755813		0.974628	0.00879683
tr|A0A590UJK4|A0A590UJK4_HUMAN;tr|A0A590UK01|A0A590UK01_HUMAN;tr|A0A590UJP7|A0A590UJP7_HUMAN;sp|Q13247|SRSF6_HUMAN;tr|A0A590UK80|A0A590UK80_HUMAN	8.6899e-06	1.97172		0.0665122	0.749574		0.246277	0.341319		0.974628	-0.195135
sp|P18077|RL35A_HUMAN;tr|C9K025|C9K025_HUMAN;tr|F8WBS5|F8WBS5_HUMAN;tr|F8WB72|F8WB72_HUMAN	2.93013e-05	1.97127		0.220372	-0.381781		0.563218	-0.390679		0.181649	-0.592918
sp|P35270|SPRE_HUMAN	0.00102506	1.95166		0.421779	0.515365		0.0510732	1.18137		0.348112	0.496582
sp|Q9P0L0|VAPA_HUMAN	5.11679e-06	1.93072		0.163878	0.311079		0.60654	0.202504		0.101491	-0.353033
sp|P53396|ACLY_HUMAN;tr|K7ESG8|K7ESG8_HUMAN	0.000582696	1.73856		0.135162	0.525691		0.166984	0.604437		0.32895	0.750042
sp|Q03518|TAP1_HUMAN;tr|A0A140T9T7|A0A140T9T7_HUMAN;tr|A0A0S2Z4R8|A0A0S2Z4R8_HUMAN	0.0011884	1.71108		0.974628	-0.16777		0.800591	0.227814		0.136886	0.622781
sp|P11166|GTR1_HUMAN	0.00766911	1.67915		0.621374	-0.331852		0.0710736	1.7176		0.633722	-0.323763
tr|H7C003|H7C003_HUMAN;sp|Q15435|PP1R7_HUMAN;tr|C9JD73|C9JD73_HUMAN;tr|C9J177|C9J177_HUMAN;tr|B5MBZ8|B5MBZ8_HUMAN;tr|H7C118|H7C118_HUMAN;tr|C9JRC4|C9JRC4_HUMAN;tr|H7C3Q5|H7C3Q5_HUMAN	1.61917e-05	1.65114		0.163878	0.207539		0.389753	0.211826		0.330781	-0.256105
sp|P13473|LAMP2_HUMAN	0.00278125	1.57121		0.598889	0.275638		0.163447	0.293221		0.493515	0.0621094
sp|O75533|SF3B1_HUMAN	4.76659e-05	1.46822		0.0527016	0.682335		0.163447	0.293221		0.173705	0.232131
tr|A0A2R8YFH5|A0A2R8YFH5_HUMAN	0.00256606	1.41588		0.974628	-0.16777		0.163447	0.293221		0.974628	-0.00753209
sp|P13611|CSPG2_HUMAN;tr|E9PF17|E9PF17_HUMAN;tr|D6RGZ6|D6RGZ6_HUMAN;tr|Q86W61|Q86W61_HUMAN	0.0422126	1.35696		0.151532	0.755687		0.0998143	1.24401		0.30646	0.745235
sp|Q9Y2V2|CHSP1_HUMAN;tr|H3BSW7|H3BSW7_HUMAN;tr|H3BUY4|H3BUY4_HUMAN;tr|H3BPY5|H3BPY5_HUMAN;tr|H3BNU9|H3BNU9_HUMAN;tr|H3BTK3|H3BTK3_HUMAN;tr|I3L3X8|I3L3X8_HUMAN	0.00278125	1.34346		0.974628	-0.16777		0.163447	0.293221		0.974628	-0.00753209
tr|A0A3B3ITZ9|A0A3B3ITZ9_HUMAN;sp|Q9Y2W1|TR150_HUMAN	0.000582696	1.33122		0.347039	0.261894		0.431978	-0.33668		0.249229	-0.661813
tr|E9PLH9|E9PLH9_HUMAN;tr|E9PP14|E9PP14_HUMAN;tr|A0A0J9YX13|A0A0J9YX13_HUMAN;tr|E9PKL9|E9PKL9_HUMAN;sp|Q13630|FCL_HUMAN;tr|E9PP60|E9PP60_HUMAN	0.0181841	1.31895		0.974628	-0.16777		0.163447	0.293221		0.974628	-0.00753209
sp|Q96C86|DCPS_HUMAN;tr|A0A3B3ITF0|A0A3B3ITF0_HUMAN	0.0161986	1.23669		0.974628	-0.16777		0.163447	0.293221		0.974628	-0.00753209
sp|O95831|AIFM1_HUMAN;tr|E9PMA0|E9PMA0_HUMAN	0.00100909	1.23039		1	0.00097275		0.395071	0.485788		0.974628	0.0437729
sp|P11021|BIP_HUMAN	0.0189045	1.2232		0.974628	-0.563416		0.05897	0.570677		0.348112	0.0757958
sp|O60664|PLIN3_HUMAN;tr|K7ERZ3|K7ERZ3_HUMAN;tr|K7EL96|K7EL96_HUMAN	0.00330064	1.2058		0.533229	-0.231849		0.606893	0.227341		1	-0.0794932
sp|Q96C23|GALM_HUMAN;tr|H7C320|H7C320_HUMAN;tr|B8ZZ75|B8ZZ75_HUMAN;tr|H7C1B5|H7C1B5_HUMAN	0.0229297	1.18027		0.974628	-0.16777		0.163447	0.293221		0.974628	-0.00753209
sp|P20340|RAB6A_HUMAN;tr|C9JU14|C9JU14_HUMAN;tr|J3KR73|J3KR73_HUMAN;sp|Q9NRW1|RAB6B_HUMAN	0.00632706	1.1545		0.896547	0.0869981		0.493515	0.333377		0.974628	-0.00753209
tr|A0A494C0X7|A0A494C0X7_HUMAN;tr|D3DSM0|D3DSM0_HUMAN;sp|P05107|ITB2_HUMAN;tr|J3KNI6|J3KNI6_HUMAN	0.0408984	1.14455		0.762165	-0.0519912		0.581259	0.403621		0.116656	1.06207
sp|Q92734|TFG_HUMAN	0.00250412	1.14366		0.974628	-0.16777		0.163447	0.293221		0.974628	-0.00753209
sp|O76094|SRP72_HUMAN;tr|R4GNC1|R4GNC1_HUMAN;tr|D6RDY6|D6RDY6_HUMAN	0.0246822	1.13924		0.974628	-0.16777		0.163447	0.293221		0.974628	-0.00753209
sp|Q07021|C1QBP_HUMAN;tr|I3L3Q7|I3L3Q7_HUMAN	0.0203874	1.12542		0.523397	0.558277		0.0698599	1.10916		0.44801	0.671181
sp|Q9HCN8|SDF2L_HUMAN	0.00405696	1.10495		0.974628	-0.16777		0.163447	0.293221		0.974628	-0.00753209
sp|P08253|MMP2_HUMAN;tr|H3BV48|H3BV48_HUMAN;tr|H3BR66|H3BR66_HUMAN	0.00893371	1.06418		0.974628	-0.16777		0.163447	0.293221		0.974628	-0.00753209
sp|P42765|THIM_HUMAN;tr|A0A0B4J2A4|A0A0B4J2A4_HUMAN;tr|K7EME0|K7EME0_HUMAN	0.00387362	1.03204		0.974628	-0.16777		0.163447	0.293221		0.974628	-0.00753209
tr|H0YDT6|H0YDT6_HUMAN;sp|O00303|EIF3F_HUMAN;tr|A0A1W2PP79|A0A1W2PP79_HUMAN	0.00383503	1.00293		0.974628	-0.16777		0.163447	0.293221		0.974628	-0.00753209
sp|P14625|ENPL_HUMAN	0.0467719	1.00208		0.927768	-0.0558705		0.227789	0.316972		0.618526	-0.674033
sp|O75340|PDCD6_HUMAN;tr|A0A024QZ42|A0A024QZ42_HUMAN;tr|H0Y9X3|H0Y9X3_HUMAN;tr|A0A087WZ38|A0A087WZ38_HUMAN	0.00843334	-1.57453		0.0580465	0.8825		0.163447	0.293221		0.062044	1.11227
sp|Q01469|FABP5_HUMAN	0.00213494	-1.59885		0.188257	-0.738852		0.40945	-0.537983		0.0945378	-0.962786
sp|P35908|K22E_HUMAN;CON__P35908v2	0.0212525	-2.01457		0.0868027	-1.47912		0.803386	0.560802		0.900506	-0.187774
sp|Q01813|PFKAP_HUMAN;tr|B1APP6|B1APP6_HUMAN;tr|V9GYV7|V9GYV7_HUMAN;tr|Q5VSR5|Q5VSR5_HUMAN	0.00461207	0.984031		0.258434	0.547615		0.163447	0.293221		0.974628	-0.00753209
sp|Q15046|SYK_HUMAN	0.00843334	0.979692		0.974628	-0.16777		0.163447	0.293221		0.974628	-0.00753209
sp|P49588|SYAC_HUMAN;tr|H3BPK7|H3BPK7_HUMAN	0.0319674	0.970881		0.160616	0.551299		0.0632392	1.23561		0.716869	0.392348
sp|P07360|CO8G_HUMAN;tr|A0A3B3ITK5|A0A3B3ITK5_HUMAN	0.0273112	0.71894		0.762165	-0.375945		0.163447	0.293221		0.974628	-0.00753209
sp|Q07065|CKAP4_HUMAN	0.012391	0.685384		0.0721703	0.463799		0.0660539	1.12653		0.0568009	0.32623
sp|Q96KP4|CNDP2_HUMAN	0.0137603	0.650178		0.289456	0.379138		0.347504	-0.0636293		0.974628	-0.0201631
tr|A6NKB8|A6NKB8_HUMAN;sp|Q9H4A4|AMPB_HUMAN;tr|A0A087WUS4|A0A087WUS4_HUMAN;tr|A0A087WU27|A0A087WU27_HUMAN	0.0341456	0.649853		0.223883	0.49122		0.577113	0.220229		0.865419	-0.00508094
sp|P39023|RL3_HUMAN;tr|G5E9G0|G5E9G0_HUMAN;tr|B5MCW2|B5MCW2_HUMAN;tr|H7C422|H7C422_HUMAN;tr|H7C3M2|H7C3M2_HUMAN	0.0220688	0.613443		0.151532	0.498185		0.0697755	0.531636		0.676986	0.119877
sp|P07737|PROF1_HUMAN;tr|K7EJ44|K7EJ44_HUMAN	0.0465951	0.3545		0.884238	-0.0688153		0.0697755	0.615248		0.0629317	0.394237
sp|Q71DI3|H32_HUMAN;sp|P68431|H31_HUMAN;sp|Q16695|H31T_HUMAN	0.0376661	-0.628412		0.384258	0.229132		0.117794	-0.483542		0.334184	-0.56171

## Sheet: SCLC (201 proteins)
Proteins	AC			SCLC			SqCC			LCC
	p-value	FC		p-value	FC		p-value	FC		p-value	FC
sp|P24821|TENA_HUMAN;tr|E9PC84|E9PC84_HUMAN	0.0629317	2.34934		0.0244739	2.74413		0.0511495	2.67968		0.207336	1.74117
sp|O95994|AGR2_HUMAN;tr|B5MC07|B5MC07_HUMAN;tr|C9J3E2|C9J3E2_HUMAN;tr|H7C3Z9|H7C3Z9_HUMAN	0.0822647	1.65767		0.00273433	-2.75246		0.762165	0.654983		0.922935	0.0803291
sp|P68363|TBA1B_HUMAN;sp|Q9BQE3|TBA1C_HUMAN;tr|F5H5D3|F5H5D3_HUMAN;tr|F8VVB9|F8VVB9_HUMAN;tr|F8VRZ4|F8VRZ4_HUMAN;tr|F8VS66|F8VS66_HUMAN;tr|F8VX09|F8VX09_HUMAN;tr|F8VWV9|F8VWV9_HUMAN	0.0511149	1.49214		0.00273433	1.26159		0.124071	0.355057		0.136886	0.395057
sp|P08727|K1C19_HUMAN;tr|C9JM50|C9JM50_HUMAN	0.151708	1.37328		0.0055936	-1.4683		0.227789	0.275244		0.63568	-0.736438
sp|P17174|AATC_HUMAN	0.197494	1.05265		0.0029031	1.37087		0.0511495	1.30339		0.154937	0.776891
sp|Q14980|NUMA1_HUMAN;tr|A0A087WY61|A0A087WY61_HUMAN;tr|H0YFY6|H0YFY6_HUMAN	0.236763	0.891209		0.00210455	1.87609		0.124071	1.0771		0.654021	-0.335262
sp|P01857|IGHG1_HUMAN;tr|A0A0A0MS08|A0A0A0MS08_HUMAN;tr|A0A0A0MS07|A0A0A0MS07_HUMAN	0.974628	0.890414		0.00490341	-1.64465		0.147593	-0.891529		0.191513	-0.761728
sp|P20700|LMNB1_HUMAN;tr|E9PBF6|E9PBF6_HUMAN	0.204583	0.868116		0.00170619	1.1106		0.266172	0.0569188		0.974628	-0.16097
sp|Q15149|PLEC_HUMAN;tr|H0YDN1|H0YDN1_HUMAN	0.18575	0.847978		0.0055936	-1.85669		0.771827	0.148592		0.081411	-1.13224
sp|P04083|ANXA1_HUMAN	0.676986	0.817191		0.0188399	-1.36889		0.193566	0.571289		0.0629317	-1.22129
sp|Q9P2E9|RRBP1_HUMAN;tr|A0A087WVV2|A0A087WVV2_HUMAN	0.0521738	0.72219		0.0482732	-1.08723		0.904883	0.122841		0.516384	-0.596466
sp|P31939|PUR9_HUMAN;tr|F8WEF0|F8WEF0_HUMAN	0.297397	0.652548		0.00749862	1.60499		0.0651551	0.808559		0.0681432	1.3815
sp|Q92945|FUBP2_HUMAN;tr|A0A087WTP3|A0A087WTP3_HUMAN;tr|M0R0I5|M0R0I5_HUMAN	0.120076	0.649308		0.0134001	1.30263		0.124071	0.359865		0.497959	0.186174
tr|A0A087WZ13|A0A087WZ13_HUMAN;tr|E9PAU2|E9PAU2_HUMAN;sp|Q8IY67|RAVR1_HUMAN;tr|K7EKR9|K7EKR9_HUMAN	0.0781007	0.640236		0.0134001	1.63781		0.163447	0.293221		0.974628	-0.00753209
sp|P62995|TRA2B_HUMAN;tr|H7BXF3|H7BXF3_HUMAN;tr|H7C2L4|H7C2L4_HUMAN	0.113729	0.625555		0.022819	1.16429		0.0570963	0.659453		0.149046	0.596108
sp|P12111|CO6A3_HUMAN;tr|E7ENL6|E7ENL6_HUMAN	0.312865	0.623635		0.00225168	-2.27311		0.122429	-1.10824		0.0873252	-1.87514
sp|Q14764|MVP_HUMAN	0.214837	0.594172		0.00391477	-1.70694		0.437194	-0.306526		0.292923	-0.468285
sp|Q93077|H2A1C_HUMAN;sp|Q7L7L0|H2A3_HUMAN;sp|P04908|H2A1B_HUMAN	0.438817	0.490057		0.00273433	2.5725		0.395071	0.751444		0.558948	0.345274
tr|K7EKI8|K7EKI8_HUMAN;sp|O60437|PEPL_HUMAN	0.860995	0.483292		0.00225168	-2.37151		0.736464	-0.273011		0.201435	-0.756885
sp|P29401|TKT_HUMAN;tr|A0A0B4J1R6|A0A0B4J1R6_HUMAN	0.803386	0.461048		0.000217205	-1.34484		0.682543	0.376814		0.114637	-1.01584
sp|P16949|STMN1_HUMAN;tr|A2A2D0|A2A2D0_HUMAN	0.574321	0.452558		0.00046525	4.05389		0.709362	0.371397		0.748611	0.416464
sp|P51884|LUM_HUMAN	0.865419	0.437415		0.0295383	-1.4282		0.670548	0.304156		0.114637	-1.43027
sp|Q14974|IMB1_HUMAN;tr|J3QR48|J3QR48_HUMAN	0.160722	0.410102		0.00907488	1.47222		0.0550265	1.35237		0.0821935	0.947321
tr|A0A0C4DFV9|A0A0C4DFV9_HUMAN;sp|Q01105|SET_HUMAN;sp|P0DME0|SETLP_HUMAN	0.23252	0.402654		0.000760201	1.02686		0.147593	0.383986		0.209971	0.321961
sp|P10253|LYAG_HUMAN	0.803386	0.358799		0.000582696	-2.05035		0.803386	0.282118		0.302114	-0.721036
tr|G3V4C1|G3V4C1_HUMAN;tr|B2R5W2|B2R5W2_HUMAN;tr|G3V4W0|G3V4W0_HUMAN;tr|B4DY08|B4DY08_HUMAN;tr|G3V251|G3V251_HUMAN;tr|G3V5X6|G3V5X6_HUMAN;tr|G3V3K6|G3V3K6_HUMAN	0.306128	0.343223		0.0134001	1.01174		0.163447	0.110778		0.303433	0.474766
sp|P23526|SAHH_HUMAN	0.220117	0.339146		0.00273433	1.19343		0.0979465	0.727895		0.163447	0.650788
sp|P30740|ILEU_HUMAN	0.369567	0.279622		0.00302127	-1.14227		0.974628	-0.0454238		0.439673	-0.351044
sp|P05362|ICAM1_HUMAN;tr|K7EKL8|K7EKL8_HUMAN	0.659065	0.25514		0.000582696	-2.78268		0.260683	-0.471334		0.136886	-0.610886
sp|O75475|PSIP1_HUMAN	0.865419	0.223398		0.00143241	3.52614		0.124071	0.798494		0.585945	0.354978
sp|P13796|PLSL_HUMAN	0.860995	0.219802		0.0055936	-1.7474		0.223634	-0.199862		0.210684	-1.14562
sp|Q96PK6|RBM14_HUMAN	0.564266	0.200635		0.000582696	1.09829		0.163447	0.135108		0.998103	-0.00300777
sp|Q16777|H2A2C_HUMAN;sp|Q6FI13|H2A2A_HUMAN;sp|Q99878|H2A1J_HUMAN;sp|Q96KK5|H2A1H_HUMAN;sp|Q9BTM1|H2AJ_HUMAN;sp|P20671|H2A1D_HUMAN;sp|P0C0S8|H2A1_HUMAN;tr|A0A0U1RR32|A0A0U1RR32_HUMAN;tr|A0A0U1RRH7|A0A0U1RRH7_HUMAN	0.558586	0.199154		0.000268248	1.27628		0.19138	0.313436		0.258314	0.358714
sp|Q9Y490|TLN1_HUMAN	0.922935	0.191028		0.0295383	-1.2004		0.516233	-0.256799		0.452036	-0.695127
sp|P17987|TCPA_HUMAN;tr|E7ERF2|E7ERF2_HUMAN;tr|E7EQR6|E7EQR6_HUMAN;tr|F5GZ03|F5GZ03_HUMAN;tr|F5GZI8|F5GZI8_HUMAN;tr|F5GYL4|F5GYL4_HUMAN	0.493515	0.188364		0.0225713	1.11368		0.112784	0.742466		0.481493	0.487885
sp|P09936|UCHL1_HUMAN;tr|D6RE83|D6RE83_HUMAN;tr|D6R956|D6R956_HUMAN;tr|D6R974|D6R974_HUMAN;tr|D6RF53|D6RF53_HUMAN	0.803386	0.181035		0.000582696	2.73585		0.163447	0.293221		0.974628	-0.00753209
sp|P42166|LAP2A_HUMAN	0.803386	0.181035		0.00273433	2.72029		0.163447	0.293221		0.974628	-0.00753209
sp|P05204|HMGN2_HUMAN	0.803386	0.181035		0.022819	2.61882		0.163447	0.293221		0.974628	-0.00753209
sp|O00148|DX39A_HUMAN	0.467908	0.181035		0.0183132	2.53254		0.476071	0.293221		0.974628	-0.00753209
sp|Q9Y383|LC7L2_HUMAN	0.803386	0.181035		0.0176274	2.48678		0.163447	0.293221		0.974628	-0.00753209
sp|P27694|RFA1_HUMAN;tr|I3L4R8|I3L4R8_HUMAN	0.803386	0.181035		0.00143241	2.32689		0.163447	0.293221		0.974628	-0.00753209
sp|O00422|SAP18_HUMAN;tr|H7BZW6|H7BZW6_HUMAN	0.803386	0.181035		0.0134001	1.9273		0.163447	0.293221		0.269988	0.737828
sp|P48147|PPCE_HUMAN	0.803386	0.181035		0.00273433	1.8983		0.163447	0.293221		0.974628	-0.00753209
sp|Q96CT7|CC124_HUMAN	0.803386	0.181035		2.04011e-05	1.89003		0.163447	0.293221		0.493515	0.267109
sp|P51610|HCFC1_HUMAN;tr|A6NEM2|A6NEM2_HUMAN;tr|H7C1C4|H7C1C4_HUMAN	0.803386	0.181035		0.0176274	1.81873		0.163447	0.293221		0.974628	-0.00753209
sp|Q8IWT6|LRC8A_HUMAN	0.803386	0.181035		0.0471352	1.73314		0.163447	0.293221		0.974628	-0.00753209
sp|Q9Y570|PPME1_HUMAN	0.803386	0.181035		0.0101351	1.733		0.163447	0.293221		0.974628	-0.00753209
sp|Q01081|U2AF1_HUMAN;tr|A0A1B0GW87|A0A1B0GW87_HUMAN;tr|M0QYK5|M0QYK5_HUMAN;tr|M0R2N4|M0R2N4_HUMAN;tr|K7EJH3|K7EJH3_HUMAN;tr|K7EJM7|K7EJM7_HUMAN	0.803386	0.181035		0.0295383	1.73262		0.163447	0.293221		0.974628	-0.00753209
tr|A0A2R8Y425|A0A2R8Y425_HUMAN;tr|A0A2R8Y5J0|A0A2R8Y5J0_HUMAN;tr|A0A2R8YFK9|A0A2R8YFK9_HUMAN;tr|A0A2U3TZM0|A0A2U3TZM0_HUMAN;tr|A0A2R8YFD8|A0A2R8YFD8_HUMAN;tr|F5GWX5|F5GWX5_HUMAN;sp|Q14839|CHD4_HUMAN;tr|A0A2R8Y212|A0A2R8Y212_HUMAN;tr|A0A2R8Y521|A0A2R8Y521_HUMAN;tr|A0A0C4DGG9|A0A0C4DGG9_HUMAN;tr|A0A2R8Y4X2|A0A2R8Y4X2_HUMAN;tr|A0A2R8YER1|A0A2R8YER1_HUMAN;tr|A0A2R8Y8C1|A0A2R8Y8C1_HUMAN;tr|A0A2R8Y445|…	0.803386	0.181035		0.0055281	1.68908		0.163447	0.293221		0.974628	-0.00753209
tr|E9PD68|E9PD68_HUMAN;sp|Q14194|DPYL1_HUMAN	0.803386	0.181035		0.0373356	1.67121		0.163447	0.293221		0.974628	-0.00753209
sp|P33993|MCM7_HUMAN;tr|C9J8M6|C9J8M6_HUMAN	0.803386	0.181035		0.00273433	1.67086		0.163447	0.293221		0.974628	-0.00753209
tr|F5H6P7|F5H6P7_HUMAN;sp|P61326|MGN_HUMAN;sp|Q96A72|MGN2_HUMAN;tr|F5H3U9|F5H3U9_HUMAN;tr|F5H6N1|F5H6N1_HUMAN	0.803386	0.181035		0.0101351	1.60089		0.163447	0.293221		0.974628	-0.00753209
sp|P11388|TOP2A_HUMAN	0.803386	0.181035		0.00143241	1.58619		0.163447	0.293221		0.974628	-0.00753209
sp|O60869|EDF1_HUMAN	0.803386	0.181035		0.0373356	1.41148		0.163447	0.293221		0.974628	-0.00753209
tr|B4DKY1|B4DKY1_HUMAN;sp|P49589|SYCC_HUMAN	0.803386	0.181035		0.0134001	1.35756		0.163447	0.293221		0.974628	-0.00753209
sp|O75643|U520_HUMAN;tr|A0A494C1A5|A0A494C1A5_HUMAN	0.803386	0.181035		0.0373356	1.31678		0.163447	0.293221		0.974628	-0.00753209
sp|Q96FW1|OTUB1_HUMAN;tr|J3KR44|J3KR44_HUMAN;tr|F5GYN4|F5GYN4_HUMAN;tr|F5H6Q1|F5H6Q1_HUMAN;tr|F5GYJ8|F5GYJ8_HUMAN;tr|F5H3F0|F5H3F0_HUMAN	0.803386	0.181035		0.0055281	1.31173		0.301644	-0.560706		0.974628	-0.00753209
sp|Q92900|RENT1_HUMAN	0.803386	0.181035		0.0295383	1.28404		0.163447	0.293221		0.974628	-0.00753209
sp|Q9H444|CHM4B_HUMAN	0.803386	0.181035		0.0295383	1.18815		0.163447	0.293221		0.974628	-0.00753209
sp|Q96P70|IPO9_HUMAN	0.803386	0.181035		0.0176274	1.18389		0.163447	0.293221		0.974628	-0.00753209
tr|A0A087WYV9|A0A087WYV9_HUMAN	0.803386	0.181035		0.0471352	1.17383		0.163447	0.293221		0.974628	-0.00753209
tr|A0A087WUT6|A0A087WUT6_HUMAN;sp|O60841|IF2P_HUMAN	0.803386	0.181035		0.0373356	1.15153		0.163447	0.293221		0.974628	-0.00753209
sp|Q7Z5L9|I2BP2_HUMAN	0.803386	0.181035		0.0134001	1.13185		0.163447	0.293221		0.974628	-0.00753209
sp|Q14739|LBR_HUMAN;tr|A0A494C1L1|A0A494C1L1_HUMAN;tr|C9JXK0|C9JXK0_HUMAN	0.803386	0.181035		0.0373356	1.10045		0.163447	0.293221		0.974628	-0.00753209
sp|P33992|MCM5_HUMAN;tr|B1AHB1|B1AHB1_HUMAN	0.803386	0.181035		0.00273433	1.09483		0.163447	0.293221		0.974628	-0.00753209
tr|Q5STZ8|Q5STZ8_HUMAN;sp|Q8NE71|ABCF1_HUMAN;tr|A0A0G2JIC2|A0A0G2JIC2_HUMAN	0.803386	0.181035		0.0471352	1.05364		0.163447	0.293221		0.974628	-0.00753209
tr|A0A087X0K0|A0A087X0K0_HUMAN;sp|P39059|COFA1_HUMAN	0.803386	0.181035		0.0101351	-1.05968		0.163447	0.293221		0.974628	-0.00753209
tr|C9JIZ6|C9JIZ6_HUMAN;sp|P07602|SAP_HUMAN;tr|Q5BJH1|Q5BJH1_HUMAN	0.803386	0.181035		0.0233653	-1.0719		0.163447	0.293221		0.974628	-0.00753209
sp|P56199|ITA1_HUMAN;tr|A0A494C0F7|A0A494C0F7_HUMAN	0.803386	0.181035		0.0151945	-1.08507		0.163447	0.293221		0.974628	-0.00753209
sp|P55290|CAD13_HUMAN	0.803386	0.181035		0.0471352	-1.12202		0.355457	-0.708404		0.146141	-0.629578
sp|Q66K74|MAP1S_HUMAN	0.803386	0.181035		0.00302127	-1.15087		0.163447	0.293221		0.974628	-0.00753209
tr|A0A087WW23|A0A087WW23_HUMAN;sp|P20292|AL5AP_HUMAN	0.803386	0.181035		0.0151945	-1.16267		0.163447	0.293221		0.974628	-0.00753209
sp|P28676|GRAN_HUMAN;tr|H7BXD5|H7BXD5_HUMAN;tr|H7C2Z6|H7C2Z6_HUMAN	0.803386	0.181035		0.00391477	-1.18982		0.163447	0.293221		0.974628	-0.00753209
tr|A0A140T9R1|A0A140T9R1_HUMAN;sp|O75955|FLOT1_HUMAN;tr|A0A140T9W4|A0A140T9W4_HUMAN;tr|A0A140T9X0|A0A140T9X0_HUMAN;tr|A0A140T974|A0A140T974_HUMAN	0.803386	0.181035		0.00273433	-1.19363		0.210749	-0.437482		0.974628	-0.00753209
sp|Q9NQ79|CRAC1_HUMAN;tr|A0A0C4DFP6|A0A0C4DFP6_HUMAN;tr|Q5T4F6|Q5T4F6_HUMAN	0.803386	0.181035		0.0134001	-1.19655		0.163447	0.293221		0.974628	-0.00753209
tr|A0A0A0MQU1|A0A0A0MQU1_HUMAN	0.803386	0.181035		0.0188399	-1.2168		0.163447	0.293221		0.974628	-0.00753209
sp|P62993|GRB2_HUMAN;tr|J3KT38|J3KT38_HUMAN	0.803386	0.181035		0.022819	-1.27723		0.163447	0.293221		0.974628	-0.00753209
sp|Q9UBT2|SAE2_HUMAN;tr|U3KQ93|U3KQ93_HUMAN;tr|K7EPL2|K7EPL2_HUMAN	0.803386	0.181035		0.0134001	-1.29271		0.163447	0.293221		0.974628	-0.00753209
sp|O75947|ATP5H_HUMAN;tr|F5H608|F5H608_HUMAN	0.803386	0.181035		0.00391477	-1.31642		0.163447	0.293221		0.974628	-0.00753209
sp|P49961|ENTP1_HUMAN	0.803386	0.181035		0.00302127	-1.31812		0.163447	0.293221		0.974628	-0.00753209
sp|P10606|COX5B_HUMAN	0.803386	0.181035		0.012391	-1.37277		0.163447	0.293221		0.974628	-0.00753209
sp|P29536|LMOD1_HUMAN	0.803386	0.181035		0.0134001	-1.37598		0.163447	0.293221		0.974628	-0.00753209
tr|J3QLD9|J3QLD9_HUMAN;sp|Q14254|FLOT2_HUMAN;tr|E7EMK3|E7EMK3_HUMAN;tr|K7EKW9|K7EKW9_HUMAN	0.803386	0.181035		0.0055281	-1.37805		0.163447	0.293221		0.974628	-0.00753209
tr|A0A0G2JRQ5|A0A0G2JRQ5_HUMAN;sp|P30711|GSTT1_HUMAN	0.803386	0.181035		0.00302127	-1.42295		0.163447	0.293221		0.974628	-0.00753209
tr|A0A4V7I447|A0A4V7I447_HUMAN;sp|Q0VD83|APOBR_HUMAN	0.803386	0.181035		0.0188399	-1.4477		0.163447	0.293221		0.974628	-0.00753209
sp|P02747|C1QC_HUMAN	0.803386	0.181035		0.0151945	-1.52815		0.163447	0.293221		0.974628	-0.00753209
sp|Q08257|QOR_HUMAN;tr|A6NP24|A6NP24_HUMAN;tr|C9JH92|C9JH92_HUMAN	0.803386	0.181035		0.012391	-1.54445		0.163447	0.293221		0.974628	-0.00753209
sp|P16284|PECA1_HUMAN;tr|A0A075B737|A0A075B737_HUMAN;tr|A0A075B728|A0A075B728_HUMAN;tr|A0A075B727|A0A075B727_HUMAN	0.803386	0.181035		0.00225168	-1.54483		0.163447	0.293221		0.974628	-0.00753209
tr|S4R3A2|S4R3A2_HUMAN;tr|S4R371|S4R371_HUMAN;sp|P05413|FABPH_HUMAN	0.803386	0.181035		0.00225168	-1.5971		0.163447	0.293221		0.974628	-0.00753209
tr|E7END7|E7END7_HUMAN;sp|P62820|RAB1A_HUMAN	0.803386	0.181035		0.00225168	-1.63638		0.163447	0.293221		0.974628	-0.00753209
sp|Q9NVD7|PARVA_HUMAN	0.803386	0.181035		0.000846302	-1.6894		0.163447	0.293221		0.974628	-0.00753209
tr|Q4VB86|Q4VB86_HUMAN;tr|A0A2R8YD30|A0A2R8YD30_HUMAN;sp|P11171|EPB41_HUMAN;tr|A0A2R8Y420|A0A2R8Y420_HUMAN;tr|A0A2R8Y7Y3|A0A2R8Y7Y3_HUMAN;tr|A0A2R8Y5G2|A0A2R8Y5G2_HUMAN	0.803386	0.181035		0.00994013	-1.69919		0.163447	0.293221		0.974628	-0.00753209
sp|P02750|A2GL_HUMAN	0.803386	0.181035		0.00391477	-1.96759		0.163447	0.293221		0.974628	-0.00753209
sp|P12821|ACE_HUMAN;tr|F6X3S4|F6X3S4_HUMAN;tr|A0A0A0MSN4|A0A0A0MSN4_HUMAN;tr|J3KTB8|J3KTB8_HUMAN	0.803386	0.181035		0.00273433	-2.10501		0.163447	0.293221		0.974628	-0.00753209
sp|P35030|TRY3_HUMAN	0.803386	0.181035		0.0295383	-2.24838		0.163447	0.293221		0.974628	-0.00753209
sp|P13686|PPA5_HUMAN;tr|K7EJD9|K7EJD9_HUMAN;tr|K7EIP0|K7EIP0_HUMAN;tr|A0A3B3IS75|A0A3B3IS75_HUMAN;tr|K7ESF2|K7ESF2_HUMAN	0.803386	0.181035		0.000846302	-2.3685		0.122429	-1.15589		0.974628	-0.00753209
tr|A2BFX2|A2BFX2_HUMAN;tr|A0A5S8K7D1|A0A5S8K7D1_HUMAN	0.803386	0.181035		0.0188399	-2.7993		0.163447	0.293221		0.974628	-0.00753209
sp|P61769|B2MG_HUMAN;tr|F5H6I0|F5H6I0_HUMAN	0.803386	0.181035		0.00225168	-3.097		0.163447	0.293221		0.974628	-0.00753209
sp|P05997|CO5A2_HUMAN;tr|A0A087WYX9|A0A087WYX9_HUMAN	0.803386	0.181035		0.0188399	-3.26492		0.163447	0.293221		0.974628	-0.00753209
sp|P01700|LV147_HUMAN;sp|P01699|LV144_HUMAN	0.803386	0.181035		0.022819	-3.41384		0.163447	0.293221		0.974628	-0.00753209
sp|P63092|GNAS2_HUMAN;tr|Q5JWE9|Q5JWE9_HUMAN;sp|Q5JWF2|GNAS1_HUMAN	0.803386	0.181035		0.00273433	-3.56152		0.163447	0.293221		0.974628	-0.00753209
tr|I3L0U5|I3L0U5_HUMAN;sp|Q6PK04|CC137_HUMAN;tr|I3L4F6|I3L4F6_HUMAN	0.803386	0.181035		0.0055281	-5.25893		0.163447	0.293221		0.974628	-0.00753209
sp|Q15819|UB2V2_HUMAN;tr|E5RIF1|E5RIF1_HUMAN;sp|Q13404|UB2V1_HUMAN;tr|H0YBX6|H0YBX6_HUMAN;tr|I3L0A0|I3L0A0_HUMAN	0.325654	0.166245		0.000582696	-2.53557		0.788608	0.139758		0.922935	-0.0365621
tr|A0A0R4J2E8|A0A0R4J2E8_HUMAN;sp|P43243|MATR3_HUMAN;tr|A8MXP9|A8MXP9_HUMAN;tr|D6REM6|D6REM6_HUMAN;tr|D6R991|D6R991_HUMAN	0.865419	0.165064		0.00122357	1.12399		0.191513	0.488242		0.803386	-0.00270964
tr|J3KTA4|J3KTA4_HUMAN;sp|P17844|DDX5_HUMAN	0.606893	0.144107		0.000138191	1.35312		0.143607	0.686593		0.974973	0.0112987
sp|O60506|HNRPQ_HUMAN;tr|F6UXX1|F6UXX1_HUMAN	0.70543	0.128357		0.000832419	1.21945		0.124071	0.474536		1	-0.33923
sp|O75874|IDHC_HUMAN;tr|C9J4N6|C9J4N6_HUMAN	0.974628	0.0459341		0.0146169	-1.37736		0.456145	-0.396798		0.898934	0.125535
sp|P00488|F13A_HUMAN	0.974628	0.0292077		0.00155878	-1.75342		0.411032	-0.606592		0.727686	-0.565578
sp|P22061|PIMT_HUMAN;tr|F6S8N6|F6S8N6_HUMAN;tr|A0A0A0MRJ6|A0A0A0MRJ6_HUMAN;tr|A0A3F2YNX8|A0A3F2YNX8_HUMAN	0.974628	0.0283686		0.000859378	1.45338		0.236215	0.38563		0.0681905	0.508286
sp|Q04828|AK1C1_HUMAN;tr|A6NHU4|A6NHU4_HUMAN	0.305755	0.0270744		0.0295383	1.31453		0.223634	1.73529		0.803386	0.731967
sp|P37802|TAGL2_HUMAN;tr|X6RJP6|X6RJP6_HUMAN	0.974628	0.0248876		0.00391477	-1.12408		0.163447	-0.73009		0.201223	-0.568272
sp|P17655|CAN2_HUMAN	1	-0.00047219		0.000582696	-2.32228		0.447133	-0.133061		0.241946	-0.544897
sp|P02774|VTDB_HUMAN;tr|D6RF35|D6RF35_HUMAN;tr|D6RBJ7|D6RBJ7_HUMAN;CON__Q3MHN5;CON__ENSEMBL:ENSBTAP00000018229	0.913343	-0.0728692		0.00349474	-1.36966		0.914599	-0.367369		0.152957	-0.959658
sp|P07203|GPX1_HUMAN;tr|A0A2R8Y6B6|A0A2R8Y6B6_HUMAN	0.791765	-0.118535		0.00465063	-1.25009		0.474869	-0.304511		0.201435	-0.647209
tr|E7EVA0|E7EVA0_HUMAN;sp|P27816|MAP4_HUMAN	0.306128	-0.126672		0.0161964	-1.03049		0.0579233	-0.879343		0.0578194	-1.01863
tr|B8ZZQ6|B8ZZQ6_HUMAN;sp|P06454|PTMA_HUMAN	0.974628	-0.137866		0.0457814	1.43338		0.63771	-0.357344		0.803386	-0.24529
sp|P11413|G6PD_HUMAN;tr|E7EUI8|E7EUI8_HUMAN;tr|E7EM57|E7EM57_HUMAN;tr|E9PD92|E9PD92_HUMAN	0.900198	-0.163		0.00330684	-2.10799		0.986739	0.0177629		0.609136	-0.844931
tr|A0A0A0MSI0|A0A0A0MSI0_HUMAN;sp|Q06830|PRDX1_HUMAN	0.764544	-0.181693		0.00420958	-1.08761		0.695798	-0.344364		0.163447	-0.87727
sp|O00468|AGRIN_HUMAN;tr|A0A087X208|A0A087X208_HUMAN;tr|A0A494C1I6|A0A494C1I6_HUMAN	0.727001	-0.184765		0.00143241	-2.12553		0.823532	-0.150185		0.874279	-0.148308
sp|P30043|BLVRB_HUMAN;tr|A0A2R8Y7Y9|A0A2R8Y7Y9_HUMAN;tr|M0QZL1|M0QZL1_HUMAN;tr|M0R192|M0R192_HUMAN;tr|A0A2R8YEP4|A0A2R8YEP4_HUMAN	0.748015	-0.199031		0.00330684	-1.62252		0.230393	-0.489057		0.727686	-0.00971921
sp|Q14011|CIRBP_HUMAN;tr|K7ENX8|K7ENX8_HUMAN;tr|K7EJV5|K7EJV5_HUMAN;tr|K7ELT6|K7ELT6_HUMAN;tr|K7EJV1|K7EJV1_HUMAN;tr|K7EMY9|K7EMY9_HUMAN;tr|K7EPM4|K7EPM4_HUMAN;tr|K7ER40|K7ER40_HUMAN;tr|K7EQR7|K7EQR7_HUMAN;tr|D6W5Y5|D6W5Y5_HUMAN;tr|K7ELV6|K7ELV6_HUMAN;tr|K7EQX4|K7EQX4_HUMAN;tr|K7ENN6|K7ENN6_HUMAN;tr|K7EIF7|K7EIF7_HUMAN;tr|K7EQL0|K7EQL0_HUMAN	0.543786	-0.276207		0.00499108	1.36812		0.324797	0.49969		0.106909	-0.321975
sp|P02790|HEMO_HUMAN;tr|Q9BS19|Q9BS19_HUMAN	0.791588	-0.276565		0.00678257	-1.24893		0.0810999	-0.815849		0.136109	-0.747874
sp|P07858|CATB_HUMAN;tr|E9PHZ5|E9PHZ5_HUMAN;tr|E9PSG5|E9PSG5_HUMAN;tr|E9PQM1|E9PQM1_HUMAN;tr|E9PCB3|E9PCB3_HUMAN;tr|E9PKQ7|E9PKQ7_HUMAN;tr|E9PNL5|E9PNL5_HUMAN;tr|E9PLY3|E9PLY3_HUMAN;tr|E9PS78|E9PS78_HUMAN	0.791588	-0.278387		0.00829314	-1.56522		0.415429	-0.534685		0.458948	-0.421268
sp|P23141|EST1_HUMAN;tr|H3BSU0|H3BSU0_HUMAN	0.812242	-0.350768		0.00245903	-3.49142		0.253299	-1.18728		0.204922	-2.12061
sp|Q13435|SF3B2_HUMAN;tr|E9PPJ0|E9PPJ0_HUMAN;tr|E9PJ04|E9PJ04_HUMAN;tr|H0YCG1|H0YCG1_HUMAN;tr|E9PJT3|E9PJT3_HUMAN	0.860995	-0.375448		0.00121224	1.56616		0.910657	-0.0819145		0.747472	-0.240329
tr|Q30118|Q30118_HUMAN;tr|A0A0G2JH46|A0A0G2JH46_HUMAN;tr|A0A0G2JMH6|A0A0G2JMH6_HUMAN;sp|P01903|DRA_HUMAN	0.727686	-0.392036		0.000582696	-4.07952		0.227679	-0.67471		0.627797	-0.544893
sp|Q9NZU5|LMCD1_HUMAN;tr|C9IYS1|C9IYS1_HUMAN;tr|H7C3D2|H7C3D2_HUMAN;tr|B4DEY6|B4DEY6_HUMAN	0.301644	-0.407753		0.00273433	-1.83829		0.0570963	-1.15351		0.0629317	-1.24654
sp|P52566|GDIR2_HUMAN;tr|F5H2R5|F5H2R5_HUMAN;tr|F5H6Q0|F5H6Q0_HUMAN;tr|F5H3P3|F5H3P3_HUMAN;tr|H0YGX7|H0YGX7_HUMAN	0.421022	-0.411392		0.00273433	-1.51859		0.163447	-0.31781		0.547057	-0.26014
sp|P00367|DHE3_HUMAN	0.141747	-0.444628		0.000363948	-1.28461		0.599675	-0.248636		0.160722	-0.613015
sp|P01876|IGHA1_HUMAN;tr|A0A286YEY1|A0A286YEY1_HUMAN	0.479625	-0.506122		0.0437505	-2.36932		0.140819	-1.02361		0.2164	-1.06782
sp|Q14112|NID2_HUMAN;tr|A0A087WZP6|A0A087WZP6_HUMAN;tr|H0YJV3|H0YJV3_HUMAN	0.33536	-0.548033		0.0295383	-1.21834		0.639056	-0.320202		0.438425	-0.615428
sp|P07686|HEXB_HUMAN;tr|Q5URX0|Q5URX0_HUMAN;tr|H0Y9B6|H0Y9B6_HUMAN;tr|H0YA83|H0YA83_HUMAN	0.266641	-0.551114		0.0427514	-1.33735		0.142215	-0.65363		0.348112	-0.268476
tr|G5E9E7|G5E9E7_HUMAN;sp|Q07157|ZO1_HUMAN;tr|A0A087X0K9|A0A087X0K9_HUMAN;tr|G3V1L9|G3V1L9_HUMAN	0.193342	-0.611656		0.0122486	-1.49902		0.907504	-0.107855		0.236763	-0.596308
sp|P09467|F16P1_HUMAN;tr|A0A3B3IUC7|A0A3B3IUC7_HUMAN	0.341518	-0.615294		0.00994272	-1.94016		0.10255	-1.04237		0.239884	-1.1235
sp|P35555|FBN1_HUMAN;sp|P35556|FBN2_HUMAN	0.232266	-0.623553		0.00740369	-1.78626		0.0748425	-0.977135		0.0579233	-1.07533
sp|Q9Y3Z3|SAMH1_HUMAN;tr|A0A2R8YCS7|A0A2R8YCS7_HUMAN;tr|A0A2R8YD90|A0A2R8YD90_HUMAN;tr|A0A2R8Y586|A0A2R8Y586_HUMAN;tr|A0A2R8YF51|A0A2R8YF51_HUMAN;tr|A0A2R8Y7R5|A0A2R8Y7R5_HUMAN;tr|A0A2R8Y755|A0A2R8Y755_HUMAN	0.116656	-0.63225		0.0010422	-1.13962		0.115708	-0.560014		0.974628	-0.0453905
sp|P39060|COIA1_HUMAN;tr|H7BXV5|H7BXV5_HUMAN	0.0681432	-0.634968		0.0144005	-1.42511		0.164402	-0.568696		0.377785	-0.521682
sp|P12277|KCRB_HUMAN;tr|G3V4N7|G3V4N7_HUMAN;tr|G3V461|G3V461_HUMAN	0.203616	-0.652616		0.000426945	2.29641		0.914599	-0.308748		0.973947	0.127796
sp|P16401|H15_HUMAN	0.244452	-0.662733		0.00374102	1.3981		0.903107	0.0938187		0.727686	-0.3803
sp|Q13751|LAMB3_HUMAN	0.188257	-0.677228		0.00391477	-2.19774		0.705961	0.430925		0.0945378	-1.47163
sp|P04114|APOB_HUMAN	0.480144	-0.833578		0.00273433	-3.25364		0.372568	-1.085		0.385692	-1.0082
sp|P35580|MYH10_HUMAN	0.392293	-0.888257		0.00278125	-2.86214		0.266172	-1.07742		0.0673411	-1.62871
sp|P00352|AL1A1_HUMAN;tr|Q5SYQ7|Q5SYQ7_HUMAN;tr|Q5SYQ9|Q5SYQ9_HUMAN;tr|Q5SYQ8|Q5SYQ8_HUMAN	0.160722	-1.04038		0.000686941	-3.2003		0.575871	-0.197967		0.0568009	-2.24351
sp|P04264|K2C1_HUMAN;CON__P04264	0.114258	-1.07176		0.00500042	-1.47443		0.422753	-0.870225		0.736811	-0.315564
sp|P05164|PERM_HUMAN	0.509152	-1.20282		0.0134001	-2.88553		0.988664	0.0306328		0.659833	1.09596
sp|P07988|PSPB_HUMAN;tr|H0Y7V6|H0Y7V6_HUMAN	0.0629317	-1.30324		0.00785449	-1.35723		0.163447	0.293221		0.974628	-0.00753209
sp|P11277|SPTB1_HUMAN;tr|H0YJE6|H0YJE6_HUMAN	0.0665122	-1.79429		0.000582696	-4.50253		0.227865	-1.01937		0.126125	-1.39957
sp|P30101|PDIA3_HUMAN	0.114637	1.54652		0.0176274	-0.800538		0.803386	-0.0881298		0.925974	-0.181371
tr|A0A087X0X3|A0A087X0X3_HUMAN;sp|P52272|HNRPM_HUMAN;tr|M0R2I7|M0R2I7_HUMAN;tr|M0QY96|M0QY96_HUMAN	0.312865	1.28529		0.0373356	0.709993		0.163447	0.0469026		0.799465	-0.157279
sp|P11142|HSP7C_HUMAN;tr|E9PKE3|E9PKE3_HUMAN	0.136109	1.2405		0.0471352	0.140717		0.124071	0.0521697		0.925974	-0.606811
sp|P62805|H4_HUMAN	0.803386	1.14042		0.022819	0.227326		0.771827	0.0897331		0.296207	-0.425925
sp|P43490|NAMPT_HUMAN;tr|A0A0C4DFS8|A0A0C4DFS8_HUMAN	0.0780077	0.946121		0.0309987	0.708238		0.198001	0.695695		0.323498	0.561988
sp|P08238|HS90B_HUMAN	0.158726	0.940189		0.00740369	0.623573		0.193566	0.77676		0.136886	0.217377
sp|P61978|HNRPK_HUMAN	0.156651	0.881164		0.0295383	0.503203		0.259938	-0.100539		0.493515	0.131655
sp|P22626|ROA2_HUMAN	0.736811	0.854535		0.00278125	0.803114		0.974628	0.0899004		0.174026	-0.669171
sp|P19338|NUCL_HUMAN;tr|H7BY16|H7BY16_HUMAN	0.116908	0.696415		0.0176274	0.75946		0.355457	0.583123		0.44179	0.10113
sp|P68104|EF1A1_HUMAN;tr|A0A087WVQ9|A0A087WVQ9_HUMAN;sp|Q5VTE0|EF1A3_HUMAN	0.136109	0.679674		0.0248116	0.577706		0.163447	-0.201248		0.492238	0.235753
sp|P09972|ALDOC_HUMAN;tr|A8MVZ9|A8MVZ9_HUMAN;tr|J3KSV6|J3KSV6_HUMAN;tr|J3QKP5|J3QKP5_HUMAN;tr|J3QKK1|J3QKK1_HUMAN;tr|K7EKH5|K7EKH5_HUMAN;tr|C9J8F3|C9J8F3_HUMAN	0.0760249	0.618574		0.0055281	0.895561		0.133702	0.879812		0.123159	0.400117
sp|P50991|TCPD_HUMAN	0.177446	0.530975		0.0307178	0.977485		0.163447	0.779716		0.0761346	1.02298
sp|P10809|CH60_HUMAN	0.196211	0.510239		0.0295383	0.709367		0.227789	0.597062		0.236763	0.425346
sp|P51858|HDGF_HUMAN	0.386781	0.439135		0.00651904	0.803595		0.974628	-0.172163		0.957573	0.0584494
sp|Q01518|CAP1_HUMAN	0.606893	0.373359		0.021657	-0.730093		0.395071	0.121258		0.666155	-0.25152
sp|P04075|ALDOA_HUMAN;tr|J3KPS3|J3KPS3_HUMAN;tr|H3BQN4|H3BQN4_HUMAN;tr|H3BPS8|H3BPS8_HUMAN;tr|H3BUH7|H3BUH7_HUMAN	0.20601	0.36324		0.00863152	0.636583		0.103277	0.610732		0.232266	0.133508
sp|P08758|ANXA5_HUMAN;tr|E9PHT9|E9PHT9_HUMAN	0.0681432	0.342731		0.0134001	-0.948972		0.914599	0.299916		0.077783	-0.719904
sp|P07900|HS90A_HUMAN	0.736811	0.340601		0.016187	0.65524		0.842624	-0.0608615		0.493515	-0.107444
sp|P40429|RL13A_HUMAN;tr|Q8J015|Q8J015_HUMAN;tr|M0QYS1|M0QYS1_HUMAN;sp|Q6NVV1|R13P3_HUMAN	0.294587	0.322295		0.0210139	0.676102		0.0570963	0.548769		0.715675	0.161163
sp|Q14847|LASP1_HUMAN;tr|C9J9W2|C9J9W2_HUMAN	0.974628	0.295734		0.0160999	-0.872346		0.206015	-0.487823		0.103277	-0.608695
tr|F5H265|F5H265_HUMAN	0.173785	0.292003		4.32623e-05	0.985515		0.147593	0.24725		0.393849	-0.0696841
sp|P51991|ROA3_HUMAN;tr|H7C1J8|H7C1J8_HUMAN	0.221914	0.281795		0.022819	0.899192		0.223634	0.148468		0.342752	0.262603
sp|P46783|RS10_HUMAN;sp|Q9NQ39|RS10L_HUMAN	0.54803	0.253438		0.0147094	0.716851		0.124071	0.132936		0.642174	0.23826
sp|P23396|RS3_HUMAN;tr|E9PPU1|E9PPU1_HUMAN;tr|E9PL09|E9PL09_HUMAN;tr|F2Z2S8|F2Z2S8_HUMAN;tr|H0YCJ7|H0YCJ7_HUMAN;tr|H0YF32|H0YF32_HUMAN;tr|E9PQ96|E9PQ96_HUMAN;tr|E9PJH4|E9PJH4_HUMAN;tr|E9PK82|E9PK82_HUMAN;tr|H0YEU2|H0YEU2_HUMAN	0.232266	0.242261		0.00400175	0.642906		0.0698599	0.565983		0.393849	0.0875455
sp|Q16778|H2B2E_HUMAN;sp|P33778|H2B1B_HUMAN;sp|P23527|H2B1O_HUMAN;sp|P06899|H2B1J_HUMAN	0.803386	0.186045		0.013106	0.808529		0.355457	-0.0213417		0.974628	0.02484
sp|P62316|SMD2_HUMAN;tr|K7ERG4|K7ERG4_HUMAN;tr|K7EJB5|K7EJB5_HUMAN	0.803386	0.181035		0.00330684	0.968144		0.556715	-0.157262		0.974628	-0.195607
sp|Q86XP3|DDX42_HUMAN;tr|A0A0A0MSJ0|A0A0A0MSJ0_HUMAN;tr|J3KRE3|J3KRE3_HUMAN	0.803386	0.181035		0.0471352	0.952033		0.163447	0.293221		0.974628	-0.00753209
sp|Q7Z4V5|HDGR2_HUMAN;tr|K7EPS6|K7EPS6_HUMAN	0.803386	0.181035		0.022819	0.804983		0.163447	0.293221		0.974628	-0.00753209
tr|A0A2R8Y891|A0A2R8Y891_HUMAN	0.803386	0.181035		0.0436664	0.49501		0.163447	0.293221		0.163447	0.1453
sp|Q9UHG3|PCYOX_HUMAN;tr|F8W8W4|F8W8W4_HUMAN	0.803386	0.181035		0.023359	-0.647414		0.163447	0.293221		0.108054	-0.57166
sp|Q96C19|EFHD2_HUMAN;tr|H0Y4Y4|H0Y4Y4_HUMAN	0.803386	0.181035		0.0101351	-0.707255		0.163447	0.293221		0.974628	-0.00753209
tr|D6R938|D6R938_HUMAN;sp|Q13557|KCC2D_HUMAN;tr|E9PBG7|E9PBG7_HUMAN;tr|E9PF82|E9PF82_HUMAN;tr|H0Y9J2|H0Y9J2_HUMAN	0.803386	0.181035		0.0233653	-0.764009		0.163447	0.293221		0.974628	-0.00753209
sp|P27658|CO8A1_HUMAN	0.803386	0.181035		0.0101351	-0.888826		0.163447	0.293221		0.974628	-0.00753209
sp|Q16643|DREB_HUMAN;tr|D6R9W4|D6R9W4_HUMAN;tr|D6R9Q9|D6R9Q9_HUMAN	0.803386	0.181035		0.0101351	-0.964362		0.163447	0.293221		0.974628	-0.00753209
sp|P27348|1433T_HUMAN;tr|E9PG15|E9PG15_HUMAN	0.70543	0.129595		0.000582696	0.839277		0.103277	0.153247		0.946137	0.0425528
sp|P62249|RS16_HUMAN;tr|M0R210|M0R210_HUMAN;tr|M0R3H0|M0R3H0_HUMAN;tr|Q6IPX4|Q6IPX4_HUMAN	0.803386	0.087566		0.015146	0.57901		0.0511495	0.496652		0.451591	0.286625
sp|P08621|RU17_HUMAN;tr|M0QYR1|M0QYR1_HUMAN	0.95109	0.0655595		0.0471352	0.644153		0.803386	0.000355616		0.606893	0.139535
sp|Q9BTV4|TMM43_HUMAN	0.918765	0.0637728		0.00145287	-0.841962		0.223634	0.406897		0.974628	0.206578
sp|Q9Y230|RUVB2_HUMAN;tr|M0R0Y3|M0R0Y3_HUMAN;tr|X6R2L4|X6R2L4_HUMAN;tr|M0R0Z0|M0R0Z0_HUMAN;tr|A0A1W2PS48|A0A1W2PS48_HUMAN	0.974628	0.0553826		0.00141796	0.826956		0.0570598	0.403957		0.827119	0.079345
sp|P82979|SARNP_HUMAN;tr|H0YHG0|H0YHG0_HUMAN	0.799038	0.0510476		0.00330684	0.774729		0.99642	0.0033073		0.641427	-0.177497
tr|G3V203|G3V203_HUMAN;tr|H0YHA7|H0YHA7_HUMAN;sp|Q07020|RL18_HUMAN;tr|J3QQ67|J3QQ67_HUMAN;tr|F8VYV2|F8VYV2_HUMAN;tr|A0A075B7A0|A0A075B7A0_HUMAN;tr|F8VUA6|F8VUA6_HUMAN	0.974628	-0.0206159		0.0349688	0.480044		0.0511495	0.414467		0.351991	0.316162
tr|A0A087WWU8|A0A087WWU8_HUMAN;tr|D6R904|D6R904_HUMAN;tr|A0A494C0G0|A0A494C0G0_HUMAN;tr|H0YL80|H0YL80_HUMAN	0.791588	-0.0779806		0.00994013	-0.811649		0.0511495	-1.11482		0.267296	-0.599641
tr|A0A1X7SBZ2|A0A1X7SBZ2_HUMAN;sp|Q92841|DDX17_HUMAN;tr|A0A5H1ZRQ2|A0A5H1ZRQ2_HUMAN;tr|A0A0U1RQJ0|A0A0U1RQJ0_HUMAN	0.803386	-0.0819495		0.00330684	0.865477		0.085498	0.374312		0.694879	-0.183863
sp|P62906|RL10A_HUMAN	1	-0.0867213		0.00552152	0.603836		0.128969	0.482971		0.974628	0.0175138
sp|P07384|CAN1_HUMAN;tr|E9PRM1|E9PRM1_HUMAN;tr|E9PLX0|E9PLX0_HUMAN;tr|E9PJJ3|E9PJJ3_HUMAN;tr|E9PLC9|E9PLC9_HUMAN;tr|E9PMC6|E9PMC6_HUMAN;tr|E9PJA6|E9PJA6_HUMAN;tr|E9PSA6|E9PSA6_HUMAN;tr|E9PQB3|E9PQB3_HUMAN	0.558241	-0.101091		0.0175396	-0.614815		0.578311	0.237696		0.174026	-0.605486
sp|P14866|HNRPL_HUMAN;tr|M0QXS5|M0QXS5_HUMAN;tr|M0QYT0|M0QYT0_HUMAN;tr|M0R076|M0R076_HUMAN	0.793468	-0.120287		0.00273433	0.753207		0.56386	0.140521		0.860995	-0.162909
sp|Q96CX2|KCD12_HUMAN	1	-0.137246		0.0134001	-0.952085		0.51348	-0.213285		0.17529	-0.560535
sp|P62826|RAN_HUMAN;tr|B5MDF5|B5MDF5_HUMAN;tr|J3KQE5|J3KQE5_HUMAN;tr|H0YFC6|H0YFC6_HUMAN;tr|A0A087X0W0|A0A087X0W0_HUMAN	0.568942	-0.152808		0.0471352	0.475361		0.803386	0.149809		0.83117	0.0900027
sp|Q15907|RB11B_HUMAN;tr|H3BMH2|H3BMH2_HUMAN;tr|H3BSC1|H3BSC1_HUMAN;sp|P62491|RB11A_HUMAN	0.412087	-0.232512		0.0279413	-0.643415		0.124071	-0.57443		0.174026	-0.367439
sp|P49189|AL9A1_HUMAN	0.545911	-0.342276		0.00343677	-0.668045		0.148199	-0.711159		0.218141	-0.634442
sp|P04899|GNAI2_HUMAN	0.116656	-0.392785		0.0440643	-0.630603		0.0873145	-0.508185		0.240684	-0.441251
sp|Q13151|ROA0_HUMAN	0.160722	-0.458962		0.00605649	0.581052		0.516233	-0.228645		0.163447	-0.490465
tr|H0Y2P0|H0Y2P0_HUMAN;sp|P16070|CD44_HUMAN;tr|H0YD13|H0YD13_HUMAN;tr|H0YE40|H0YE40_HUMAN;tr|H0YDX6|H0YDX6_HUMAN;tr|H0YD17|H0YD17_HUMAN;tr|H0YDW7|H0YDW7_HUMAN;tr|H0YCV9|H0YCV9_HUMAN;tr|H0Y5E4|H0Y5E4_HUMAN	0.925974	-0.495601		0.0134001	-0.919834		0.974628	-0.0451271		0.17529	-0.86623
sp|P61088|UBE2N_HUMAN;tr|F8VZ29|F8VZ29_HUMAN;tr|F8VSD4|F8VSD4_HUMAN;tr|F8VV71|F8VV71_HUMAN;tr|F8VQQ8|F8VQQ8_HUMAN;sp|Q5JXB2|UE2NL_HUMAN	0.236763	-0.534694		0.0356643	0.544329		0.223634	0.235687		0.803386	-0.120305

## Sheet: SqCC (119 proteins)
Proteins	AC			SCLC			SqCC			LCC
	p-value	FC		p-value	FC		p-value	FC		p-value	FC
sp|P16152|CBR1_HUMAN;tr|E9PQ63|E9PQ63_HUMAN;tr|A8MTM1|A8MTM1_HUMAN	0.0511149	1.71261		0.803386	-0.218325		0.000637969	1.34176		1	0.0375976
tr|B1ALD9|B1ALD9_HUMAN	0.0758406	1.71055		0.0721703	1.14124		0.00467552	2.33802		0.195788	1.64506
sp|Q92597|NDRG1_HUMAN;tr|E7ESM1|E7ESM1_HUMAN;tr|E5RJY1|E5RJY1_HUMAN	0.088926	1.44394		0.751448	0.371111		0.0413447	2.01021		0.692851	0.462031
sp|P62879|GBB2_HUMAN;tr|C9JZN1|C9JZN1_HUMAN;tr|C9JIS1|C9JIS1_HUMAN;tr|C9JXA5|C9JXA5_HUMAN;sp|Q9HAV0|GBB4_HUMAN;tr|C9JD14|C9JD14_HUMAN;tr|E7EP32|E7EP32_HUMAN	0.13459	1.13407		0.437194	0.316653		0.00330684	3.95806		0.791588	0.260952
sp|Q9NR99|MXRA5_HUMAN	0.106909	1.09138		0.974628	-0.16777		0.00143241	1.70107		0.974628	-0.00753209
sp|P30046|DOPD_HUMAN;sp|A6NHG4|DDTL_HUMAN;tr|B5MC82|B5MC82_HUMAN	0.0621456	1.02616		0.374914	-0.320902		0.00643436	1.00771		0.0945378	-0.499895
sp|P00390|GSHR_HUMAN	0.0850329	1.00763		0.762165	-0.0552005		0.00330684	2.09335		0.296846	0.590613
sp|Q12907|LMAN2_HUMAN;tr|D6RBV2|D6RBV2_HUMAN;tr|D6RDX1|D6RDX1_HUMAN;tr|D6RIU4|D6RIU4_HUMAN	0.101808	0.986871		0.767922	0.181641		0.00994013	1.35246		0.207678	0.629529
sp|Q16658|FSCN1_HUMAN	0.12478	0.946725		0.762165	-0.285582		0.0045877	1.59075		0.391735	-0.595422
sp|P21399|ACOHC_HUMAN	0.286772	0.897851		0.550998	0.424808		0.0334646	1.5408		0.136886	0.85254
sp|Q9Y446|PKP3_HUMAN	0.0741824	0.851294		0.858751	0.072612		0.0372575	1.54794		0.974628	-0.00753209
sp|Q13492|PICAL_HUMAN;tr|H0YCY1|H0YCY1_HUMAN;tr|H0YEF7|H0YEF7_HUMAN;tr|H0YEH1|H0YEH1_HUMAN;tr|H0YE97|H0YE97_HUMAN;tr|H0YEY8|H0YEY8_HUMAN;tr|H0YD48|H0YD48_HUMAN	0.186726	0.845748		0.151532	0.5935		0.000846302	1.90402		0.161676	0.631513
tr|A0A087X2I1|A0A087X2I1_HUMAN;sp|P62333|PRS10_HUMAN;tr|H0YJC0|H0YJC0_HUMAN;tr|H0YJS8|H0YJS8_HUMAN	0.126536	0.826924		0.330781	0.298899		0.00939073	1.20086		0.17052	0.707046
tr|A0A3B3IRW2|A0A3B3IRW2_HUMAN;tr|A0A3B3IRK6|A0A3B3IRK6_HUMAN;sp|Q13724|MOGS_HUMAN;tr|A0A3B3IS52|A0A3B3IS52_HUMAN	0.204384	0.768136		0.883838	0.098208		0.00330684	2.33685		0.0823391	1.2046
tr|E9PGM1|E9PGM1_HUMAN	0.174026	0.731913		0.163878	0.874604		0.0233372	1.27752		0.264784	0.696665
sp|P98179|RBM3_HUMAN	0.0935124	0.671014		0.0805603	0.662209		0.000582696	1.22524		0.374914	0.444881
sp|Q96AG4|LRC59_HUMAN;tr|I3L223|I3L223_HUMAN	0.223634	0.662057		0.133955	0.958554		0.00197789	1.30218		0.503202	0.452802
tr|B4E3S0|B4E3S0_HUMAN;sp|Q9ULV4|COR1C_HUMAN	0.116656	0.651332		0.709834	0.0951765		0.0427244	1.02365		0.217126	0.659577
sp|P26640|SYVC_HUMAN;tr|A0A140T936|A0A140T936_HUMAN;tr|A0A140T954|A0A140T954_HUMAN;tr|A2ABF4|A2ABF4_HUMAN;tr|A0A0G2JJT9|A0A0G2JJT9_HUMAN	0.120584	0.637783		0.190806	0.69555		0.000846302	3.23441		0.0679013	0.827967
sp|Q14204|DYHC1_HUMAN	0.257788	0.60287		0.294587	0.510318		0.0304397	1.04361		0.257669	0.53935
sp|O43143|DHX15_HUMAN	0.974628	0.602419		0.520727	0.920864		0.00330684	5.63241		0.974628	-0.00753209
sp|P05388|RLA0_HUMAN;tr|F8VWS0|F8VWS0_HUMAN;tr|F8VW21|F8VW21_HUMAN;tr|F8VU65|F8VU65_HUMAN;tr|F8VPE8|F8VPE8_HUMAN;tr|G3V210|G3V210_HUMAN;tr|F8VRK7|F8VRK7_HUMAN;sp|Q8NHW5|RLA0L_HUMAN	0.52763	0.583692		0.0925279	1.12271		0.0128088	1.51834		0.273453	0.966425
tr|Q8WVC2|Q8WVC2_HUMAN;sp|P63220|RS21_HUMAN;tr|Q9BYK1|Q9BYK1_HUMAN	0.116656	0.538016		0.0583869	0.684526		0.000846302	1.0869		0.962006	0.0682734
tr|A0A2R8Y543|A0A2R8Y543_HUMAN;tr|A0A2R8Y750|A0A2R8Y750_HUMAN;tr|A0A2R8YCH5|A0A2R8YCH5_HUMAN;tr|A0A2R8Y7Z0|A0A2R8Y7Z0_HUMAN;sp|P35222|CTNB1_HUMAN;tr|A0A2R8Y5A3|A0A2R8Y5A3_HUMAN;tr|A0A2R8Y804|A0A2R8Y804_HUMAN;tr|A0A2R8Y5C3|A0A2R8Y5C3_HUMAN;tr|A0A2R8Y5Z1|A0A2R8Y5Z1_HUMAN;tr|B4DGU4|B4DGU4_HUMAN;tr|A0A2R8Y6G0|A0A2R8Y6G0_HUMAN;tr|A0A2R8YG06|A0A2R8YG06_HUMAN	0.160722	0.494064		0.803221	-0.199927		0.0101351	1.45005		0.402247	-0.401495
sp|P25787|PSA2_HUMAN;tr|A0A024RA52|A0A024RA52_HUMAN;tr|C9JCK5|C9JCK5_HUMAN	0.44179	0.43935		0.974628	-0.16777		0.00330684	2.84054		0.334184	0.564781
sp|P40926|MDHM_HUMAN;tr|G3XAL0|G3XAL0_HUMAN	0.520549	0.312072		0.219664	0.655797		0.0201463	1.15764		0.347504	0.763781
sp|Q08380|LG3BP_HUMAN;tr|K7ESM3|K7ESM3_HUMAN;tr|K7EKQ5|K7EKQ5_HUMAN;tr|K7EP36|K7EP36_HUMAN;tr|K7EQT9|K7EQT9_HUMAN;tr|K7ES75|K7ES75_HUMAN;tr|K7EN99|K7EN99_HUMAN;tr|K7ERZ6|K7ERZ6_HUMAN;tr|K7EJD3|K7EJD3_HUMAN	0.803386	0.281934		0.639056	0.404192		0.0373356	1.87184		0.204878	1.18327
sp|Q14166|TTL12_HUMAN	0.803386	0.181035		0.051734	1.59304		0.0304397	2.38327		0.160722	-0.608106
sp|O75400|PR40A_HUMAN	0.803386	0.181035		0.0583869	1.55318		0.00643436	1.61602		0.974628	-0.00753209
tr|A0A0J9YVR6|A0A0J9YVR6_HUMAN;tr|E9PQ56|E9PQ56_HUMAN;tr|A0A0J9YWM1|A0A0J9YWM1_HUMAN;tr|H0YEM1|H0YEM1_HUMAN;tr|A0A0J9YYL3|A0A0J9YYL3_HUMAN;tr|A0A0J9YXJ8|A0A0J9YXJ8_HUMAN;tr|A0A0J9YVP6|A0A0J9YVP6_HUMAN;tr|A0A0J9YXX5|A0A0J9YXX5_HUMAN;sp|Q9UHX1|PUF60_HUMAN;tr|H0YCP8|H0YCP8_HUMAN	0.803386	0.181035		0.0531033	1.41984		0.0070843	1.6903		0.974628	-0.00753209
sp|O15042|SR140_HUMAN;tr|E7ET15|E7ET15_HUMAN;tr|E7EW00|E7EW00_HUMAN	0.803386	0.181035		0.579018	0.90815		0.00643436	4.15775		0.974628	-0.00753209
sp|Q99459|CDC5L_HUMAN	0.803386	0.181035		0.128263	0.686607		0.000846302	2.00594		0.842508	0.158152
sp|P05455|LA_HUMAN;tr|E7ERC4|E7ERC4_HUMAN;tr|E9PFL9|E9PFL9_HUMAN;tr|E9PGX9|E9PGX9_HUMAN	0.803386	0.181035		0.881628	0.102659		0.00330684	2.32434		0.974628	0.0306785
sp|Q9Y3F4|STRAP_HUMAN;tr|H0YH33|H0YH33_HUMAN	0.803386	0.181035		0.481647	0.0888217		0.00330684	1.21176		0.974628	-0.00753209
sp|P23588|IF4B_HUMAN;tr|E7EX17|E7EX17_HUMAN;tr|F8VX11|F8VX11_HUMAN;tr|F8VYE9|F8VYE9_HUMAN;tr|F8VSC7|F8VSC7_HUMAN;tr|F8VP89|F8VP89_HUMAN;tr|F8W0K0|F8W0K0_HUMAN;tr|F8VRU1|F8VRU1_HUMAN	0.803386	0.181035		0.901961	-0.152056		0.00330684	1.95328		0.974628	-0.133726
tr|C9JFV4|C9JFV4_HUMAN;sp|Q8IZL8|PELP1_HUMAN;tr|I3L1P4|I3L1P4_HUMAN;tr|I3L4M7|I3L4M7_HUMAN;tr|I3L445|I3L445_HUMAN	0.803386	0.181035		0.974628	-0.16777		0.0131962	3.12249		0.974628	-0.00753209
sp|Q14134|TRI29_HUMAN;tr|H0YF27|H0YF27_HUMAN	0.803386	0.181035		0.974628	-0.16777		0.00643436	2.91988		0.974628	-0.00753209
sp|P15289|ARSA_HUMAN;tr|A0A0C4DFZ2|A0A0C4DFZ2_HUMAN	0.803386	0.181035		0.974628	-0.16777		0.00643436	2.72625		0.974628	-0.00753209
sp|P08779|K1C16_HUMAN;CON__P08779;CON__Q9Z2K1;CON__Q3ZAW8	0.803386	0.181035		0.974628	-0.16777		0.0395957	2.60761		0.974628	-0.00753209
tr|E9PR30|E9PR30_HUMAN;sp|P62861|RS30_HUMAN	0.803386	0.181035		0.974628	-0.16777		0.00643436	2.2925		0.974628	-0.00753209
sp|O95373|IPO7_HUMAN;tr|E9PLJ0|E9PLJ0_HUMAN	0.803386	0.181035		0.974628	-0.16777		0.00643436	2.22659		0.974628	-0.00753209
sp|P36952|SPB5_HUMAN;tr|C9JLM5|C9JLM5_HUMAN	0.803386	0.181035		0.974628	-0.16777		0.00939073	2.20301		0.974628	-0.00753209
tr|R4GN49|R4GN49_HUMAN;sp|P29034|S10A2_HUMAN	0.803386	0.181035		0.974628	-0.16777		0.00643436	2.18578		0.974628	-0.00753209
sp|O00629|IMA3_HUMAN	0.803386	0.181035		0.974628	-0.16777		0.00643436	2.174		0.974628	-0.00753209
sp|P22695|QCR2_HUMAN;tr|H3BRG4|H3BRG4_HUMAN;tr|H3BSJ9|H3BSJ9_HUMAN;tr|H3BP04|H3BP04_HUMAN	0.803386	0.181035		0.974628	-0.16777		0.00330684	2.13963		0.371272	0.437456
sp|P22570|ADRO_HUMAN	0.803386	0.181035		0.974628	-0.16777		0.00429242	2.06783		0.149046	0.669986
sp|P20160|CAP7_HUMAN;tr|A0A087WXP0|A0A087WXP0_HUMAN	0.803386	0.181035		0.974628	-0.16777		0.0296209	2.04585		0.974628	-0.00753209
sp|P01040|CYTA_HUMAN;tr|C9J0E4|C9J0E4_HUMAN	0.803386	0.181035		0.974628	-0.16777		0.0117582	2.03062		0.974628	-0.00753209
tr|E9PC52|E9PC52_HUMAN;sp|Q16576|RBBP7_HUMAN	0.803386	0.181035		0.974628	-0.16777		0.00643436	2.00736		0.974628	-0.00753209
sp|P16144|ITB4_HUMAN	0.803386	0.181035		0.974628	-0.16777		0.00643436	1.75245		0.974628	-0.00753209
sp|P20290|BTF3_HUMAN;tr|H0Y9Y1|H0Y9Y1_HUMAN;tr|D6RDG3|D6RDG3_HUMAN	0.803386	0.181035		0.974628	-0.16777		0.00643436	1.67298		0.974628	-0.00753209
tr|A0A024R0K5|A0A024R0K5_HUMAN;sp|P06731|CEAM5_HUMAN;tr|A0A087WYX0|A0A087WYX0_HUMAN;tr|T2HUW8|T2HUW8_HUMAN;tr|M0QX98|M0QX98_HUMAN	0.803386	0.181035		0.974628	-0.16777		0.0304397	1.62422		0.974628	-0.00753209
tr|A0A087WUN7|A0A087WUN7_HUMAN;tr|H0YJ40|H0YJ40_HUMAN;tr|G3V4X6|G3V4X6_HUMAN;sp|Q9GZT3|SLIRP_HUMAN;tr|G3V2S9|G3V2S9_HUMAN;tr|H0YJW7|H0YJW7_HUMAN	0.803386	0.181035		0.974628	-0.16777		0.00643436	1.61903		0.974628	-0.00753209
sp|P32926|DSG3_HUMAN	0.803386	0.181035		0.974628	-0.16777		0.00643436	1.57059		0.974628	-0.00753209
sp|O00273|DFFA_HUMAN	0.803386	0.181035		0.974628	-0.16777		0.00643436	1.55713		0.974628	-0.00753209
sp|P62191|PRS4_HUMAN	0.803386	0.181035		0.974628	-0.16777		0.00643436	1.55615		0.974628	-0.00753209
sp|P55957|BID_HUMAN	0.803386	0.181035		0.974628	-0.16777		0.00643436	1.54217		0.974628	-0.00753209
sp|P35052|GPC1_HUMAN;tr|H7C410|H7C410_HUMAN;tr|H7C024|H7C024_HUMAN	0.803386	0.181035		0.974628	-0.16777		0.00643436	1.53949		0.974628	-0.00753209
sp|P25685|DNJB1_HUMAN	0.803386	0.181035		0.974628	-0.16777		0.00643436	1.49149		0.974628	-0.00753209
sp|Q13308|PTK7_HUMAN;tr|Q86X91|Q86X91_HUMAN;tr|C9J9E8|C9J9E8_HUMAN	0.803386	0.181035		0.974628	-0.16777		0.00643436	1.40462		0.974628	-0.00753209
sp|Q14978|NOLC1_HUMAN;tr|A0A0A0MRM9|A0A0A0MRM9_HUMAN	0.803386	0.181035		0.974628	-0.16777		0.00643436	1.40186		0.974628	-0.00753209
sp|Q02809|PLOD1_HUMAN	0.803386	0.181035		0.974628	-0.16777		0.00643436	1.39893		0.974628	-0.00753209
sp|P46087|NOP2_HUMAN	0.803386	0.181035		0.974628	-0.16777		0.00643436	1.37068		0.974628	-0.00753209
sp|P16989|YBOX3_HUMAN;tr|A0A0D9SEI8|A0A0D9SEI8_HUMAN	0.803386	0.181035		0.974628	-0.16777		0.00643436	1.35265		0.974628	-0.00753209
tr|A0A140T9S0|A0A140T9S0_HUMAN;tr|A0A0G2JLV0|A0A0G2JLV0_HUMAN;tr|A0A087WYD6|A0A087WYD6_HUMAN;tr|X5CMH5|X5CMH5_HUMAN;tr|E7ENX8|E7ENX8_HUMAN	0.803386	0.181035		0.974628	-0.16777		0.0117582	1.3244		0.974628	-0.00753209
sp|P55145|MANF_HUMAN;tr|H7C2D6|H7C2D6_HUMAN	0.803386	0.181035		0.974628	-0.16777		0.0117582	1.32314		0.974628	-0.00753209
sp|P53634|CATC_HUMAN;tr|H0YCY8|H0YCY8_HUMAN	0.803386	0.181035		0.974628	-0.16777		0.00643436	1.28307		0.974628	-0.00753209
sp|Q8NBJ5|GT251_HUMAN	0.803386	0.181035		0.974628	-0.16777		0.00643436	1.27641		0.974628	-0.00753209
sp|Q9Y5Z4|HEBP2_HUMAN;tr|Q5THN1|Q5THN1_HUMAN	0.803386	0.181035		0.974628	-0.16777		0.00143241	1.23449		0.727686	0.0179721
sp|Q9Y265|RUVB1_HUMAN;tr|H7C4G5|H7C4G5_HUMAN;tr|E7ETR0|E7ETR0_HUMAN;tr|H7C4I3|H7C4I3_HUMAN	0.803386	0.181035		0.974628	-0.16777		0.0131962	1.21202		0.974628	-0.00753209
sp|P30520|PURA2_HUMAN	0.803386	0.181035		0.974628	-0.16777		0.00643436	1.1396		0.974628	-0.00753209
sp|P46977|STT3A_HUMAN	0.803386	0.181035		0.974628	-0.16777		0.00643436	1.09713		0.974628	-0.00753209
sp|P49593|PPM1F_HUMAN;tr|A8MX49|A8MX49_HUMAN;tr|B5MCT7|B5MCT7_HUMAN	0.803386	0.181035		0.974628	-0.16777		0.00643436	1.02931		0.974628	-0.00753209
sp|Q9H1B7|I2BPL_HUMAN	0.803386	0.181035		0.974628	-0.16777		0.00643436	1.00409		0.974628	-0.00753209
sp|O15078|CE290_HUMAN;tr|J3KNF5|J3KNF5_HUMAN	0.803386	0.181035		0.974628	-0.16777		0.0231307	-3.14894		0.974628	-0.00753209
sp|O43294|TGFI1_HUMAN;tr|H3BQC4|H3BQC4_HUMAN;tr|H3BSN4|H3BSN4_HUMAN;tr|I3L209|I3L209_HUMAN	0.803386	0.181035		0.385382	-0.702656		0.00643436	1.83798		0.107077	-1.33464
sp|P09211|GSTP1_HUMAN;tr|A8MX94|A8MX94_HUMAN	0.843764	0.118745		0.534278	-0.167336		0.00467552	1.40031		0.676986	-0.421923
sp|P02748|CO9_HUMAN;CON__Q3MHN2	0.974628	-0.0182034		0.253075	-0.274232		0.0297989	-1.07963		0.922935	-0.211269
tr|C9JFR7|C9JFR7_HUMAN;sp|P99999|CYC_HUMAN;CON__P62894	0.936798	-0.0628322		0.163878	0.449353		0.00153494	1.08398		0.893879	0.166024
sp|P02679|FIBG_HUMAN;tr|C9JEU5|C9JEU5_HUMAN;tr|C9JC84|C9JC84_HUMAN	0.805682	-0.236499		0.771827	-0.233369		0.0432452	-1.56789		0.799038	-0.769139
sp|P04792|HSPB1_HUMAN	0.40945	-0.294568		0.641447	-0.384995		0.00468694	1.21503		0.506106	-0.343722
sp|P02675|FIBB_HUMAN;tr|D6REL8|D6REL8_HUMAN	0.803386	-0.312288		0.584613	-0.490071		0.00330684	-3.20762		0.729617	-0.552788
sp|P07108|ACBP_HUMAN;tr|B8ZWD1|B8ZWD1_HUMAN;tr|A0A0A0MTI5|A0A0A0MTI5_HUMAN	0.136824	-0.492623		0.0974187	-0.73217		0.00330684	2.71803		0.158726	-0.505948
sp|P00747|PLMN_HUMAN	0.126026	-0.681193		0.803386	-0.252272		0.00330684	-2.424		0.858751	0.186461
sp|P19823|ITIH2_HUMAN;tr|Q5T985|Q5T985_HUMAN;tr|Q5T987|Q5T987_HUMAN	0.254223	-0.715047		0.974628	0.0320867		0.0397112	-1.26216		0.729908	0.328061
sp|P04004|VTNC_HUMAN;CON__Q3ZBS7	0.347997	-0.832847		0.431978	-0.455031		0.0181798	-1.7383		0.331365	-0.980148
sp|P01615|KVD28_HUMAN;sp|A0A075B6P5|KV228_HUMAN;sp|P01614|KVD40_HUMAN;sp|A0A087WW87|KV240_HUMAN	0.0981033	-0.866114		0.164049	-1.1169		0.038055	-1.61557		0.0981033	-1.33745
sp|P02671|FIBA_HUMAN;tr|A0A087WUA0|A0A087WUA0_HUMAN	0.116656	-1.00639		0.0668157	-1.90189		0.00216679	-3.45684		0.229214	-1.73007
sp|P13647|K2C5_HUMAN;CON__P13647	0.379662	-1.29214		0.167462	-2.02152		0.0055936	5.11458		0.666155	1.07033
sp|O00299|CLIC1_HUMAN	0.0822647	0.774216		0.19138	0.667765		0.0234063	0.769562		0.0568009	0.634396
sp|Q07960|RHG01_HUMAN;tr|H0YE29|H0YE29_HUMAN;tr|E9PNR6|E9PNR6_HUMAN	0.194104	0.71308		0.330781	-0.259606		0.0296209	0.818537		0.146575	0.536838
sp|Q7KZF4|SND1_HUMAN	0.232266	0.605714		0.244391	0.326575		0.0296209	0.43867		0.0640229	0.686056
sp|P50395|GDIB_HUMAN	0.220568	0.585861		0.709834	0.257849		0.00391477	0.968322		0.201435	0.47119
sp|P10599|THIO_HUMAN	0.393849	0.500475		0.163878	0.619589		0.0339423	0.61895		0.974628	0.0631016
sp|Q02818|NUCB1_HUMAN;tr|H7BZI1|H7BZI1_HUMAN;tr|C9JKZ2|C9JKZ2_HUMAN	0.22491	0.475514		0.974628	-0.156784		0.0354655	0.602634		0.0742766	0.751273
sp|Q9BSJ8|ESYT1_HUMAN	0.254223	0.448835		0.568942	0.184714		0.0231307	0.847351		0.98265	0.00717384
tr|R4GNH3|R4GNH3_HUMAN	0.286226	0.427758		0.0516895	0.898757		0.0375936	0.928048		0.187701	-0.452674
sp|Q00839|HNRPU_HUMAN;tr|A0A1W2PPS1|A0A1W2PPS1_HUMAN;tr|A0A1W2PP35|A0A1W2PP35_HUMAN;tr|Q5RI18|Q5RI18_HUMAN	0.191644	0.402166		0.0721703	0.78854		0.0332996	0.403377		0.633244	0.289453
sp|P34932|HSP74_HUMAN;tr|A0A087WYC1|A0A087WYC1_HUMAN;tr|A0A087WTS8|A0A087WTS8_HUMAN	0.356538	0.374103		0.730138	0.18087		0.0214493	0.899523		0.136383	0.568401
sp|Q99497|PARK7_HUMAN;tr|K7ELW0|K7ELW0_HUMAN;tr|K7EN27|K7EN27_HUMAN	0.375013	0.329858		0.348116	0.274574		0.0164109	0.628477		0.484641	-0.284712
sp|O43488|ARK72_HUMAN;tr|H3BLU7|H3BLU7_HUMAN	0.445203	0.318166		0.371214	0.347801		0.00330684	0.805969		0.760275	-0.0771281
sp|P20618|PSB1_HUMAN	0.376296	0.316076		0.513983	0.248391		0.0296096	0.544885		0.0899845	0.632002
sp|O15145|ARPC3_HUMAN;tr|F8VR50|F8VR50_HUMAN;tr|C9JZD1|C9JZD1_HUMAN	0.414931	0.29798		0.762165	-0.0607107		0.0372575	0.784838		0.136886	1.23112
sp|P61604|CH10_HUMAN;tr|B8ZZL8|B8ZZL8_HUMAN;tr|S4R3N1|S4R3N1_HUMAN	0.791588	0.257326		0.0583869	0.984069		0.00285533	0.943815		0.194564	0.595267
sp|O75223|GGCT_HUMAN;tr|M0QZK8|M0QZK8_HUMAN	0.803386	0.181035		0.974628	-0.16777		0.0117582	0.934899		0.974628	-0.00753209
sp|Q92896|GSLG1_HUMAN;tr|H3BM42|H3BM42_HUMAN	0.803386	0.181035		0.974628	-0.16777		0.00939073	0.91333		0.974628	-0.00753209
sp|Q5VT79|AXA81_HUMAN;tr|A0A075B752|A0A075B752_HUMAN	0.803386	0.181035		0.974628	-0.16777		0.0186754	0.908687		0.974628	-0.00753209
sp|P12268|IMDH2_HUMAN;tr|H0Y4R1|H0Y4R1_HUMAN;tr|C9K0R9|C9K0R9_HUMAN;tr|A0A3B3IRL5|A0A3B3IRL5_HUMAN;tr|C9J381|C9J381_HUMAN;sp|P20839|IMDH1_HUMAN	0.803386	0.181035		0.974628	-0.16777		0.0395957	0.823013		0.974628	-0.00753209
sp|P38117|ETFB_HUMAN;tr|M0QY67|M0QY67_HUMAN	0.803386	0.181035		0.974628	-0.16777		0.00643436	0.799989		0.974628	-0.00753209
sp|O15067|PUR4_HUMAN;tr|J3KT98|J3KT98_HUMAN;tr|J3KTL4|J3KTL4_HUMAN;tr|J3QSG0|J3QSG0_HUMAN;tr|J3QSH6|J3QSH6_HUMAN	0.803386	0.181035		0.974628	-0.16777		0.00643436	0.79968		0.107077	-0.487261
tr|A0A087WT99|A0A087WT99_HUMAN;sp|Q9H0W9|CK054_HUMAN;tr|E9PR95|E9PR95_HUMAN;tr|E9PLC5|E9PLC5_HUMAN;tr|E9PLB3|E9PLB3_HUMAN;tr|E9PIP1|E9PIP1_HUMAN;tr|E9PPB5|E9PPB5_HUMAN;tr|E9PQS1|E9PQS1_HUMAN	0.803386	0.181035		0.974628	-0.16777		0.0128088	-0.999406		0.974628	-0.00753209
sp|Q9HC38|GLOD4_HUMAN;tr|F6TLX2|F6TLX2_HUMAN;tr|I3L3Q4|I3L3Q4_HUMAN;tr|I3L1I0|I3L1I0_HUMAN	0.707629	0.158474		0.803386	0.214903		0.00953918	0.641602		0.24254	0.555957
sp|P12814|ACTN1_HUMAN;tr|H7C5W8|H7C5W8_HUMAN;tr|H0YJ11|H0YJ11_HUMAN;tr|H0YJW3|H0YJW3_HUMAN	0.201435	0.0437552		0.574321	-0.242818		0.0149619	0.51655		0.312865	0.0734688
sp|Q8WUM4|PDC6I_HUMAN	0.974628	0.0202787		0.0645276	-0.621106		0.0372575	-0.473729		0.925974	0.181967
sp|P40925|MDHC_HUMAN;tr|B9A041|B9A041_HUMAN;tr|B8ZZ51|B8ZZ51_HUMAN;tr|A0A5K1VW95|A0A5K1VW95_HUMAN	0.865419	-0.0238242		0.151708	0.640344		0.00230972	0.688848		0.974628	0.0406052
sp|P62753|RS6_HUMAN;tr|A2A3R5|A2A3R5_HUMAN;tr|A2A3R7|A2A3R7_HUMAN	0.943283	-0.0472742		0.232266	0.294464		0.0159826	0.783654		0.966821	0.0455346
sp|P51148|RAB5C_HUMAN;tr|K7ENY4|K7ENY4_HUMAN;tr|K7ERI8|K7ERI8_HUMAN;tr|K7EIP6|K7EIP6_HUMAN	0.0747317	-0.558879		0.330781	-0.413236		0.0216833	-0.386198		0.0681432	-0.766928
sp|P15121|ALDR_HUMAN;tr|E9PCX2|E9PCX2_HUMAN;tr|E9PEF9|E9PEF9_HUMAN	0.139792	-0.598613		0.12678	-0.903086		0.0296096	-0.964119		0.676986	-0.776232
sp|P46779|RL28_HUMAN;tr|H0YKD8|H0YKD8_HUMAN;tr|H0YMF4|H0YMF4_HUMAN;tr|H0YLP6|H0YLP6_HUMAN	0.0681905	-0.962735		0.123051	-0.533271		0.0234063	-0.819973		0.160574	-0.784144

## Sheet: LCC (44 proteins)
Proteins	AC			SCLC			SqCC			LCC
	p-value	FC		p-value	FC		p-value	FC		p-value	FC
sp|Q32MZ4|LRRF1_HUMAN	0.0565157	0.743964		0.547163	-0.265003		0.562573	-0.372763		0.00302619	-1.35089
sp|Q9UBQ7|GRHPR_HUMAN;tr|U3KQ56|U3KQ56_HUMAN	0.086915	0.697494		0.476567	0.334989		0.0765129	0.848651		0.0131849	-1.08228
sp|P36543|VATE1_HUMAN;tr|C9J8H1|C9J8H1_HUMAN	0.190108	0.389232		0.847149	-0.0991159		0.504583	0.109537		1.84432e-05	-1.66193
sp|P50570|DYN2_HUMAN	0.803386	0.378915		0.639056	-0.0519113		0.163447	0.293221		0.0110055	-1.26872
sp|P35237|SPB6_HUMAN;tr|A0A2R8YD12|A0A2R8YD12_HUMAN;tr|A0A024QZX5|A0A024QZX5_HUMAN;tr|A0A087X1N8|A0A087X1N8_HUMAN;tr|A0A2R8Y5S1|A0A2R8Y5S1_HUMAN;tr|A0A2R8YDD0|A0A2R8YDD0_HUMAN;tr|A0A2R8Y517|A0A2R8Y517_HUMAN	0.382905	0.324925		0.679791	-0.190468		0.695981	-0.260529		0.000419922	-1.74894
sp|P52943|CRIP2_HUMAN;tr|H0YFA4|H0YFA4_HUMAN;tr|H0YHD8|H0YHD8_HUMAN	0.644461	0.242433		0.974628	0.158857		0.163447	-0.626659		1.44573e-07	-3.32338
sp|P31153|METK2_HUMAN	0.372568	0.201717		0.663493	0.12997		0.163447	0.432499		4.53702e-05	-1.40567
sp|Q99426|TBCB_HUMAN;tr|A0A494C0X0|A0A494C0X0_HUMAN;tr|K7EP07|K7EP07_HUMAN;tr|K7EK42|K7EK42_HUMAN;tr|K7EL99|K7EL99_HUMAN	0.803386	0.181035		0.0855768	1.19486		0.163447	0.293221		0.0201714	-1.27553
sp|Q9NSD9|SYFB_HUMAN	0.803386	0.181035		0.12922	0.727065		0.128969	0.549677		0.000582696	-1.07173
sp|O75348|VATG1_HUMAN;tr|F2Z307|F2Z307_HUMAN;sp|O95670|VATG2_HUMAN	0.803386	0.181035		0.974628	-0.0313838		0.163447	0.293221		0.00111648	-1.47157
sp|P09327|VILI_HUMAN;tr|B4DV78|B4DV78_HUMAN	0.803386	0.181035		0.974628	-0.16777		0.163447	0.293221		0.00599264	2.25899
tr|A0A087X1I3|A0A087X1I3_HUMAN;tr|D6RFM5|D6RFM5_HUMAN;sp|P31040|SDHA_HUMAN;tr|H0Y8X1|H0Y8X1_HUMAN	0.803386	0.181035		0.974628	-0.16777		0.163447	0.293221		0.0131849	1.63389
sp|P27361|MK03_HUMAN;tr|E9PBK7|E9PBK7_HUMAN;tr|E9PJF0|E9PJF0_HUMAN;tr|B3KR49|B3KR49_HUMAN;tr|H0YEX6|H0YEX6_HUMAN;tr|E9PRH7|E9PRH7_HUMAN	0.803386	0.181035		0.974628	-0.16777		0.163447	0.293221		0.000582696	-1.2301
tr|H7C3P4|H7C3P4_HUMAN;sp|P15586|GNS_HUMAN;tr|F6S8M0|F6S8M0_HUMAN;tr|H0YFA9|H0YFA9_HUMAN;tr|F5H4C6|F5H4C6_HUMAN	0.803386	0.181035		0.974628	-0.16777		0.163447	0.293221		0.00671825	-1.25655
sp|P07357|CO8A_HUMAN	0.803386	0.181035		0.974628	-0.16777		0.163447	0.293221		0.000772314	-1.34916
sp|P11766|ADHX_HUMAN;tr|H0YAG8|H0YAG8_HUMAN;tr|D6RAY0|D6RAY0_HUMAN;tr|D6R9G2|D6R9G2_HUMAN;tr|D6RFE4|D6RFE4_HUMAN	0.803386	0.181035		0.974628	-0.16777		0.163447	0.293221		0.000686758	-1.37956
sp|P54725|RD23A_HUMAN;tr|A0A494C0B4|A0A494C0B4_HUMAN;tr|K7EQ16|K7EQ16_HUMAN	0.803386	0.181035		0.974628	-0.16777		0.163447	0.293221		0.0110055	-1.38211
tr|H0YFI1|H0YFI1_HUMAN;tr|F5H479|F5H479_HUMAN;tr|F5GX19|F5GX19_HUMAN;tr|F5H3Y3|F5H3Y3_HUMAN;sp|Q6IAA8|LTOR1_HUMAN	0.803386	0.181035		0.974628	-0.16777		0.163447	0.293221		0.000248741	-1.87468
tr|U3KQT1|U3KQT1_HUMAN;sp|P10768|ESTD_HUMAN;tr|H7BZT7|H7BZT7_HUMAN;tr|X6RA14|X6RA14_HUMAN	0.803386	0.181035		0.974628	-0.16777		0.163447	0.293221		0.00809466	-1.97567
tr|F6RFD5|F6RFD5_HUMAN;sp|P60981|DEST_HUMAN	0.803386	0.181035		0.974628	-0.16777		0.163447	0.293221		0.00599264	-2.68213
sp|P08519|APOA_HUMAN;tr|A0A087WWY0|A0A087WWY0_HUMAN	0.803386	0.181035		0.974628	-0.16777		0.163447	0.293221		0.0118576	-3.95489
tr|F8VVM2|F8VVM2_HUMAN;sp|Q00325|MPCP_HUMAN;tr|F8VWR4|F8VWR4_HUMAN;tr|F8VWQ0|F8VWQ0_HUMAN	0.803386	0.181035		0.974628	-0.16777		0.974628	0.0163348		3.19807e-05	-1.61758
sp|P02786|TFR1_HUMAN;tr|G3V0E5|G3V0E5_HUMAN;tr|F8WBE5|F8WBE5_HUMAN	0.803386	0.181035		0.700429	-0.376457		0.640823	0.409026		0.000582696	-1.93586
sp|P35241|RADI_HUMAN;tr|A0A2R8Y5S7|A0A2R8Y5S7_HUMAN;tr|A0A2R8Y7M3|A0A2R8Y7M3_HUMAN	0.803386	0.181035		0.0823986	-0.826209		0.163447	0.293221		0.00147081	-1.92959
sp|P05186|PPBT_HUMAN;tr|B1ANL0|B1ANL0_HUMAN	0.803386	0.181035		0.0583869	-0.898602		0.163447	0.293221		0.00330064	-1.75491
sp|P48735|IDHP_HUMAN;tr|H0YL11|H0YL11_HUMAN	0.803386	0.181035		0.0639485	-1.19396		0.974628	-0.0511835		0.0163404	1.84133
sp|Q9UJ70|NAGK_HUMAN;tr|H7C1L7|H7C1L7_HUMAN;tr|H7C3G9|H7C3G9_HUMAN;tr|H0YEB7|H0YEB7_HUMAN;tr|C9JEV6|C9JEV6_HUMAN;tr|H0YE82|H0YE82_HUMAN	0.803386	0.144346		0.21226	-0.405551		0.395071	-0.0477972		0.000582696	-1.73111
sp|P36871|PGM1_HUMAN;tr|A0A3B3ITK7|A0A3B3ITK7_HUMAN	0.994337	0.00278514		0.0546923	-0.705026		0.124071	-0.705102		0.0233372	-1.17492
sp|Q7Z406|MYH14_HUMAN	0.136109	-0.193796		0.713519	-0.267405		0.308598	-0.380912		0.00330684	-2.15927
tr|E9PP21|E9PP21_HUMAN;sp|P21291|CSRP1_HUMAN	0.803386	-0.238906		0.0583869	-1.40985		0.791588	-0.163761		0.000582696	-2.72758
sp|P07305|H10_HUMAN	0.336198	-0.364427		0.132093	-0.352087		0.431065	-0.296667		0.000230342	-1.04254
sp|P31146|COR1A_HUMAN;tr|H3BRY3|H3BRY3_HUMAN;tr|H3BTU6|H3BTU6_HUMAN	0.240247	0.658648		0.431978	0.45467		0.803386	-0.189352		0.0131641	0.742918
sp|P22234|PUR6_HUMAN;tr|E9PBS1|E9PBS1_HUMAN;tr|D6RF62|D6RF62_HUMAN	0.21693	0.563793		0.696643	0.156026		0.504865	0.426117		0.00651904	0.857695
sp|P13797|PLST_HUMAN;tr|A0A0A0MSQ0|A0A0A0MSQ0_HUMAN;tr|H7C4N2|H7C4N2_HUMAN	0.181661	0.457305		0.0940893	-0.877532		0.0570963	1.13934		0.00490598	-0.897151
sp|Q13451|FKBP5_HUMAN	0.803386	0.181035		0.974628	-0.16777		0.163447	0.293221		0.000920966	0.891529
tr|A0A1B0GUA1|A0A1B0GUA1_HUMAN;tr|A0A1B0GTG2|A0A1B0GTG2_HUMAN;sp|P49419|AL7A1_HUMAN;tr|A0A1B0GW82|A0A1B0GW82_HUMAN;tr|A0A1B0GW77|A0A1B0GW77_HUMAN;tr|A0A0J9YWF7|A0A0J9YWF7_HUMAN;tr|A0A1B0GTY9|A0A1B0GTY9_HUMAN;tr|A0A1B0GUY0|A0A1B0GUY0_HUMAN;tr|A0A1B0GV49|A0A1B0GV49_HUMAN;tr|A0A1B0GTJ4|A0A1B0GTJ4_HUMAN;tr|H0YHM6|H0YHM6_HUMAN;tr|F8VVF2|F8VVF2_HUMAN;tr|A0A0J9YWM6|A0A0J9YWM6_HUMAN;tr|A0A1B0GVU0|A0A1B0G…	0.803386	0.181035		0.974628	-0.16777		0.163447	0.293221		0.0189045	-0.758551
tr|B4DDC6|B4DDC6_HUMAN;sp|Q15185|TEBP_HUMAN;tr|A0A087WYT3|A0A087WYT3_HUMAN	0.803386	0.181035		0.974628	-0.16777		0.163447	0.293221		0.0244368	-0.82762
sp|Q07812|BAX_HUMAN;tr|K4JQN1|K4JQN1_HUMAN	0.803386	0.181035		0.974628	-0.16777		0.163447	0.293221		0.00364495	-0.90256
sp|O95674|CDS2_HUMAN	0.803386	0.181035		0.974628	-0.16777		0.163447	0.293221		0.00588093	-0.931856
sp|P07954|FUMH_HUMAN	0.803386	0.181035		0.974628	-0.16777		0.163447	0.293221		0.0402529	-0.995529
sp|Q9NUV9|GIMA4_HUMAN;tr|G5E9W9|G5E9W9_HUMAN	0.803386	0.181035		0.974628	-0.16777		0.122429	-0.891187		0.0047001	-0.722856
sp|P21964|COMT_HUMAN;tr|E7EMS6|E7EMS6_HUMAN;tr|E7EUU8|E7EUU8_HUMAN;tr|H7BZ45|H7BZ45_HUMAN	0.803386	0.181035		0.163447	-0.501373		0.193566	-0.516956		0.00370324	-0.909973
tr|I3L0N3|I3L0N3_HUMAN;sp|P46459|NSF_HUMAN	0.849729	0.0886358		0.974628	-0.16777		0.163447	0.614504		0.0424793	0.543061
sp|P35221|CTNA1_HUMAN;tr|G3XAM7|G3XAM7_HUMAN	0.207227	-0.280026		0.163447	-0.388233		0.479344	0.280007		0.0248272	-0.815146
