# Supplementary material for: Proteomic Analysis of Lung Cancer Types—A Pilot Study
Source: Cancers (Basel). 2022 May 26;14(11):2629. doi: 10.3390/cancers14112629 (PMC9179298; doi:10.3390/cancers14112629)
Supplement: Supplementary file 1 [file cancers-14-02629-s001.zip › Supplementary Table S5.xlsx]

## Sheet: Table S5
						Table S5: List of the 571 proteins with altered expression levels between the different types of LC

## Sheet: 571 proteins
Proteins	p-values
	AC vs SCLC	AC vs SqCC	AC vs LCC	SCLC vs SqCC	SCLC vs LCC	SqCC vs LCC
sp|P46940|IQGA1_HUMAN;tr|A0A0J9YXZ5|A0A0J9YXZ5_HUMAN;tr|H0YLE8|H0YLE8_HUMAN	0.00205677	0.0165407	0.000779406	0.100617	1	0.0660547
tr|A0A0U1RQV3|A0A0U1RQV3_HUMAN;sp|Q12805|FBLN3_HUMAN	0.00138988	0.00138988	0.00108991	1	1	1
tr|D6RFH4|D6RFH4_HUMAN;tr|H3BUX2|H3BUX2_HUMAN;sp|O43169|CYB5B_HUMAN	0.00138988	0.00239396	0.00108381	0.937442	0.478797	0.478797
sp|O76094|SRP72_HUMAN;tr|R4GNC1|R4GNC1_HUMAN;tr|D6RDY6|D6RDY6_HUMAN	0.0147531	0.00554543	0.0122514	1	1	1
sp|P05455|LA_HUMAN;tr|E7ERC4|E7ERC4_HUMAN;tr|E9PFL9|E9PFL9_HUMAN;tr|E9PGX9|E9PGX9_HUMAN	0.000259802	0.00152161	0.000908256	0.972314	0.791639	0.791639
sp|P08253|MMP2_HUMAN;tr|H3BV48|H3BV48_HUMAN;tr|H3BR66|H3BR66_HUMAN	0.014341	0.0149344	0.00540909	1	1	1
sp|P22223|CADH3_HUMAN	0.000346403	0.000129901	0.000216502	1	1	1
sp|P36871|PGM1_HUMAN;tr|A0A3B3ITK7|A0A3B3ITK7_HUMAN	0.00405617	0.0248778	0.0060893	0.894914	0.894914	0.894914
sp|P42765|THIM_HUMAN;tr|A0A0B4J2A4|A0A0B4J2A4_HUMAN;tr|K7EME0|K7EME0_HUMAN	0.00830742	0.00830742	0.0014985	1	1	1
sp|P62316|SMD2_HUMAN;tr|K7ERG4|K7ERG4_HUMAN;tr|K7EJB5|K7EJB5_HUMAN	8.66007e-05	3.52811e-09	2.99082e-07	0.0815878	0.693796	0.693796
sp|Q15046|SYK_HUMAN	0.014341	0.0149344	0.0130111	1	1	1
sp|Q562R1|ACTBL_HUMAN	0.00870337	0.0140328	0.0140328	1	1	1
sp|Q92734|TFG_HUMAN	0.00324753	0.00580225	0.000562419	1	1	1
sp|Q96C23|GALM_HUMAN;tr|H7C320|H7C320_HUMAN;tr|B8ZZ75|B8ZZ75_HUMAN;tr|H7C1B5|H7C1B5_HUMAN	0.0179263	0.0358023	0.0183754	1	1	1
sp|Q96C86|DCPS_HUMAN;tr|A0A3B3ITF0|A0A3B3ITF0_HUMAN	0.00664594	0.00483861	0.00501778	1	1	1
sp|Q99459|CDC5L_HUMAN	9.55665e-07	0.00162719	0.00200647	0.189588	0.0739441	0.51614
sp|Q9HCN8|SDF2L_HUMAN	0.00487129	0.00577549	0.00161649	1	1	1
sp|Q9NZU5|LMCD1_HUMAN;tr|C9IYS1|C9IYS1_HUMAN;tr|H7C3D2|H7C3D2_HUMAN;tr|B4DEY6|B4DEY6_HUMAN	0.00138988	0.00138988	9.27043e-05	1	1	1
sp|Q9P1F3|ABRAL_HUMAN;tr|Q5SZC9|Q5SZC9_HUMAN	0.00870337	0.0124377	0.0124377	1	1	1
sp|Q9Y2V2|CHSP1_HUMAN;tr|H3BSW7|H3BSW7_HUMAN;tr|H3BUY4|H3BUY4_HUMAN;tr|H3BPY5|H3BPY5_HUMAN;tr|H3BNU9|H3BNU9_HUMAN;tr|H3BTK3|H3BTK3_HUMAN;tr|I3L3X8|I3L3X8_HUMAN	0.00205677	0.00205677	0.000738098	1	1	1
tr|A0A2R8YFH5|A0A2R8YFH5_HUMAN	0.00205677	0.00205677	0.000560986	1	1	1
tr|E9PLH9|E9PLH9_HUMAN;tr|E9PP14|E9PP14_HUMAN;tr|A0A0J9YX13|A0A0J9YX13_HUMAN;tr|E9PKL9|E9PKL9_HUMAN;sp|Q13630|FCL_HUMAN;tr|E9PP60|E9PP60_HUMAN	0.0149386	0.00870337	0.0149386	1	1	1
tr|H0YDT6|H0YDT6_HUMAN;sp|O00303|EIF3F_HUMAN;tr|A0A1W2PP79|A0A1W2PP79_HUMAN	0.00300912	0.00300912	0.00148345	1	1	1
sp|P06744|G6PI_HUMAN;tr|A0A2U3TZU2|A0A2U3TZU2_HUMAN;tr|K7EQ48|K7EQ48_HUMAN;tr|A0A0J9YXP8|A0A0J9YXP8_HUMAN;tr|A0A0J9YYH3|A0A0J9YYH3_HUMAN;tr|A0A2R8Y6C7|A0A2R8Y6C7_HUMAN;tr|A0A0J9YX90|A0A0J9YX90_HUMAN;tr|K7EPY4|K7EPY4_HUMAN;tr|K7ENA0|K7ENA0_HUMAN;sp|Q8N196|SIX5_HUMAN	0.0159957	0.0192742	0.0207842	0.748781	0.546948	0.546948
sp|O60504|VINEX_HUMAN;tr|E5RJP2|E5RJP2_HUMAN;tr|H0YAZ3|H0YAZ3_HUMAN;tr|H0YB51|H0YB51_HUMAN	0.00205749	0.0013813	0.000189333	1	1	1
sp|P04233|HG2A_HUMAN;tr|E7EQJ3|E7EQJ3_HUMAN;tr|H0YBZ8|H0YBZ8_HUMAN;tr|H0YBZ2|H0YBZ2_HUMAN	0.00246812	0.00487129	0.00597087	1	1	1
sp|P12236|ADT3_HUMAN	0.00151261	0.00136424	0.00108991	0.640557	0.725014	0.725014
sp|P13798|ACPH_HUMAN;tr|C9JIF9|C9JIF9_HUMAN;tr|H7C393|H7C393_HUMAN;tr|C9JLK2|C9JLK2_HUMAN	0.00349529	0.00375507	8.46332e-05	1	1	1
sp|P55060|XPO2_HUMAN	0.000129901	0.0011119	0.000908256	0.169154	0.0530755	0.774666
sp|Q00796|DHSO_HUMAN;tr|A0A6I8PIS1|A0A6I8PIS1_HUMAN;tr|H0YKB3|H0YKB3_HUMAN;tr|A0A6I8PRA7|A0A6I8PRA7_HUMAN	0.00121743	3.61757e-06	0.00121743	0.155163	0.28789	0.856897
sp|Q12792|TWF1_HUMAN;tr|F8VS81|F8VS81_HUMAN	1.14717e-08	0.00136424	0.00171519	0.401556	0.733152	0.481665
sp|Q16762|THTR_HUMAN;tr|B1AH48|B1AH48_HUMAN	0.00220691	0.00220691	0.0019688	1	1	1
sp|Q8NBX0|SCPDL_HUMAN	0.00664594	0.00190201	0.00164765	1	1	1
tr|D6RG15|D6RG15_HUMAN;sp|Q6IBS0|TWF2_HUMAN;tr|H0Y858|H0Y858_HUMAN	0.00389703	0.00324753	0.00091696	1	1	1
tr|E5RIA4|E5RIA4_HUMAN;sp|Q9ULA0|DNPEP_HUMAN;tr|E7ETB3|E7ETB3_HUMAN;tr|E7EMB6|E7EMB6_HUMAN;tr|C9JBE1|C9JBE1_HUMAN	0.00324753	0.00324753	0.000827498	1	1	1
tr|F8VW96|F8VW96_HUMAN;sp|Q16527|CSRP2_HUMAN;tr|F8VQR7|F8VQR7_HUMAN	0.0149344	0.0148691	0.0148691	1	1	1
tr|F8W1C3|F8W1C3_HUMAN;sp|Q99542|MMP19_HUMAN	0.00129901	0.0024073	0.000779406	1	1	1
tr|A0A182DWG2|A0A182DWG2_HUMAN;tr|A0A140T9A5|A0A140T9A5_HUMAN;tr|A0A140T966|A0A140T966_HUMAN;tr|A0A182DWF5|A0A182DWF5_HUMAN;tr|Q5EP54|Q5EP54_HUMAN;tr|A0A182DWF4|A0A182DWF4_HUMAN;tr|A0A140T9Q1|A0A140T9Q1_HUMAN;tr|A0A140T928|A0A140T928_HUMAN;tr|A0A0G2JJV3|A0A0G2JJV3_HUMAN;tr|A0A140T8Z7|A0A140T8Z7_HUMAN	0.00664594	0.00412643	0.00501778	1	1	1
sp|P02652|APOA2_HUMAN;tr|V9GYM3|V9GYM3_HUMAN;tr|V9GYE3|V9GYE3_HUMAN;tr|V9GYG9|V9GYG9_HUMAN;tr|V9GYC1|V9GYC1_HUMAN;tr|V9GYS1|V9GYS1_HUMAN	0.0013813	0.0013813	0.00108381	1	1	1
sp|P07711|CATL1_HUMAN	0.00996891	0.00996891	0.00996891	1	1	1
sp|P08729|K2C7_HUMAN;CON__Q3KNV1;CON__P08729;CON__Q9DCV7	0.000129901	0.000216502	0.00112847	1	1	1
sp|P19623|SPEE_HUMAN;tr|K7EL89|K7EL89_HUMAN	0.000500502	0.00149471	1.09762e-05	0.326845	0.422311	0.401054
sp|P27338|AOFB_HUMAN	0.018668	0.018668	0.0159099	1	1	1
sp|P40199|CEAM6_HUMAN	0.000108251	0.000108251	6.49505e-05	1	1	1
sp|P47914|RL29_HUMAN;tr|A0A3B3ITT5|A0A3B3ITT5_HUMAN	0.00136424	0.00136424	1.71526e-05	1	1	1
sp|P49736|MCM2_HUMAN;tr|F8WDM3|F8WDM3_HUMAN;tr|H7C4N9|H7C4N9_HUMAN;tr|C9JZ21|C9JZ21_HUMAN	0.0193205	0.00725281	0.00398089	0.233589	0.452721	0.641798
sp|Q13011|ECH1_HUMAN	5.0454e-13	0.0011119	5.41254e-05	0.865741	0.865741	0.865741
sp|Q9BW04|SARG_HUMAN	0.00347636	0.00373563	0.000606612	1	1	1
sp|Q9Y5X3|SNX5_HUMAN;tr|Q5QPE4|Q5QPE4_HUMAN;tr|Q5QPE5|Q5QPE5_HUMAN;tr|U3KQL0|U3KQL0_HUMAN;tr|U3KQP5|U3KQP5_HUMAN	0.00721936	0.00721936	0.00292277	1	1	1
tr|A0A0A0MSM0|A0A0A0MSM0_HUMAN;sp|Q92598|HS105_HUMAN	0.00542663	0.0100324	0.00459014	1	1	1
tr|A0A286YF22|A0A286YF22_HUMAN;sp|O43175|SERA_HUMAN;tr|A0A2C9F2M7|A0A2C9F2M7_HUMAN;tr|A0A286YFA2|A0A286YFA2_HUMAN;tr|A0A286YFM8|A0A286YFM8_HUMAN;tr|A0A286YFL2|A0A286YFL2_HUMAN;tr|A0A286YF78|A0A286YF78_HUMAN	0.000129901	0.00300912	0.0112262	0.437817	0.0590807	0.437817
tr|D7RIG5|D7RIG5_HUMAN;tr|A0A140T958|A0A140T958_HUMAN	0.00324753	0.00266371	0.00324753	1	1	1
tr|E9PK47|E9PK47_HUMAN;sp|P06737|PYGL_HUMAN	0.00655228	0.00412643	0.00495187	1	1	1
tr|E9PMS6|E9PMS6_HUMAN;tr|A0A0A0MTE2|A0A0A0MTE2_HUMAN;tr|E9PMT2|E9PMT2_HUMAN;tr|F8WD26|F8WD26_HUMAN;tr|J3KP06|J3KP06_HUMAN;sp|Q8WWI1|LMO7_HUMAN;tr|E9PMP7|E9PMP7_HUMAN;tr|H0Y424|H0Y424_HUMAN	0.00389703	0.0101054	0.0271563	1	1	1
tr|M0QXC5|M0QXC5_HUMAN;sp|O96009|NAPSA_HUMAN	0.000433004	0.00177581	0.000259802	1	1	1
sp|O14974|MYPT1_HUMAN;tr|F8VZN8|F8VZN8_HUMAN;tr|H0YIS4|H0YIS4_HUMAN;tr|H0YHI8|H0YHI8_HUMAN;tr|A0A3B3ISH4|A0A3B3ISH4_HUMAN	0.00501122	0.00258651	0.00101793	1	1	1
sp|P00325|ADH1B_HUMAN;tr|V9HW50|V9HW50_HUMAN;tr|D6RHZ6|D6RHZ6_HUMAN	0.0168394	0.0168394	0.0168394	1	1	1
sp|P41567|EIF1_HUMAN;tr|K7EM18|K7EM18_HUMAN	0.00205749	0.00165755	0.00165755	1	1	1
sp|P46939|UTRN_HUMAN	0.00205677	0.00205677	0.000308939	1	1	1
sp|Q9NX46|ADPRS_HUMAN	0.00129901	0.00177581	0.000779406	1	1	1
tr|A8MXB9|A8MXB9_HUMAN;sp|Q8NBJ7|SUMF2_HUMAN;tr|A0A494C1B1|A0A494C1B1_HUMAN;tr|J3KQJ1|J3KQJ1_HUMAN;tr|C9JL30|C9JL30_HUMAN;tr|H7C3B2|H7C3B2_HUMAN;tr|C9J660|C9J660_HUMAN;tr|F8WA42|F8WA42_HUMAN;tr|F8WEV7|F8WEV7_HUMAN	0.00375507	0.00226322	0.00226322	1	1	1
sp|P26583|HMGB2_HUMAN	0.000262932	0.494258	0.740877	0.0233768	0.0286066	0.740877
tr|A0A087WUK2|A0A087WUK2_HUMAN;sp|O14979|HNRDL_HUMAN	0.0274057	1	0.871885	0.0366149	0.0126004	1
sp|O00468|AGRIN_HUMAN;tr|A0A087X208|A0A087X208_HUMAN;tr|A0A494C1I6|A0A494C1I6_HUMAN	0.00310381	1	1	0.00310381	0.0316346	1
sp|O75475|PSIP1_HUMAN	0.00324753	0.7081	1	0.0106101	0.0016215	1
sp|P05204|HMGN2_HUMAN	0.0340341	1	0.871885	0.0340341	0.0340341	1
sp|P09936|UCHL1_HUMAN;tr|D6RE83|D6RE83_HUMAN;tr|D6R956|D6R956_HUMAN;tr|D6R974|D6R974_HUMAN;tr|D6RF53|D6RF53_HUMAN	0.000433004	1	0.871885	0.000246812	0.00324292	1
sp|P11277|SPTB1_HUMAN;tr|H0YJE6|H0YJE6_HUMAN	0.00469384	0.85071	0.953844	0.00245676	0.00580225	0.953844
sp|P11388|TOP2A_HUMAN	0.000496679	1	0.871885	0.000658165	0.000496679	1
sp|P12277|KCRB_HUMAN;tr|G3V4N7|G3V4N7_HUMAN;tr|G3V461|G3V461_HUMAN	1.55908e-06	0.939072	0.939072	0.00284936	0.00380297	0.939072
sp|P14866|HNRPL_HUMAN;tr|M0QXS5|M0QXS5_HUMAN;tr|M0QYT0|M0QYT0_HUMAN;tr|M0R076|M0R076_HUMAN	0.00626403	1	1	0.024561	0.00165755	1
sp|P16949|STMN1_HUMAN;tr|A2A2D0|A2A2D0_HUMAN	1.21663e-06	0.114547	0.119888	2.36897e-05	3.41362e-05	0.894243
sp|P17655|CAN2_HUMAN	0.000129901	0.478159	0.219194	0.00162656	0.00161735	0.517514
sp|P20700|LMNB1_HUMAN;tr|E9PBF6|E9PBF6_HUMAN	0.00405369	1	1	0.0416183	0.014341	1
sp|P22626|ROA2_HUMAN	0.0407593	0.875484	0.363254	0.0177573	0.0130798	0.875484
sp|P25787|PSA2_HUMAN;tr|A0A024RA52|A0A024RA52_HUMAN;tr|C9JCK5|C9JCK5_HUMAN	0.00166786	1	1	0.0020473	0.0020473	1
sp|P27694|RFA1_HUMAN;tr|I3L4R8|I3L4R8_HUMAN	0.000519604	1	0.871885	0.000822707	0.00373563	1
sp|P30043|BLVRB_HUMAN;tr|A0A2R8Y7Y9|A0A2R8Y7Y9_HUMAN;tr|M0QZL1|M0QZL1_HUMAN;tr|M0R192|M0R192_HUMAN;tr|A0A2R8YEP4|A0A2R8YEP4_HUMAN	0.000911972	0.409414	0.835123	0.00309143	0.00297457	0.835123
sp|P33992|MCM5_HUMAN;tr|B1AHB1|B1AHB1_HUMAN	0.00166786	1	0.871885	0.00166786	0.00166786	1
sp|P33993|MCM7_HUMAN;tr|C9J8M6|C9J8M6_HUMAN	0.00206921	1	0.871885	0.0020473	0.000216532	1
sp|P42166|LAP2A_HUMAN	0.00166786	1	0.871885	0.00166786	0.00166786	1
sp|P48147|PPCE_HUMAN	0.00138988	1	0.871885	0.00163784	9.80576e-06	1
sp|P51610|HCFC1_HUMAN;tr|A6NEM2|A6NEM2_HUMAN;tr|H7C1C4|H7C1C4_HUMAN	0.0274057	1	0.871885	0.0274057	0.0196497	1
sp|P68363|TBA1B_HUMAN;sp|Q9BQE3|TBA1C_HUMAN;tr|F5H5D3|F5H5D3_HUMAN;tr|F8VVB9|F8VVB9_HUMAN;tr|F8VRZ4|F8VRZ4_HUMAN;tr|F8VS66|F8VS66_HUMAN;tr|F8VX09|F8VX09_HUMAN;tr|F8VWV9|F8VWV9_HUMAN	0.00206921	1	1	0.0020473	0.00165755	1
sp|P82979|SARNP_HUMAN;tr|H0YHG0|H0YHG0_HUMAN	0.0246135	0.94518	0.943356	0.00230213	0.011041	0.94518
sp|Q03518|TAP1_HUMAN;tr|A0A140T9T7|A0A140T9T7_HUMAN;tr|A0A0S2Z4R8|A0A0S2Z4R8_HUMAN	0.00166786	1	1	0.00241749	0.00241749	1
sp|Q13151|ROA0_HUMAN	0.00659256	0.757227	0.418166	0.00205539	0.000489138	0.280946
sp|Q13435|SF3B2_HUMAN;tr|E9PPJ0|E9PPJ0_HUMAN;tr|E9PJ04|E9PJ04_HUMAN;tr|H0YCG1|H0YCG1_HUMAN;tr|E9PJT3|E9PJT3_HUMAN	0.00190201	1	1	0.000512788	0.0185338	1
sp|Q14980|NUMA1_HUMAN;tr|A0A087WY61|A0A087WY61_HUMAN;tr|H0YFY6|H0YFY6_HUMAN	0.00440944	1	1	0.00276336	0.00440944	1
sp|Q15819|UB2V2_HUMAN;tr|E5RIF1|E5RIF1_HUMAN;sp|Q13404|UB2V1_HUMAN;tr|H0YBX6|H0YBX6_HUMAN;tr|I3L0A0|I3L0A0_HUMAN	0.000129901	1	1	0.00163784	0.00138988	1
sp|Q16777|H2A2C_HUMAN;sp|Q6FI13|H2A2A_HUMAN;sp|Q99878|H2A1J_HUMAN;sp|Q96KK5|H2A1H_HUMAN;sp|Q9BTM1|H2AJ_HUMAN;sp|P20671|H2A1D_HUMAN;sp|P0C0S8|H2A1_HUMAN;tr|A0A0U1RR32|A0A0U1RR32_HUMAN;tr|A0A0U1RRH7|A0A0U1RRH7_HUMAN	0.00218416	1	1	0.0151106	0.00523682	1
sp|Q7Z4V5|HDGR2_HUMAN;tr|K7EPS6|K7EPS6_HUMAN	0.0351287	1	0.871885	0.0351287	0.00848925	1
sp|Q7Z5L9|I2BP2_HUMAN	0.0219246	1	0.871885	0.0199506	0.00870337	1
sp|Q92945|FUBP2_HUMAN;tr|A0A087WTP3|A0A087WTP3_HUMAN;tr|M0R0I5|M0R0I5_HUMAN	0.0179263	0.160428	0.320288	0.0199506	0.0199506	0.261146
sp|Q93077|H2A1C_HUMAN;sp|Q7L7L0|H2A3_HUMAN;sp|P04908|H2A1B_HUMAN	0.00501122	1	1	0.0020473	0.00165755	1
sp|Q96P70|IPO9_HUMAN	0.0274057	1	0.871885	0.0274057	0.0196497	1
sp|Q96PK6|RBM14_HUMAN	0.0129391	1	1	0.00245676	0.0259899	1
sp|Q99426|TBCB_HUMAN;tr|A0A494C0X0|A0A494C0X0_HUMAN;tr|K7EP07|K7EP07_HUMAN;tr|K7EK42|K7EK42_HUMAN;tr|K7EL99|K7EL99_HUMAN	0.0219246	1	0.871885	0.0199506	0.00870337	1
sp|Q9H444|CHM4B_HUMAN	0.0351287	1	0.871885	0.0472213	0.0100153	1
sp|Q9Y383|LC7L2_HUMAN	0.0274057	1	0.871885	0.0366149	0.0126004	1
sp|Q9Y570|PPME1_HUMAN	0.0219246	1	0.871885	0.0137803	0.0114535	1
tr|B4DKY1|B4DKY1_HUMAN;sp|P49589|SYCC_HUMAN	0.028103	1	0.871885	0.0239408	0.0239408	1
tr|F5H265|F5H265_HUMAN	0.00332055	1	1	0.00654838	0.00654838	1
tr|F5H6P7|F5H6P7_HUMAN;sp|P61326|MGN_HUMAN;sp|Q96A72|MGN2_HUMAN;tr|F5H3U9|F5H3U9_HUMAN;tr|F5H6N1|F5H6N1_HUMAN	0.0169996	1	0.871885	0.0137803	0.00389703	1
tr|J3KTA4|J3KTA4_HUMAN;sp|P17844|DDX5_HUMAN	0.000218833	0.152822	0.989888	0.00127862	0.00107391	0.274557
tr|Q30118|Q30118_HUMAN;tr|A0A0G2JH46|A0A0G2JH46_HUMAN;tr|A0A0G2JMH6|A0A0G2JMH6_HUMAN;sp|P01903|DRA_HUMAN	0.000129901	1	1	0.000164541	0.000129901	1
sp|O15511|ARPC5_HUMAN;tr|B1ALC0|B1ALC0_HUMAN	0.00138988	0.722761	0.722761	0.000246812	0.00138988	0.536284
sp|O75339|CILP1_HUMAN	0.000129901	0.458585	0.472509	0.000205677	0.00129388	0.458585
sp|O75367|H2AY_HUMAN;tr|B4DJC3|B4DJC3_HUMAN;tr|D6RCF2|D6RCF2_HUMAN	0.0304834	1	1	0.000132038	8.37899e-05	0.703761
sp|P00505|AATM_HUMAN	0.000129901	0.562764	0.556637	0.00162656	0.0013813	0.562764
sp|P01859|IGHG2_HUMAN;tr|A0A286YEY4|A0A286YEY4_HUMAN	0.000129901	0.469046	0.298021	0.00163784	0.0013813	0.469046
sp|P08575|PTPRC_HUMAN;tr|M3ZCP1|M3ZCP1_HUMAN;tr|A0A075B788|A0A075B788_HUMAN;tr|E9PKH0|E9PKH0_HUMAN	0.00166786	1	1	0.00166786	0.00166786	1
sp|P23246|SFPQ_HUMAN;tr|H0Y9K7|H0Y9K7_HUMAN	0.0241507	0.550431	1	0.024667	0.0171358	1
sp|P25774|CATS_HUMAN;tr|U3KQE7|U3KQE7_HUMAN;tr|U3KPS4|U3KPS4_HUMAN	0.0105003	0.769138	1	0.00472392	0.0193205	1
sp|P29590|PML_HUMAN;tr|H3BT29|H3BT29_HUMAN	0.00165755	0.227886	0.227886	0.00165755	0.00165755	0.111259
sp|P42167|LAP2B_HUMAN;tr|G5E972|G5E972_HUMAN;tr|H0YJH7|H0YJH7_HUMAN	1.86354e-05	0.511678	0.816598	0.000797828	9.90224e-05	0.816598
sp|P45880|VDAC2_HUMAN;tr|A0A0A0MR02|A0A0A0MR02_HUMAN;tr|Q5JSD2|Q5JSD2_HUMAN;tr|Q5JSD1|Q5JSD1_HUMAN	0.00166786	0.38663	0.50237	0.0020473	0.0020473	0.342016
sp|P61026|RAB10_HUMAN	0.000129901	0.236749	1	0.000205677	0.0011119	1
sp|P61086|UBE2K_HUMAN;tr|D6RDM7|D6RDM7_HUMAN	0.0219246	1	0.871885	0.0199506	0.00870337	1
sp|P61353|RL27_HUMAN;tr|K7ELC7|K7ELC7_HUMAN	0.000129901	0.177616	0.161437	0.000205677	0.00129388	0.540114
sp|P62873|GBB1_HUMAN;tr|F6UT28|F6UT28_HUMAN	0.00163709	1	1	0.00163784	0.00163709	1
sp|Q08170|SRSF4_HUMAN;tr|A0A0D9SEM4|A0A0D9SEM4_HUMAN	0.0030857	0.24555	0.742062	0.00652441	0.00274173	0.24555
sp|Q12906|ILF3_HUMAN;tr|K7EKJ9|K7EKJ9_HUMAN;tr|K7ER69|K7ER69_HUMAN;tr|K7ERM6|K7ERM6_HUMAN;tr|K7ENK6|K7ENK6_HUMAN;tr|K7EM82|K7EM82_HUMAN;tr|K7EJ09|K7EJ09_HUMAN;tr|K7EQ75|K7EQ75_HUMAN	0.000259802	0.3999	1	0.0113798	0.0165407	1
sp|Q15424|SAFB1_HUMAN	0.000562129	0.35726	0.545712	0.000562129	0.00278109	0.545712
sp|Q15459|SF3A1_HUMAN;tr|H7C1L2|H7C1L2_HUMAN	8.76357e-05	0.99731	0.347651	8.76357e-05	0.0193029	0.347651
sp|Q15691|MARE1_HUMAN	0.0219246	1	0.871885	0.0150486	0.0150486	1
sp|Q6XQN6|PNCB_HUMAN;tr|G5E977|G5E977_HUMAN;tr|C9J8U2|C9J8U2_HUMAN;tr|A0A087WUT5|A0A087WUT5_HUMAN	0.000129901	0.892623	0.862021	0.000205677	0.0130998	0.862021
sp|Q99460|PSMD1_HUMAN;tr|A0A087WW66|A0A087WW66_HUMAN;tr|H7BZR6|H7BZR6_HUMAN	0.000129901	1	1	0.000822707	0.00149471	1
sp|Q9BUJ2|HNRL1_HUMAN;tr|A0A0A0MRA5|A0A0A0MRA5_HUMAN;tr|B7Z4B8|B7Z4B8_HUMAN;tr|M0R3F1|M0R3F1_HUMAN	0.0432127	0.964656	0.901948	0.048215	0.00473554	0.964656
tr|E7EVW7|E7EVW7_HUMAN;sp|P14317|HCLS1_HUMAN	0.000433004	0.610467	0.450632	0.000246812	0.0130453	0.281315
tr|A0A2R8Y425|A0A2R8Y425_HUMAN;tr|A0A2R8Y5J0|A0A2R8Y5J0_HUMAN;tr|A0A2R8YFK9|A0A2R8YFK9_HUMAN;tr|A0A2U3TZM0|A0A2U3TZM0_HUMAN;tr|A0A2R8YFD8|A0A2R8YFD8_HUMAN;tr|F5GWX5|F5GWX5_HUMAN;sp|Q14839|CHD4_HUMAN;tr|A0A2R8Y212|A0A2R8Y212_HUMAN;tr|A0A2R8Y521|A0A2R8Y521_HUMAN;tr|A0A0C4DGG9|A0A0C4DGG9_HUMAN;tr|A0A2R8Y4X2|A0A2R8Y4X2_HUMAN;tr|A0A2R8YER1|A0A2R8YER1_HUMAN;tr|A0A2R8Y8C1|A0A2R8Y8C1_HUMAN;tr|A0A2R8Y445|…	0.00487129	1	0.871885	0.00493624	5.30598e-05	1
sp|O60701|UGDH_HUMAN	0.00847542	0.761053	0.782867	0.0270321	0.00228242	0.749872
sp|P00918|CAH2_HUMAN;tr|E5RID5|E5RID5_HUMAN;tr|E5RK37|E5RK37_HUMAN	0.00725281	0.582109	0.582109	0.0321555	0.00560345	0.652952
sp|P04080|CYTB_HUMAN;tr|A0A1W2PQG6|A0A1W2PQG6_HUMAN	0.000129901	0.466406	0.364437	0.00163784	0.00160756	0.0515817
sp|P04839|CY24B_HUMAN	0.000757756	1	1	0.000246812	0.00574761	1
sp|P05109|S10A8_HUMAN	0.000433004	0.0738553	0.285725	0.000246812	0.00128604	0.285725
sp|P09104|ENOG_HUMAN;tr|F5H0C8|F5H0C8_HUMAN	0.0240236	0.247748	0.0530561	0.00638188	0.00625433	0.140048
sp|P09874|PARP1_HUMAN	4.65892e-05	0.313213	0.0663749	6.86712e-05	0.00263157	0.313213
sp|P0DOY2|IGLC2_HUMAN;sp|P0DOY3|IGLC3_HUMAN;sp|P0CF74|IGLC6_HUMAN	0.00166786	1	1	0.00166786	0.00166786	0.921028
sp|P19367|HXK1_HUMAN	0.00166786	0.569234	0.39172	0.00166786	0.00166786	0.39172
sp|P20674|COX5A_HUMAN;tr|H3BNX8|H3BNX8_HUMAN;tr|H3BRM5|H3BRM5_HUMAN;tr|H3BV69|H3BV69_HUMAN	1.81476e-06	1	0.871885	0.00162656	3.30782e-05	1
sp|P25788|PSA3_HUMAN;tr|G3V3W4|G3V3W4_HUMAN;tr|G3V5N4|G3V5N4_HUMAN	0.00165755	0.230141	0.622784	0.0020473	0.00322574	0.539847
sp|P31943|HNRH1_HUMAN;tr|G8JLB6|G8JLB6_HUMAN;tr|E9PCY7|E9PCY7_HUMAN;tr|H0YB39|H0YB39_HUMAN	0.00125054	0.384057	0.384057	0.00207245	0.00172958	0.143375
sp|P35637|FUS_HUMAN;tr|H3BPE7|H3BPE7_HUMAN	0.000411889	0.533158	0.894139	0.0053668	0.00692603	0.894139
sp|P38919|IF4A3_HUMAN;tr|I3L3H2|I3L3H2_HUMAN;tr|J3QQP0|J3QQP0_HUMAN	0.0020875	0.123765	0.462417	0.0123855	0.0493755	0.713183
sp|P43307|SSRA_HUMAN;tr|A0A3B3IRT8|A0A3B3IRT8_HUMAN;tr|C9J3L8|C9J3L8_HUMAN;tr|C9J5W0|C9J5W0_HUMAN;tr|E9PAL7|E9PAL7_HUMAN;tr|C9IZQ1|C9IZQ1_HUMAN;tr|C9JBX5|C9JBX5_HUMAN	0.000129901	0.734197	0.826894	0.00163784	0.00162719	0.865703
sp|P60903|S10AA_HUMAN	0.010949	0.72353	0.485444	0.00647874	0.010949	0.614444
sp|Q06210|GFPT1_HUMAN;tr|A0A6I8PTT9|A0A6I8PTT9_HUMAN;tr|A0A6I8PRN4|A0A6I8PRN4_HUMAN	0.00155881	0.821326	0.821326	0.00539895	0.00539895	0.944304
sp|Q13838|DX39B_HUMAN;tr|A0A0G2JJZ9|A0A0G2JJZ9_HUMAN;tr|H0Y400|H0Y400_HUMAN	1.9781e-05	0.854363	0.854363	0.00313376	0.0013813	0.392227
sp|Q14195|DPYL3_HUMAN;tr|H0YBT4|H0YBT4_HUMAN	0.00405365	0.280632	0.280632	0.00865593	0.00166786	0.111509
sp|Q15233|NONO_HUMAN	0.00191784	1	1	0.00794792	0.000372351	1
sp|Q16698|DECR_HUMAN;tr|E5RJG7|E5RJG7_HUMAN;tr|E5RFV2|E5RFV2_HUMAN;tr|E5RJD2|E5RJD2_HUMAN;tr|E5RID6|E5RID6_HUMAN	0.000757756	0.99096	0.99096	0.000493624	0.0011119	0.532015
sp|Q86U42|PABP2_HUMAN;tr|B4DEH8|B4DEH8_HUMAN;tr|G3V4T2|G3V4T2_HUMAN;tr|H0YJH9|H0YJH9_HUMAN	0.000490126	1	1	0.000156108	0.00661462	1
sp|Q86V81|THOC4_HUMAN;tr|E9PB61|E9PB61_HUMAN	8.06409e-05	0.984842	1	3.74209e-05	0.0026608	1
sp|Q9BVA1|TBB2B_HUMAN	0.00466954	1	1	0.000713796	0.00496178	1
tr|B0QYK0|B0QYK0_HUMAN;sp|Q01844|EWS_HUMAN;tr|H7BY36|H7BY36_HUMAN;tr|A0A0D9SFL3|A0A0D9SFL3_HUMAN;tr|C9JGE3|C9JGE3_HUMAN	0.00166786	1	1	0.0020332	0.00501122	1
tr|D9J307|D9J307_HUMAN;tr|A0A140T953|A0A140T953_HUMAN	0.00165755	1	1	0.0020332	0.0114728	1
tr|H0YAC7|H0YAC7_HUMAN;sp|P35606|COPB2_HUMAN	0.000433004	0.757122	0.757122	0.000246812	0.00110504	0.757122
sp|P12429|ANXA3_HUMAN;tr|D6RA82|D6RA82_HUMAN;tr|D6RFG5|D6RFG5_HUMAN;tr|D6RCA8|D6RCA8_HUMAN	0.0105003	0.712464	0.99605	0.000246812	0.0219246	0.3999
sp|Q9UBR2|CATZ_HUMAN	0.000129901	1	1	0.000205677	0.0011119	1
sp|O00629|IMA3_HUMAN	1	0.0119509	0.871885	0.00925545	1	0.000139575
sp|O75533|SF3B1_HUMAN	0.826139	0.000129901	0.826139	0.000205677	0.826139	0.0010914
sp|O95373|IPO7_HUMAN;tr|E9PLJ0|E9PLJ0_HUMAN	1	0.0405291	0.871885	0.0281777	1	0.0254993
sp|P04792|HSPB1_HUMAN	0.665012	0.00158037	0.579145	0.0244348	0.916409	0.00158037
sp|P11166|GTR1_HUMAN	1	0.00995514	1	0.0140691	1	0.00369384
sp|P13473|LAMP2_HUMAN	1	0.00165755	1	0.00431916	1	0.00165755
sp|P13647|K2C5_HUMAN;CON__P13647	0.721607	2.61105e-09	0.333099	2.25897e-09	0.333099	0.011375
sp|P15289|ARSA_HUMAN;tr|A0A0C4DFZ2|A0A0C4DFZ2_HUMAN	1	0.0223107	0.871885	0.0223107	1	0.0223107
sp|P16144|ITB4_HUMAN	1	0.0358023	0.871885	0.0281777	1	0.00159621
sp|P20290|BTF3_HUMAN;tr|H0Y9Y1|H0Y9Y1_HUMAN;tr|D6RDG3|D6RDG3_HUMAN	1	0.0358023	0.871885	0.0281777	1	0.00428758
sp|P25685|DNJB1_HUMAN	1	0.0358023	0.871885	0.0281777	1	0.00563971
sp|P46087|NOP2_HUMAN	1	0.0131806	0.871885	0.0111065	1	0.0131806
sp|P55957|BID_HUMAN	1	0.0405291	0.871885	0.0281777	1	0.00421454
sp|Q13308|PTK7_HUMAN;tr|Q86X91|Q86X91_HUMAN;tr|C9J9E8|C9J9E8_HUMAN	1	0.0274057	0.871885	0.0281887	1	0.0085177
sp|Q14134|TRI29_HUMAN;tr|H0YF27|H0YF27_HUMAN	1	0.0219246	0.871885	0.0199506	1	0.0196497
sp|Q16658|FSCN1_HUMAN	0.523595	0.0120648	0.344094	0.0068541	0.658512	0.00319002
sp|Q8NBJ5|GT251_HUMAN	1	0.0219246	0.871885	0.0199506	1	0.00884551
tr|A0A087WUN7|A0A087WUN7_HUMAN;tr|H0YJ40|H0YJ40_HUMAN;tr|G3V4X6|G3V4X6_HUMAN;sp|Q9GZT3|SLIRP_HUMAN;tr|G3V2S9|G3V2S9_HUMAN;tr|H0YJW7|H0YJW7_HUMAN	1	0.0351287	0.871885	0.0472213	1	0.00506654
tr|A0A140T9S0|A0A140T9S0_HUMAN;tr|A0A0G2JLV0|A0A0G2JLV0_HUMAN;tr|A0A087WYD6|A0A087WYD6_HUMAN;tr|X5CMH5|X5CMH5_HUMAN;tr|E7ENX8|E7ENX8_HUMAN	1	0.0350041	0.871885	0.0416183	1	0.00855489
tr|E9PC52|E9PC52_HUMAN;sp|Q16576|RBBP7_HUMAN	1	0.0274057	0.871885	0.0281887	1	0.0126004
tr|E9PR30|E9PR30_HUMAN;sp|P62861|RS30_HUMAN	1	0.0351287	0.871885	0.0351287	1	0.0223107
tr|F8VVM2|F8VVM2_HUMAN;sp|Q00325|MPCP_HUMAN;tr|F8VWR4|F8VWR4_HUMAN;tr|F8VWQ0|F8VWQ0_HUMAN	1	0.000345434	0.871885	0.0110243	1	0.000516002
sp|O60749|SNX2_HUMAN;tr|D6RC15|D6RC15_HUMAN	1	0.0212495	0.871885	0.0215466	1	0.00113661
sp|P01624|KV315_HUMAN;tr|A0A0C4DH90|A0A0C4DH90_HUMAN;sp|A0A0C4DH55|KVD07_HUMAN;sp|A0A075B6H7|KV37_HUMAN	1	0.0248111	0.871885	0.0281887	1	0.0248111
sp|P08697|A2AP_HUMAN;tr|A0A0G2JPA8|A0A0G2JPA8_HUMAN;tr|C9JPV4|C9JPV4_HUMAN;tr|A0A0J9YWQ3|A0A0J9YWQ3_HUMAN;CON__P28800	1	0.0388729	0.871885	0.0388729	1	0.00813668
sp|P09758|TACD2_HUMAN	1	0.0119509	0.871885	0.0111065	1	0.0111065
sp|P12724|ECP_HUMAN	1	0.0119509	0.871885	0.0111065	1	0.0111065
sp|P14923|PLAK_HUMAN;tr|C9JTX4|C9JTX4_HUMAN;tr|C9J826|C9J826_HUMAN;tr|C9JK18|C9JK18_HUMAN;tr|C9JKY1|C9JKY1_HUMAN	1	0.0232963	1	0.0165675	1	0.0130829
sp|P25325|THTM_HUMAN;tr|B1AH49|B1AH49_HUMAN	1	0.0350041	0.871885	0.0416183	1	0.00422406
sp|Q04695|K1C17_HUMAN;CON__Q04695;CON__Q9C075;CON__Q99PS0	1	0.0119509	0.871885	0.0111065	1	0.0111065
sp|Q6PKG0|LARP1_HUMAN;tr|A0A0B4J210|A0A0B4J210_HUMAN	1	0.0351287	0.871885	0.0351287	1	0.0328869
sp|O15347|HMGB3_HUMAN;tr|E9PES6|E9PES6_HUMAN;tr|E7ES08|E7ES08_HUMAN;tr|E7EQU1|E7EQU1_HUMAN	0.0590807	0.0190979	0.422522	0.00245676	0.422522	0.00347636
sp|P07942|LAMB1_HUMAN;tr|G3XAI2|G3XAI2_HUMAN;tr|E7EPA6|E7EPA6_HUMAN	1	0.0169996	0.871885	0.00925545	1	6.90711e-05
sp|P08294|SODE_HUMAN	1	0.00310381	0.871885	0.00680497	1	0.00617147
sp|P11387|TOP1_HUMAN	0.480822	0.000129901	0.612014	0.00163784	0.612014	0.000129901
sp|Q15417|CNN3_HUMAN	1	1	0.005749	1	0.00244542	0.0305061
sp|O43143|DHX15_HUMAN	1	1	4.33004e-05	1	4.57143e-14	3.74311e-12
sp|P09327|VILI_HUMAN;tr|B4DV78|B4DV78_HUMAN	1	1	0.0125355	1	0.0212495	0.028103
sp|P20340|RAB6A_HUMAN;tr|C9JU14|C9JU14_HUMAN;tr|J3KR73|J3KR73_HUMAN;sp|Q9NRW1|RAB6B_HUMAN	0.63612	0.344386	0.00208572	0.536257	0.000703349	1.33978e-05
sp|P31153|METK2_HUMAN	0.695131	0.144275	2.32199e-06	0.308778	1.24037e-05	1.38072e-06
sp|P35237|SPB6_HUMAN;tr|A0A2R8YD12|A0A2R8YD12_HUMAN;tr|A0A024QZX5|A0A024QZX5_HUMAN;tr|A0A087X1N8|A0A087X1N8_HUMAN;tr|A0A2R8Y5S1|A0A2R8Y5S1_HUMAN;tr|A0A2R8YDD0|A0A2R8YDD0_HUMAN;tr|A0A2R8Y517|A0A2R8Y517_HUMAN	0.705775	0.698233	1.81413e-06	0.705775	1.96965e-06	0.00154662
sp|P36543|VATE1_HUMAN;tr|C9J8H1|C9J8H1_HUMAN	1	1	3.16902e-07	1	3.87173e-05	0.00110504
sp|Q13451|FKBP5_HUMAN	1	1	0.00252038	1	0.00577549	0.00246812
sp|Q9UBQ7|GRHPR_HUMAN;tr|U3KQ56|U3KQ56_HUMAN	1	0.84496	0.000624159	1	0.0180494	0.0185442
sp|Q9UJ70|NAGK_HUMAN;tr|H7C1L7|H7C1L7_HUMAN;tr|H7C3G9|H7C3G9_HUMAN;tr|H0YEB7|H0YEB7_HUMAN;tr|C9JEV6|C9JEV6_HUMAN;tr|H0YE82|H0YE82_HUMAN	0.50604	0.50604	5.92635e-07	0.279686	5.13672e-05	7.00196e-09
tr|A0A2C9F2P4|A0A2C9F2P4_HUMAN;sp|P50897|PPT1_HUMAN;tr|A0A286YFF7|A0A286YFF7_HUMAN;tr|E9PIA8|E9PIA8_HUMAN;tr|E9PSE5|E9PSE5_HUMAN	0.100821	0.837835	0.000908256	0.244168	0.00130175	1.59946e-05
tr|R4GNH3|R4GNH3_HUMAN	1	0.980924	0.000454654	1	0.0317442	0.00173338
sp|Q13148|TADBP_HUMAN;tr|A0A087WX29|A0A087WX29_HUMAN;tr|K7EJM5|K7EJM5_HUMAN;tr|A0A0A0N0M3|A0A0A0N0M3_HUMAN;tr|K7EN94|K7EN94_HUMAN;tr|B1AKP7|B1AKP7_HUMAN;tr|G3V162|G3V162_HUMAN;tr|A0A087X260|A0A087X260_HUMAN;tr|A0A087WYY0|A0A087WYY0_HUMAN;tr|K7EJ99|K7EJ99_HUMAN;tr|A0A0A0MSV7|A0A0A0MSV7_HUMAN;tr|A0A087WXQ5|A0A087WXQ5_HUMAN;tr|A0A087WV68|A0A087WV68_HUMAN	0.825388	0.825388	0.000522699	0.721804	0.00875917	0.00588234
sp|O14828|SCAM3_HUMAN	1	1	0.0046767	0.639136	0.00308623	0.00308623
sp|O60784|TOM1_HUMAN;tr|B0QY01|B0QY01_HUMAN;tr|F8WB30|F8WB30_HUMAN;tr|F8WAW7|F8WAW7_HUMAN;tr|F8WE29|F8WE29_HUMAN;tr|F8WBB0|F8WBB0_HUMAN;tr|H7BYN7|H7BYN7_HUMAN	0.800956	0.800956	0.00129901	0.20452	3.73129e-06	1.51554e-07
sp|P12270|TPR_HUMAN	1	1	0.00436432	1	0.0169324	0.00310381
sp|P12830|CADH1_HUMAN	0.460279	0.278354	4.54232e-08	0.195607	1.23444e-05	6.93636e-09
sp|P22352|GPX3_HUMAN;tr|A0A087X1J7|A0A087X1J7_HUMAN;tr|H0YBE4|H0YBE4_HUMAN	0.187777	0.745195	8.84217e-07	0.745195	1.22912e-05	0.0011119
sp|P55036|PSMD4_HUMAN;tr|Q5VWC4|Q5VWC4_HUMAN;tr|H0Y3Y9|H0Y3Y9_HUMAN	0.136418	0.577122	5.4072e-06	0.13933	5.52264e-07	3.47828e-07
sp|P62304|RUXE_HUMAN;tr|A6NHK2|A6NHK2_HUMAN	0.591486	0.591486	0.00743232	0.901026	0.0169996	1.77204e-05
sp|P78344|IF4G2_HUMAN;tr|H0Y3P2|H0Y3P2_HUMAN;tr|D3DQV9|D3DQV9_HUMAN;tr|H0YCH5|H0YCH5_HUMAN;tr|E9PKF8|E9PKF8_HUMAN;tr|H0YD99|H0YD99_HUMAN;tr|H0YEN8|H0YEN8_HUMAN;tr|H0YDC0|H0YDC0_HUMAN;tr|H0YCF8|H0YCF8_HUMAN;tr|H0YEC5|H0YEC5_HUMAN;tr|H0YD77|H0YD77_HUMAN	1	0.921666	5.41254e-05	1	0.0192462	1.35232e-06
sp|Q92973|TNPO1_HUMAN;tr|S4R398|S4R398_HUMAN	1	1	0.0115927	1	0.0163748	0.0165407
tr|A0A140T971|A0A140T971_HUMAN;tr|Q5SSV3|Q5SSV3_HUMAN;tr|Q5SRR8|Q5SRR8_HUMAN;sp|O95865|DDAH2_HUMAN;tr|H0Y7N1|H0Y7N1_HUMAN	0.307222	0.0818485	0.00218727	0.139084	0.00763568	0.000564269
tr|C9JL85|C9JL85_HUMAN;sp|P58546|MTPN_HUMAN	1	1	4.5655e-05	1	4.5655e-05	2.10058e-06
sp|O75531|BAF_HUMAN	1	1	0.00166786	1	0.00166786	0.00176552
sp|P01042|KNG1_HUMAN	1	1	1.93493e-05	1	3.46404e-05	1.79562e-07
sp|P35998|PRS7_HUMAN;tr|C9JLS9|C9JLS9_HUMAN	1	1	0.000254847	1	1.02118e-05	0.00580225
sp|P42338|PK3CB_HUMAN;tr|F8WDJ8|F8WDJ8_HUMAN	0.460862	0.77457	4.33004e-05	0.224334	2.53546e-14	5.50216e-16
sp|P55327|TPD52_HUMAN;tr|H0YC42|H0YC42_HUMAN	0.116263	0.575347	0.000169902	0.575347	3.64729e-07	0.000515475
sp|Q14683|SMC1A_HUMAN;tr|G8JLG1|G8JLG1_HUMAN;tr|V9GYN9|V9GYN9_HUMAN	0.123147	0.125051	0.00571086	0.125051	0.00661462	0.000519604
sp|Q15631|TSN_HUMAN;tr|E9PGT1|E9PGT1_HUMAN	1	1	0.0101964	1	0.0114239	0.0101964
sp|Q7L576|CYFP1_HUMAN;tr|E7EW33|E7EW33_HUMAN	0.304423	0.281633	0.00166563	0.535868	1.29528e-05	0.0013813
sp|Q8N163|CCAR2_HUMAN;tr|G3V119|G3V119_HUMAN;tr|H0YB24|H0YB24_HUMAN;tr|A0A087X2B6|A0A087X2B6_HUMAN;tr|E5RHJ4|E5RHJ4_HUMAN	1	1	6.49505e-05	1	0.0358023	0.00138988
sp|Q9BZZ5|API5_HUMAN;tr|G3V1C3|G3V1C3_HUMAN;tr|E9PQK6|E9PQK6_HUMAN	0.0812882	0.294782	8.13924e-05	0.506691	1.27616e-06	1.75315e-05
sp|Q9NS69|TOM22_HUMAN	0.241313	0.0936108	0.000108644	0.565792	0.00577549	8.18465e-07
sp|Q9NVJ2|ARL8B_HUMAN;sp|Q96BM9|ARL8A_HUMAN	1	1	0.00300971	1	0.00626403	0.00626403
sp|Q9UMS4|PRP19_HUMAN;tr|F5GY56|F5GY56_HUMAN	1	1	0.0140328	1	0.0148738	0.000371632
sp|Q9Y2X3|NOP58_HUMAN;tr|H7BZ72|H7BZ72_HUMAN;REV__sp|Q9Y2X3|NOP58_HUMAN	1	1	1.60289e-08	1	0.00322574	0.00138988
sp|Q9Y696|CLIC4_HUMAN	0.256759	0.700946	1.91643e-09	0.256759	0.000176834	0.000108251
tr|D6RGI3|D6RGI3_HUMAN;sp|Q9NVA2|SEP11_HUMAN;tr|D6RER5|D6RER5_HUMAN;tr|D6RDU5|D6RDU5_HUMAN;tr|D6RDP1|D6RDP1_HUMAN;tr|D6R9Y6|D6R9Y6_HUMAN	0.713183	0.237143	0.0019688	0.271822	0.00300912	0.00300912
tr|E9PGN7|E9PGN7_HUMAN;sp|P05155|IC1_HUMAN;tr|H9KV48|H9KV48_HUMAN	0.549916	0.66837	7.04077e-08	0.449106	6.95463e-05	3.30852e-09
tr|F8VQE1|F8VQE1_HUMAN;sp|Q9UHB6|LIMA1_HUMAN;tr|F8VS07|F8VS07_HUMAN;tr|F8VRN8|F8VRN8_HUMAN	0.892029	0.194228	0.00174414	0.892029	0.00999114	0.000124113
tr|F8W726|F8W726_HUMAN;sp|Q14157|UBP2L_HUMAN;tr|Q5VU77|Q5VU77_HUMAN;tr|Q5VU79|Q5VU79_HUMAN;tr|Q5VU78|Q5VU78_HUMAN;tr|Q5VU81|Q5VU81_HUMAN;tr|Q5VU80|Q5VU80_HUMAN	0.45007	0.644898	0.000203202	0.428476	0.00259802	0.000325625
tr|J3QLI9|J3QLI9_HUMAN;sp|P62314|SMD1_HUMAN	1	1	0.00146883	1	0.00664594	0.00300912
sp|Q08945|SSRP1_HUMAN	0.0731538	0.685505	0.00226562	0.103633	0.00138988	1.69887e-06
sp|Q5JTV8|TOIP1_HUMAN;tr|A0A0A0MSK5|A0A0A0MSK5_HUMAN	0.0998168	0.31321	6.42158e-05	0.31321	0.00350116	5.92682e-05
sp|Q8WXF1|PSPC1_HUMAN	0.202482	0.202482	6.35048e-05	0.657975	0.00324292	0.000108251
sp|P06703|S10A6_HUMAN;tr|R4GN98|R4GN98_HUMAN	9.91627e-05	0.0375884	0.0375884	0.00228818	0.0434405	0.38589
sp|P12004|PCNA_HUMAN	0.00138988	0.0024073	0.00108991	0.0253382	0.00264234	0.838137
sp|P46821|MAP1B_HUMAN	0.00246812	0.0210025	0.290628	0.00284936	0.00434131	0.0297916
sp|P51114|FXR1_HUMAN;tr|E9PFF5|E9PFF5_HUMAN;tr|B4DXZ6|B4DXZ6_HUMAN;tr|E7EU85|E7EU85_HUMAN	0.000583742	0.0309314	0.00229675	0.207317	1.92913e-08	2.45972e-05
sp|Q14566|MCM6_HUMAN	0.000129901	0.024667	0.012391	0.024667	0.0319294	0.368477
sp|Q15102|PA1B3_HUMAN;tr|M0R389|M0R389_HUMAN	0.00166786	0.00849978	0.0880628	0.0020473	0.00428987	0.00206921
sp|Q8IVF2|AHNK2_HUMAN	0.03156	0.567459	6.49505e-05	0.0138346	0.00108462	0.000108251
sp|Q9Y2D5|AKAP2_HUMAN;tr|C9JVY5|C9JVY5_HUMAN	8.66007e-05	0.0341235	2.08108e-10	0.00121992	0.842105	2.12538e-09
sp|Q9Y5S9|RBM8A_HUMAN	0.00346689	0.00163709	0.438189	0.00163784	0.00491851	0.00163709
sp|O60506|HNRPQ_HUMAN;tr|F6UXX1|F6UXX1_HUMAN	0.00181284	0.0496443	0.739364	0.0496443	0.00542663	0.0496443
sp|P05362|ICAM1_HUMAN;tr|K7EKL8|K7EKL8_HUMAN	0.000129901	0.0446525	0.00480105	0.00163784	0.0013813	0.197555
sp|P52943|CRIP2_HUMAN;tr|H0YFA4|H0YFA4_HUMAN;tr|H0YHD8|H0YHD8_HUMAN	0.900045	0.0259715	2.73693e-10	0.0424936	0.0011119	5.73024e-08
sp|Q14764|MVP_HUMAN	3.00522e-05	0.023008	0.023008	0.0039366	0.0113237	0.838116
sp|O75915|PRAF3_HUMAN;tr|F8WF90|F8WF90_HUMAN;tr|C9JQU6|C9JQU6_HUMAN;tr|F8WF33|F8WF33_HUMAN	0.00394461	0.0253693	1.64038e-07	0.157275	0.00394461	0.0013813
sp|P13861|KAP2_HUMAN;tr|H7C1L0|H7C1L0_HUMAN;tr|C9J830|C9J830_HUMAN	8.66007e-05	0.000706978	6.96115e-08	0.000813279	0.842105	1.49777e-05
sp|P17931|LEG3_HUMAN;tr|G3V3R6|G3V3R6_HUMAN	0.000129901	0.00965396	0.000196284	0.00431916	0.442141	0.00903397
sp|P31947|1433S_HUMAN	0.0834238	0.0226037	5.41254e-05	0.000503372	2.4227e-07	8.66007e-05
sp|P35659|DEK_HUMAN;tr|H0Y993|H0Y993_HUMAN;tr|A0A494C198|A0A494C198_HUMAN;tr|H0Y8X0|H0Y8X0_HUMAN;tr|B4DFG0|B4DFG0_HUMAN;tr|A0A494C028|A0A494C028_HUMAN;tr|D6R9L5|D6R9L5_HUMAN	0.00135578	0.000129901	0.272314	0.00135578	0.00135578	0.00135578
sp|P43487|RANG_HUMAN;tr|F6WQW2|F6WQW2_HUMAN;tr|C9JJ34|C9JJ34_HUMAN;tr|C9JDM3|C9JDM3_HUMAN	0.000833928	3.50471e-11	0.290628	0.0246515	1.18362e-09	3.71031e-09
sp|P55083|MFAP4_HUMAN;tr|K7ES70|K7ES70_HUMAN	0.000129901	0.000129901	0.016254	0.796174	0.000976313	0.000129901
sp|Q13243|SRSF5_HUMAN;tr|B4DJK0|B4DJK0_HUMAN;tr|B4DUA4|B4DUA4_HUMAN	0.00138988	0.023726	0.290628	0.0430908	0.00138988	0.00135722
sp|Q93084|AT2A3_HUMAN	0.00166786	0.0226666	0.290628	0.0217855	0.00166786	0.0217855
tr|F5H365|F5H365_HUMAN;sp|Q15436|SC23A_HUMAN;tr|G3V5X8|G3V5X8_HUMAN;tr|G3V4Q2|G3V4Q2_HUMAN;tr|G3V4V1|G3V4V1_HUMAN;tr|G3V1W4|G3V1W4_HUMAN;tr|G3V3G5|G3V3G5_HUMAN;tr|G3V2R6|G3V2R6_HUMAN;tr|G3V5K1|G3V5K1_HUMAN	0.0235621	0.772764	1.44293e-06	0.00578098	0.0235621	1.37223e-07
sp|Q07955|SRSF1_HUMAN;tr|J3KTL2|J3KTL2_HUMAN;tr|J3QQV5|J3QQV5_HUMAN;tr|J3KSW7|J3KSW7_HUMAN;tr|J3KSR8|J3KSR8_HUMAN	0.116606	0.711197	0.711197	0.256464	0.0804957	0.549011
sp|O15067|PUR4_HUMAN;tr|J3KT98|J3KT98_HUMAN;tr|J3KTL4|J3KTL4_HUMAN;tr|J3QSG0|J3QSG0_HUMAN;tr|J3QSH6|J3QSH6_HUMAN	1	0.0699279	0.871885	0.0977376	1	0.0699279
sp|P01040|CYTA_HUMAN;tr|C9J0E4|C9J0E4_HUMAN	1	0.0791304	0.871885	0.0791304	1	0.0535233
sp|P32926|DSG3_HUMAN	1	0.0663578	0.871885	0.0663578	1	0.0602792
sp|P35052|GPC1_HUMAN;tr|H7C410|H7C410_HUMAN;tr|H7C024|H7C024_HUMAN	1	0.0663578	0.871885	0.0663578	1	0.0602792
sp|P62191|PRS4_HUMAN	1	0.0533434	0.871885	0.0533434	1	0.0533434
sp|Q9H1B7|I2BPL_HUMAN	1	0.0726938	0.871885	0.0709585	1	0.0684398
tr|A0A087X1I3|A0A087X1I3_HUMAN;tr|D6RFM5|D6RFM5_HUMAN;sp|P31040|SDHA_HUMAN;tr|H0Y8X1|H0Y8X1_HUMAN	1	1	0.0752674	1	0.0752674	0.0796407
sp|P01911|DRB1_HUMAN	0.0874727	1	1	0.23783	0.10172	1
sp|P55735|SEC13_HUMAN	1	0.0566665	0.871885	0.0604681	1	0.0537035
tr|Q5JP53|Q5JP53_HUMAN;sp|P07437|TBB5_HUMAN	0.0560066	1	1	0.0567668	0.0537035	1
sp|O43707|ACTN4_HUMAN;tr|F5GXS2|F5GXS2_HUMAN;tr|H7C144|H7C144_HUMAN	0.23668	0.346941	0.0530646	0.0530646	0.23668	0.0254993
sp|P05783|K1C18_HUMAN;tr|F8VZY9|F8VZY9_HUMAN;CON__H-INV:HIT000015463;CON__Q92764;CON__Q497I4;CON__A2A5Y0;CON__Q14532;CON__REFSEQ:XP_986630	0.296456	0.00153549	0.222483	0.296456	0.745146	0.392706
sp|P05787|K2C8_HUMAN;CON__P05787;CON__H-INV:HIT000016045;CON__P78386	0.0512849	0.000909307	0.0512849	0.774249	1	1
sp|P07195|LDHB_HUMAN;tr|A0A5F9ZHM4|A0A5F9ZHM4_HUMAN;tr|A0A3B3IS95|A0A3B3IS95_HUMAN;tr|A8MW50|A8MW50_HUMAN	0.0165159	0.379576	0.164022	0.15858	0.288258	0.426878
sp|P31150|GDIA_HUMAN;tr|G5E9U5|G5E9U5_HUMAN	0.101654	0.654047	0.0959063	0.101654	0.02222	0.0959063
sp|P31949|S10AB_HUMAN	0.0995508	1	1	0.0213088	0.0995508	1
sp|Q92626|PXDN_HUMAN;tr|H7C1W1|H7C1W1_HUMAN	0.0502327	1	0.871885	0.0750309	0.0421545	1
tr|A0A669KB05|A0A669KB05_HUMAN;tr|C9JZR2|C9JZR2_HUMAN;sp|O60716|CTND1_HUMAN;tr|A0A669KB62|A0A669KB62_HUMAN;tr|E9PKY0|E9PKY0_HUMAN	0.413836	1	0.413836	0.0753236	1	0.0284255
tr|H0Y512|H0Y512_HUMAN;sp|Q9HDC9|APMAP_HUMAN	0.0873564	0.807214	0.0294581	0.228015	0.807214	0.206052
sp|O43294|TGFI1_HUMAN;tr|H3BQC4|H3BQC4_HUMAN;tr|H3BSN4|H3BSN4_HUMAN;tr|I3L209|I3L209_HUMAN	0.0822553	0.0713161	0.581257	0.581257	0.0713161	0.0248111
sp|O60664|PLIN3_HUMAN;tr|K7ERZ3|K7ERZ3_HUMAN;tr|K7EL96|K7EL96_HUMAN	0.00584455	0.574704	0.073144	0.180353	0.574704	0.574704
sp|O60869|EDF1_HUMAN	0.0566665	1	0.871885	0.0750309	0.047452	1
sp|O75223|GGCT_HUMAN;tr|M0QZK8|M0QZK8_HUMAN	1	0.0791304	0.871885	0.0791304	1	0.0262834
sp|O75348|VATG1_HUMAN;tr|F2Z307|F2Z307_HUMAN;sp|O95670|VATG2_HUMAN	0.0663578	1	0.871885	0.0750309	0.0137492	1
sp|O75400|PR40A_HUMAN	0.0738553	0.0566665	0.581257	0.581257	0.0566665	0.00277482
sp|O75643|U520_HUMAN;tr|A0A494C1A5|A0A494C1A5_HUMAN	0.0566665	1	0.871885	0.0750309	0.047452	1
sp|O75874|IDHC_HUMAN;tr|C9J4N6|C9J4N6_HUMAN	0.0575101	0.755937	0.622827	0.0877493	0.0161204	0.618372
sp|P07305|H10_HUMAN	0.322818	0.322818	0.0136062	0.94583	0.100052	0.165119
sp|P07858|CATB_HUMAN;tr|E9PHZ5|E9PHZ5_HUMAN;tr|E9PSG5|E9PSG5_HUMAN;tr|E9PQM1|E9PQM1_HUMAN;tr|E9PCB3|E9PCB3_HUMAN;tr|E9PKQ7|E9PKQ7_HUMAN;tr|E9PNL5|E9PNL5_HUMAN;tr|E9PLY3|E9PLY3_HUMAN;tr|E9PS78|E9PS78_HUMAN	0.0193886	1	1	0.0587062	0.15845	1
sp|P09211|GSTP1_HUMAN;tr|A8MX94|A8MX94_HUMAN	0.449138	0.135163	0.102599	0.102599	0.449138	0.000259802
sp|P23526|SAHH_HUMAN	0.00747969	0.394454	0.301766	0.167694	0.394454	0.561406
sp|P30101|PDIA3_HUMAN	0.00389703	1	1	0.0530646	0.261015	1
sp|P35908|K22E_HUMAN;CON__P35908v2	0.24572	0.00359094	0.152362	0.152362	0.666691	0.2666
sp|P36952|SPB5_HUMAN;tr|C9JLM5|C9JLM5_HUMAN	1	0.0688476	0.871885	0.0530646	1	0.0421545
sp|P37802|TAGL2_HUMAN;tr|X6RJP6|X6RJP6_HUMAN	0.00870337	0.451016	0.0814988	0.484492	0.893936	0.893936
sp|P46977|STT3A_HUMAN	1	0.0663578	0.871885	0.0663578	1	0.0272583
sp|P53634|CATC_HUMAN;tr|H0YCY8|H0YCY8_HUMAN	1	0.0530646	0.871885	0.0530646	1	0.00988588
sp|P55145|MANF_HUMAN;tr|H7C2D6|H7C2D6_HUMAN	1	0.0791304	0.871885	0.0791304	1	0.00779635
sp|P61088|UBE2N_HUMAN;tr|F8VZ29|F8VZ29_HUMAN;tr|F8VSD4|F8VSD4_HUMAN;tr|F8VV71|F8VV71_HUMAN;tr|F8VQQ8|F8VQQ8_HUMAN;sp|Q5JXB2|UE2NL_HUMAN	0.00517877	0.16819	0.254575	0.16819	0.0711466	0.254575
sp|P62805|H4_HUMAN	0.0798234	1	1	0.0165364	0.0798234	1
sp|P62826|RAN_HUMAN;tr|B5MDF5|B5MDF5_HUMAN;tr|J3KQE5|J3KQE5_HUMAN;tr|H0YFC6|H0YFC6_HUMAN;tr|A0A087X0W0|A0A087X0W0_HUMAN	0.0248111	0.455113	0.455113	0.360988	0.360988	0.870827
sp|Q01081|U2AF1_HUMAN;tr|A0A1B0GW87|A0A1B0GW87_HUMAN;tr|M0QYK5|M0QYK5_HUMAN;tr|M0R2N4|M0R2N4_HUMAN;tr|K7EJH3|K7EJH3_HUMAN;tr|K7EJM7|K7EJM7_HUMAN	0.0636737	1	0.871885	0.0530646	0.0340341	1
sp|Q14739|LBR_HUMAN;tr|A0A494C1L1|A0A494C1L1_HUMAN;tr|C9JXK0|C9JXK0_HUMAN	0.0502327	1	0.871885	0.0750309	0.0421545	1
sp|Q14978|NOLC1_HUMAN;tr|A0A0A0MRM9|A0A0A0MRM9_HUMAN	1	0.0502327	0.871885	0.0502327	1	0.028842
sp|Q7Z406|MYH14_HUMAN	0.525522	0.525522	0.26213	0.284947	0.0349185	0.525522
sp|Q86XP3|DDX42_HUMAN;tr|A0A0A0MSJ0|A0A0A0MSJ0_HUMAN;tr|J3KRE3|J3KRE3_HUMAN	0.0795921	1	0.871885	0.0795921	0.0141339	1
sp|Q8WUM4|PDC6I_HUMAN	0.284866	0.507154	0.433713	0.284866	0.0148705	0.274536
sp|Q92896|GSLG1_HUMAN;tr|H3BM42|H3BM42_HUMAN	1	0.0713683	0.871885	0.0530646	1	0.0233098
sp|Q92900|RENT1_HUMAN	0.0502327	1	0.871885	0.0567668	0.0248111	1
sp|Q9Y230|RUVB2_HUMAN;tr|M0R0Y3|M0R0Y3_HUMAN;tr|X6R2L4|X6R2L4_HUMAN;tr|M0R0Z0|M0R0Z0_HUMAN;tr|A0A1W2PS48|A0A1W2PS48_HUMAN	0.0172093	0.203363	0.203363	0.203363	0.203363	0.892292
sp|Q9Y265|RUVB1_HUMAN;tr|H7C4G5|H7C4G5_HUMAN;tr|E7ETR0|E7ETR0_HUMAN;tr|H7C4I3|H7C4I3_HUMAN	1	0.0713683	0.871885	0.0530646	1	0.0255447
sp|Q9Y3Z3|SAMH1_HUMAN;tr|A0A2R8YCS7|A0A2R8YCS7_HUMAN;tr|A0A2R8YD90|A0A2R8YD90_HUMAN;tr|A0A2R8Y586|A0A2R8Y586_HUMAN;tr|A0A2R8YF51|A0A2R8YF51_HUMAN;tr|A0A2R8Y7R5|A0A2R8Y7R5_HUMAN;tr|A0A2R8Y755|A0A2R8Y755_HUMAN	0.27689	0.655435	0.436435	0.158219	0.0302612	0.598792
tr|A0A087WUT6|A0A087WUT6_HUMAN;sp|O60841|IF2P_HUMAN	0.0709585	1	0.871885	0.0709585	0.0421545	1
tr|A0A0R4J2E8|A0A0R4J2E8_HUMAN;sp|P43243|MATR3_HUMAN;tr|A8MXP9|A8MXP9_HUMAN;tr|D6REM6|D6REM6_HUMAN;tr|D6R991|D6R991_HUMAN	0.00154271	0.20116	0.380632	0.196845	0.20116	0.842105
tr|A0A1X7SBZ2|A0A1X7SBZ2_HUMAN;sp|Q92841|DDX17_HUMAN;tr|A0A5H1ZRQ2|A0A5H1ZRQ2_HUMAN;tr|A0A0U1RQJ0|A0A0U1RQJ0_HUMAN	0.0503971	0.378119	0.481251	0.170278	0.043345	0.378119
tr|A0A3B3ITZ9|A0A3B3ITZ9_HUMAN;sp|Q9Y2W1|TR150_HUMAN	0.103575	1	1	0.0722896	0.0223107	1
tr|C9JFV4|C9JFV4_HUMAN;sp|Q8IZL8|PELP1_HUMAN;tr|I3L1P4|I3L1P4_HUMAN;tr|I3L4M7|I3L4M7_HUMAN;tr|I3L445|I3L445_HUMAN	1	0.0755851	0.871885	0.0755851	1	0.0457252
tr|E9PD68|E9PD68_HUMAN;sp|Q14194|DPYL1_HUMAN	0.0566665	1	0.871885	0.0750309	0.047452	1
tr|G3V4C1|G3V4C1_HUMAN;tr|B2R5W2|B2R5W2_HUMAN;tr|G3V4W0|G3V4W0_HUMAN;tr|B4DY08|B4DY08_HUMAN;tr|G3V251|G3V251_HUMAN;tr|G3V5X6|G3V5X6_HUMAN;tr|G3V3K6|G3V3K6_HUMAN	0.0340341	1	1	0.0506614	0.0506614	1
tr|R4GN49|R4GN49_HUMAN;sp|P29034|S10A2_HUMAN	1	0.0570529	0.871885	0.0530646	1	0.0288692
tr|E7EMM4|E7EMM4_HUMAN;tr|A0A1B0GW68|A0A1B0GW68_HUMAN;tr|A0A1B0GUA4|A0A1B0GUA4_HUMAN;tr|A0A1B0GTM3|A0A1B0GTM3_HUMAN;tr|A0A1B0GTZ5|A0A1B0GTZ5_HUMAN;sp|Q13510|ASAH1_HUMAN;tr|A0A1B0GUH5|A0A1B0GUH5_HUMAN;tr|A0A1B0GTP7|A0A1B0GTP7_HUMAN;tr|A0A1B0GUE3|A0A1B0GUE3_HUMAN;tr|A0A1B0GUW4|A0A1B0GUW4_HUMAN;tr|A0A1B0GUG1|A0A1B0GUG1_HUMAN;tr|A0A1B0GV06|A0A1B0GV06_HUMAN	0.0110948	0.249715	0.270287	0.270287	0.270287	0.719695
sp|O00159|MYO1C_HUMAN;tr|F5H6E2|F5H6E2_HUMAN	0.000369837	0.288587	0.0952819	0.709343	0.692545	0.956029
sp|P07741|APT_HUMAN;tr|H3BQZ9|H3BQZ9_HUMAN;tr|H3BQF1|H3BQF1_HUMAN;tr|H3BQB1|H3BQB1_HUMAN;tr|H3BSW3|H3BSW3_HUMAN	0.217368	0.217368	0.472509	0.0153881	0.277908	0.217368
sp|P21980|TGM2_HUMAN	0.0223729	0.531913	0.701529	0.168615	0.0699711	0.701529
sp|P24844|MYL9_HUMAN	0.0502238	1	0.0131626	0.114688	1	0.0638587
sp|P25205|MCM3_HUMAN	0.00166786	0.135323	0.135323	0.135323	0.205027	0.718186
sp|P26038|MOES_HUMAN	0.0179263	0.451016	0.0589014	0.451016	0.875484	0.875484
sp|P35749|MYH11_HUMAN	0.139927	0.62007	0.0062597	0.62007	0.62007	0.0593415
sp|P49321|NASP_HUMAN;tr|Q5T624|Q5T624_HUMAN;tr|E9PRH9|E9PRH9_HUMAN;tr|H0YF33|H0YF33_HUMAN;tr|H0YDS9|H0YDS9_HUMAN	0.0126004	0.3999	0.424244	0.0514047	0.0753076	0.942379
sp|P50990|TCPQ_HUMAN;tr|H7C4C8|H7C4C8_HUMAN	0.00773456	0.243141	0.0853762	0.483663	0.483663	0.793858
sp|P68032|ACTC_HUMAN;sp|P68133|ACTS_HUMAN	0.0516309	1	0.0412327	0.170657	1	0.140519
sp|Q00688|FKBP3_HUMAN;tr|G3V5F2|G3V5F2_HUMAN	0.00816067	0.905695	0.753373	0.224913	0.224913	0.905695
sp|Q01995|TAGL_HUMAN;tr|H0YCU9|H0YCU9_HUMAN	0.0941872	0.689574	0.00435169	0.612414	0.689574	0.261015
sp|Q13228|SBP1_HUMAN;tr|A6PVX1|A6PVX1_HUMAN;tr|F2Z2W8|F2Z2W8_HUMAN;tr|C9JVL0|C9JVL0_HUMAN	0.00403702	0.223008	0.088731	0.67394	0.67394	0.819032
sp|Q14240|IF4A2_HUMAN;tr|E7EQG2|E7EQG2_HUMAN;tr|E7EMV8|E7EMV8_HUMAN;tr|E9PBH4|E9PBH4_HUMAN	1	0.0502327	0.871885	0.0502327	1	0.0421545
sp|Q15084|PDIA6_HUMAN	0.198134	0.143582	0.974955	0.00177977	0.573671	0.974955
sp|Q5TEC6|H3PS2_HUMAN	0.0476163	0.573086	1	0.0518249	0.121362	1
sp|Q9UK76|JUPI1_HUMAN;tr|J3KT51|J3KT51_HUMAN;tr|J3KSH8|J3KSH8_HUMAN	0.332158	0.77457	0.179326	0.332158	0.0254993	0.0960488
tr|A0A494C0W5|A0A494C0W5_HUMAN;sp|Q86WV6|STING_HUMAN;tr|A0A494C0T1|A0A494C0T1_HUMAN;tr|J3QTB1|J3QTB1_HUMAN	1	0.0713161	0.871885	0.0713161	1	0.0221434
tr|C9J050|C9J050_HUMAN;sp|P49585|PCY1A_HUMAN;tr|C9JEJ2|C9JEJ2_HUMAN;tr|H7C1T3|H7C1T3_HUMAN;tr|H7BZN1|H7BZN1_HUMAN;sp|Q9Y5K3|PCY1B_HUMAN	0.373778	0.0146757	0.909586	0.373778	0.381277	0.0892104
tr|K7EKI0|K7EKI0_HUMAN	0.139947	0.139947	0.00902812	0.376978	0.187755	0.0798234
tr|Q5T6H7|Q5T6H7_HUMAN	1	1	0.0574812	1	0.047452	0.0688476
tr|A0A2R8Y543|A0A2R8Y543_HUMAN;tr|A0A2R8Y750|A0A2R8Y750_HUMAN;tr|A0A2R8YCH5|A0A2R8YCH5_HUMAN;tr|A0A2R8Y7Z0|A0A2R8Y7Z0_HUMAN;sp|P35222|CTNB1_HUMAN;tr|A0A2R8Y5A3|A0A2R8Y5A3_HUMAN;tr|A0A2R8Y804|A0A2R8Y804_HUMAN;tr|A0A2R8Y5C3|A0A2R8Y5C3_HUMAN;tr|A0A2R8Y5Z1|A0A2R8Y5Z1_HUMAN;tr|B4DGU4|B4DGU4_HUMAN;tr|A0A2R8Y6G0|A0A2R8Y6G0_HUMAN;tr|A0A2R8YG06|A0A2R8YG06_HUMAN	0.661407	0.924473	0.128184	0.136839	0.924473	0.0150662
tr|F8W787|F8W787_HUMAN;tr|A0A1B0GW44|A0A1B0GW44_HUMAN;tr|A0A1B0GV23|A0A1B0GV23_HUMAN;tr|A0A1B0GVD5|A0A1B0GVD5_HUMAN;tr|A0A1B0GWE8|A0A1B0GWE8_HUMAN;sp|P07339|CATD_HUMAN;tr|A0A1B0GVP3|A0A1B0GVP3_HUMAN;tr|A0A1B0GU92|A0A1B0GU92_HUMAN;tr|A0A1B0GU03|A0A1B0GU03_HUMAN;tr|H7C469|H7C469_HUMAN	0.00946128	0.111715	0.0860777	0.667256	1	1
sp|O00151|PDLI1_HUMAN	0.826339	0.174659	0.39511	0.1121	0.39511	0.0213967
sp|O15230|LAMA5_HUMAN	0.199902	0.721891	0.721891	0.00920683	0.199902	0.299586
sp|P02545|LMNA_HUMAN	0.000259802	0.0688476	0.0575127	0.0944056	0.66072	0.485613
sp|P09525|ANXA4_HUMAN;tr|Q6P452|Q6P452_HUMAN;tr|B4E1S2|B4E1S2_HUMAN	0.0495609	0.456496	0.456496	0.434786	0.330368	0.798177
sp|P50454|SERPH_HUMAN;tr|E9PJH8|E9PJH8_HUMAN;tr|E9PPV6|E9PPV6_HUMAN;tr|E9PNX1|E9PNX1_HUMAN;tr|E9PK86|E9PK86_HUMAN;tr|E9PMI5|E9PMI5_HUMAN;tr|E9PR70|E9PR70_HUMAN;tr|E9PIG2|E9PIG2_HUMAN;tr|E9PRS3|E9PRS3_HUMAN;tr|E9PQ34|E9PQ34_HUMAN;tr|E9PLA6|E9PLA6_HUMAN	0.718948	0.568739	0.568739	0.0835952	0.87017	0.00584555
sp|P68371|TBB4B_HUMAN;sp|Q3ZCM7|TBB8_HUMAN	0.259622	0.498828	0.237781	0.0681025	0.0189973	0.286749
sp|Q15121|PEA15_HUMAN;tr|B1AKZ5|B1AKZ5_HUMAN	1	0.0502327	0.871885	0.0502327	1	0.00724486
sp|Q86UP2|KTN1_HUMAN	1	0.0502327	0.871885	0.0502327	1	0.0421545
sp|Q8WVM8|SCFD1_HUMAN;tr|G3V3K9|G3V3K9_HUMAN;tr|G3V4I1|G3V4I1_HUMAN;tr|G3V5F3|G3V5F3_HUMAN;tr|J3KNG4|J3KNG4_HUMAN	1	0.0502327	0.871885	0.0502327	1	0.00863316
sp|Q9NR30|DDX21_HUMAN	0.149012	0.0995508	0.0274267	1	1	1
sp|Q9NYU2|UGGG1_HUMAN	0.249374	0.249374	0.424401	0.0186077	0.062558	0.774955
sp|Q9NZB2|F120A_HUMAN;tr|A0A0C4DG79|A0A0C4DG79_HUMAN;tr|A0A0C4DH52|A0A0C4DH52_HUMAN;tr|A0A494C0Y9|A0A494C0Y9_HUMAN	0.392227	0.392227	0.384214	0.048038	0.0634233	0.392227
sp|Q9Y266|NUDC_HUMAN;tr|A0A0A0MSU9|A0A0A0MSU9_HUMAN;tr|A0A0A0MSS4|A0A0A0MSS4_HUMAN	0.0289808	0.875484	0.55614	0.0892859	0.13014	0.875484
sp|Q9Y5B9|SP16H_HUMAN	0.00796634	0.540394	0.171446	0.0584269	0.11041	0.540394
tr|G3XAC6|G3XAC6_HUMAN;sp|Q14498|RBM39_HUMAN;tr|A0A0U1RQH7|A0A0U1RQH7_HUMAN;tr|H0Y4X3|H0Y4X3_HUMAN	0.0175523	0.173201	0.669275	0.316627	0.173201	0.669275
tr|H7BY35|H7BY35_HUMAN	0.346614	0.537633	0.124048	0.109585	0.793744	0.0194055
sp|P53999|TCP4_HUMAN	0.0259879	0.261167	0.0616931	0.174107	0.376443	0.345823
sp|P69905|HBA_HUMAN;tr|A0A2R8Y7C0|A0A2R8Y7C0_HUMAN	0.017928	0.379781	0.597861	0.272045	0.250856	0.754319
sp|P06702|S10A9_HUMAN	0.880068	0.00786111	0.0795294	0.0318449	0.170583	0.443376
sp|P07237|PDIA1_HUMAN;tr|H7BZ94|H7BZ94_HUMAN	0.00725281	0.28294	0.79126	0.00172768	0.0508952	0.237143
sp|P30044|PRDX5_HUMAN	0.0320851	0.885663	0.0429964	0.141368	0.885663	0.141368
sp|Q5SSJ5|HP1B3_HUMAN;tr|B0QZK4|B0QZK4_HUMAN;tr|Q5SWC8|Q5SWC8_HUMAN	0.176437	0.716936	0.567773	0.0227729	0.0149414	0.716936
tr|A0A3B3IRN5|A0A3B3IRN5_HUMAN;sp|Q06828|FMOD_HUMAN	0.904826	0.0272005	0.0125355	0.279178	0.051534	0.539847
tr|E7EQR4|E7EQR4_HUMAN;sp|P15311|EZRI_HUMAN	0.248423	0.0269713	0.0111691	0.421649	0.248423	0.492897
tr|E9PRY8|E9PRY8_HUMAN;tr|A0A087X1X7|A0A087X1X7_HUMAN	0.0112738	0.807116	0.33169	0.00334764	0.244883	0.253892
sp|Q14011|CIRBP_HUMAN;tr|K7ENX8|K7ENX8_HUMAN;tr|K7EJV5|K7EJV5_HUMAN;tr|K7ELT6|K7ELT6_HUMAN;tr|K7EJV1|K7EJV1_HUMAN;tr|K7EMY9|K7EMY9_HUMAN;tr|K7EPM4|K7EPM4_HUMAN;tr|K7ER40|K7ER40_HUMAN;tr|K7EQR7|K7EQR7_HUMAN;tr|D6W5Y5|D6W5Y5_HUMAN;tr|K7ELV6|K7ELV6_HUMAN;tr|K7EQX4|K7EQX4_HUMAN;tr|K7ENN6|K7ENN6_HUMAN;tr|K7EIF7|K7EIF7_HUMAN;tr|K7EQL0|K7EQL0_HUMAN	0.00304832	0.245009	0.969827	0.0577229	0.00341997	0.0507387
sp|P00367|DHE3_HUMAN	0.00428557	0.804471	0.293784	0.00657783	0.34455	0.34455
sp|P00390|GSHR_HUMAN	0.375824	0.438048	0.438048	0.679115	0.0322354	0.0480684
sp|P05164|PERM_HUMAN	1	0.0749167	0.219272	0.00468943	0.0211655	1
sp|P07203|GPX1_HUMAN;tr|A0A2R8Y6B6|A0A2R8Y6B6_HUMAN	0.0105418	0.774468	0.517376	0.0319764	0.774468	0.774468
sp|P07360|CO8G_HUMAN;tr|A0A3B3ITK5|A0A3B3ITK5_HUMAN	0.0311576	0.0508952	0.0311576	1	1	1
sp|P08758|ANXA5_HUMAN;tr|E9PHT9|E9PHT9_HUMAN	0.0126004	0.261015	0.019431	0.261015	0.870226	0.261015
sp|P22061|PIMT_HUMAN;tr|F6S8N6|F6S8N6_HUMAN;tr|A0A0A0MRJ6|A0A0A0MRJ6_HUMAN;tr|A0A3F2YNX8|A0A3F2YNX8_HUMAN	0.0155601	0.667358	0.301707	0.0238535	0.301707	0.306537
sp|P23588|IF4B_HUMAN;tr|E7EX17|E7EX17_HUMAN;tr|F8VX11|F8VX11_HUMAN;tr|F8VYE9|F8VYE9_HUMAN;tr|F8VSC7|F8VSC7_HUMAN;tr|F8VP89|F8VP89_HUMAN;tr|F8W0K0|F8W0K0_HUMAN;tr|F8VRU1|F8VRU1_HUMAN	0.261015	0.00228242	0.00228242	1	1	1
sp|P29401|TKT_HUMAN;tr|A0A0B4J1R6|A0A0B4J1R6_HUMAN	0.0014081	0.369246	0.315367	0.000200004	0.28879	0.369246
sp|P52566|GDIR2_HUMAN;tr|F5H2R5|F5H2R5_HUMAN;tr|F5H6Q0|F5H6Q0_HUMAN;tr|F5H3P3|F5H3P3_HUMAN;tr|H0YGX7|H0YGX7_HUMAN	0.0336612	1	0.760204	0.00882068	0.111744	0.588495
sp|P62906|RL10A_HUMAN	0.0289808	0.0289808	0.252051	0.800702	1	1
sp|Q01518|CAP1_HUMAN	0.0127873	0.968239	0.322915	0.00647874	0.28879	0.28879
sp|Q01813|PFKAP_HUMAN;tr|B1APP6|B1APP6_HUMAN;tr|V9GYV7|V9GYV7_HUMAN;tr|Q5VSR5|Q5VSR5_HUMAN	1	0.00830742	0.00200293	0.64582	0.64582	1
sp|Q14166|TTL12_HUMAN	0.0327636	0.197864	0.581257	0.637375	0.0396802	0.0688476
sp|Q32MZ4|LRRF1_HUMAN	0.302835	0.774182	0.0358755	0.277656	0.00397681	0.218352
sp|Q9NR99|MXRA5_HUMAN	0.0597305	0.614444	0.0555018	0.0204392	0.842105	0.00866323
tr|A0A087WZ13|A0A087WZ13_HUMAN;tr|E9PAU2|E9PAU2_HUMAN;sp|Q8IY67|RAVR1_HUMAN;tr|K7EKR9|K7EKR9_HUMAN	0.282066	0.282066	0.0920271	0.0199506	0.0196497	0.780186
tr|A0A087X0X3|A0A087X0X3_HUMAN;sp|P52272|HNRPM_HUMAN;tr|M0R2I7|M0R2I7_HUMAN;tr|M0QY96|M0QY96_HUMAN	0.0165364	0.904826	0.810402	0.0165364	0.0638587	0.810402
tr|A0A140T9R1|A0A140T9R1_HUMAN;sp|O75955|FLOT1_HUMAN;tr|A0A140T9W4|A0A140T9W4_HUMAN;tr|A0A140T9X0|A0A140T9X0_HUMAN;tr|A0A140T974|A0A140T974_HUMAN	1	0.0351287	0.871885	0.0604681	1	0.0188381
sp|O60832|DKC1_HUMAN;tr|H7C0M1|H7C0M1_HUMAN;tr|C9IYT0|C9IYT0_HUMAN;tr|H7BZF2|H7BZF2_HUMAN	0.00405365	0.0507387	0.538885	0.538885	0.000570358	0.0507387
sp|P00734|THRB_HUMAN;tr|E9PIT3|E9PIT3_HUMAN;CON__P00735	0.135233	0.0753882	0.0753882	0.0020473	0.000264805	0.780186
sp|P01031|CO5_HUMAN	1	1	0.193177	1	0.037262	0.0396802
sp|P02743|SAMP_HUMAN	0.0495587	0.732984	0.0199285	0.732984	0.985922	0.732984
sp|P06756|ITAV_HUMAN	0.0142798	0.818026	0.818026	0.00738265	0.205488	0.818026
sp|P09382|LEG1_HUMAN	0.00604355	0.568561	0.255689	0.0384629	0.255689	0.472067
sp|P21333|FLNA_HUMAN;tr|Q60FE5|Q60FE5_HUMAN	0.0172768	0.993397	0.0172768	0.451016	0.993397	0.451016
sp|P30085|KCY_HUMAN;tr|A0A494BXC7|A0A494BXC7_HUMAN;tr|Q5T0D2|Q5T0D2_HUMAN	0.0289808	0.0289808	0.124582	1	1	1
sp|P35442|TSP2_HUMAN;tr|A0A3B3ITK0|A0A3B3ITK0_HUMAN	0.494815	1	0.0931609	1	0.0262801	0.0415007
sp|P41218|MNDA_HUMAN	0.11101	0.119427	0.0837614	0.0039366	0.842105	0.00310381
sp|P50995|ANX11_HUMAN;tr|H0Y6E1|H0Y6E1_HUMAN	1.76938e-05	0.547729	0.0587586	0.00250391	0.547729	0.311419
sp|P51911|CNN1_HUMAN;tr|B7Z7E1|B7Z7E1_HUMAN;tr|K7ER02|K7ER02_HUMAN;tr|K7EQ72|K7EQ72_HUMAN	0.173894	0.934897	6.49505e-05	0.36161	0.23668	0.0105003
sp|P84103|SRSF3_HUMAN;tr|A0A087X2D0|A0A087X2D0_HUMAN	0.00870337	0.164722	0.850051	0.116087	0.0163066	0.261146
sp|Q13442|HAP28_HUMAN	0.000362568	0.832865	1	0.0218317	0.0882699	1
sp|Q14126|DSG2_HUMAN	0.00870337	1	0.0109266	0.0648492	1	0.0508952
sp|Q15661|TRYB1_HUMAN;sp|P20231|TRYB2_HUMAN;tr|J3QTS8|J3QTS8_HUMAN;tr|A0A087WUI4|A0A087WUI4_HUMAN;tr|A0A087X1U0|A0A087X1U0_HUMAN;tr|A0A0C4DGM1|A0A0C4DGM1_HUMAN	0.0587586	1	0.0587586	0.0308338	1	0.0172093
sp|Q16401|PSMD5_HUMAN;tr|F2Z3J2|F2Z3J2_HUMAN	0.0310517	0.538583	0.011547	0.155813	0.842105	0.0856806
sp|Q53EL6|PDCD4_HUMAN;tr|Q5VZS7|Q5VZS7_HUMAN	1	0.0350041	0.871885	0.0534832	1	0.0267341
sp|Q99536|VAT1_HUMAN;tr|K7ERT7|K7ERT7_HUMAN;tr|K7ESA3|K7ESA3_HUMAN;tr|K7ENX2|K7ENX2_HUMAN;tr|K7EM19|K7EM19_HUMAN;tr|K7EJM4|K7EJM4_HUMAN	0.0194253	0.0880729	0.0021184	1	1	1
sp|Q9BRA2|TXD17_HUMAN;tr|I3L0K2|I3L0K2_HUMAN;tr|I3L3M7|I3L3M7_HUMAN;tr|I3L2R6|I3L2R6_HUMAN	0.10428	0.217981	0.0242653	0.537864	0.591639	0.0242653
sp|Q9UKM9|RALY_HUMAN;tr|Q5QPM1|Q5QPM1_HUMAN;tr|Q5QPL9|Q5QPL9_HUMAN;tr|Q5QPM2|Q5QPM2_HUMAN;tr|Q5QPM0|Q5QPM0_HUMAN	0.0149641	1	1	0.0864656	0.0132728	0.762818
sp|Q9UQ35|SRRM2_HUMAN	0.00996891	1	1	0.0177573	0.121362	1
tr|A0A075B730|A0A075B730_HUMAN;sp|P58107|EPIPL_HUMAN	0.423886	0.913887	0.00752344	0.372914	0.423886	0.00361095
tr|A0A0A0MTC7|A0A0A0MTC7_HUMAN	0.0350041	1	0.871885	0.0534832	0.0113819	1
tr|A0A2R8YGD1|A0A2R8YGD1_HUMAN;sp|O14773|TPP1_HUMAN;tr|A0A2R8YD45|A0A2R8YD45_HUMAN;tr|A0A2R8Y7U1|A0A2R8Y7U1_HUMAN	0.016858	0.792165	0.316191	0.016858	0.316191	0.316191
tr|E9PP21|E9PP21_HUMAN;sp|P21291|CSRP1_HUMAN	0.792251	0.792251	0.00154723	0.979077	0.0213836	0.080604
sp|O76021|RL1D1_HUMAN;tr|J3QSV6|J3QSV6_HUMAN;tr|I3L3U9|I3L3U9_HUMAN;tr|I3L234|I3L234_HUMAN;tr|I3L3C4|I3L3C4_HUMAN	0.0350041	0.0794237	0.00398089	1	1	1
sp|P18206|VINC_HUMAN;tr|A0A096LPE1|A0A096LPE1_HUMAN	0.0388083	0.85333	0.0359967	0.135907	0.85333	0.135907
sp|P27482|CALL3_HUMAN	0.484873	0.119656	0.613887	0.0125159	0.774955	0.0272005
sp|Q07666|KHDR1_HUMAN	0.0101914	0.642467	0.862455	0.0229467	0.0557351	0.862455
sp|Q12874|SF3A3_HUMAN	0.0223107	0.863557	0.863557	0.0307013	0.0943757	0.863557
sp|Q13185|CBX3_HUMAN;tr|S4R2Y4|S4R2Y4_HUMAN;tr|C9JMM0|C9JMM0_HUMAN;tr|B8ZZ43|B8ZZ43_HUMAN	0.00427254	0.136082	0.364826	0.0620303	0.00508231	0.138224
sp|Q13263|TIF1B_HUMAN;tr|M0R0K9|M0R0K9_HUMAN	0.0457252	0.899413	0.899413	0.0977376	0.0457252	0.899413
sp|Q15836|VAMP3_HUMAN	1	1	0.00942808	1	0.177824	0.00492105
sp|Q8IWL2|SFTA1_HUMAN;sp|Q8IWL1|SFPA2_HUMAN	0.0248111	1	0.0257109	0.13474	1	0.13474
sp|Q99832|TCPH_HUMAN;tr|F8WBP8|F8WBP8_HUMAN	0.0638587	0.0638587	0.18538	0.0020473	0.17089	0.00165755
sp|Q9UJZ1|STML2_HUMAN;tr|F2Z2I8|F2Z2I8_HUMAN	0.00822926	0.539757	0.160356	0.000672941	0.160356	0.15406
tr|A0A1C7CYX9|A0A1C7CYX9_HUMAN;sp|Q16555|DPYL2_HUMAN	0.829567	0.0842397	0.00201454	0.257937	0.0248947	0.829567
tr|E7EN65|E7EN65_HUMAN;tr|E7ENM0|E7ENM0_HUMAN;tr|G3V0G6|G3V0G6_HUMAN;sp|P15502|ELN_HUMAN;tr|G5E950|G5E950_HUMAN;tr|B3KRT8|B3KRT8_HUMAN;tr|E7ETP7|E7ETP7_HUMAN	0.0141579	0.528036	0.0130111	0.119951	0.842105	0.0713683
tr|F2Z2Y4|F2Z2Y4_HUMAN;sp|O00764|PDXK_HUMAN	0.000433004	1	0.000129901	0.340477	1	0.241106
tr|F5GX39|F5GX39_HUMAN;sp|Q15363|TMED2_HUMAN;tr|E7EQ72|E7EQ72_HUMAN	0.00830742	1	1	0.000987248	0.0507387	1
tr|G3V511|G3V511_HUMAN;tr|G3V3X5|G3V3X5_HUMAN;sp|Q14767|LTBP2_HUMAN	0.00623307	0.287311	0.00118222	0.287311	0.842105	0.0937947
tr|V9GYY3|V9GYY3_HUMAN;sp|P11586|C1TC_HUMAN;tr|F5H2F4|F5H2F4_HUMAN;tr|V9GZ78|V9GZ78_HUMAN;tr|A0A494C1T2|A0A494C1T2_HUMAN	0.0120709	0.375578	0.875484	0.375578	0.027303	0.875484
sp|P60983|GMFB_HUMAN;tr|G3V4P8|G3V4P8_HUMAN;tr|M0QYG8|M0QYG8_HUMAN;tr|M0R1D2|M0R1D2_HUMAN	0.0396802	1	0.0190453	0.231016	1	0.13474
sp|P61626|LYSC_HUMAN;tr|F8VV32|F8VV32_HUMAN;tr|A0A0B4J259|A0A0B4J259_HUMAN	0.0880729	0.578773	0.788485	0.000246812	0.0350041	0.578773
sp|P68871|HBB_HUMAN;tr|A0A2R8Y7R2|A0A2R8Y7R2_HUMAN;tr|F8W6P5|F8W6P5_HUMAN	0.0111622	0.573492	0.837278	0.113381	0.0111622	0.573492
sp|Q9H4G4|GAPR1_HUMAN;tr|Q5VZR0|Q5VZR0_HUMAN;tr|A0A087WUM5|A0A087WUM5_HUMAN	0.014341	0.117576	0.00108208	0.117576	0.842105	0.11717
tr|C9J0K6|C9J0K6_HUMAN;sp|P30626|SORCN_HUMAN;tr|B4DHQ6|B4DHQ6_HUMAN	0.0346315	0.0633043	0.0343322	1	1	1
tr|F8W1R7|F8W1R7_HUMAN;sp|P60660|MYL6_HUMAN;tr|G3V1V0|G3V1V0_HUMAN;tr|J3KND3|J3KND3_HUMAN;tr|G8JLA2|G8JLA2_HUMAN;tr|B7Z6Z4|B7Z6Z4_HUMAN;tr|F8VPF3|F8VPF3_HUMAN;tr|F8W1I5|F8W1I5_HUMAN;sp|P14649|MYL6B_HUMAN	0.0107387	0.372914	0.0121238	0.372914	0.738571	0.372914
sp|O95994|AGR2_HUMAN;tr|B5MC07|B5MC07_HUMAN;tr|C9J3E2|C9J3E2_HUMAN;tr|H7C3Z9|H7C3Z9_HUMAN	0.000129901	0.0308338	0.101553	0.0308338	0.065852	0.7127
sp|P08727|K1C19_HUMAN;tr|C9JM50|C9JM50_HUMAN	4.82659e-05	0.800364	0.0216532	0.024667	0.800364	0.130421
sp|P16401|H15_HUMAN	0.000140426	0.0406067	0.466456	0.03124	0.0776353	0.529461
sp|P30740|ILEU_HUMAN	0.000816307	0.440829	0.00873178	0.0298516	0.440829	0.167808
sp|P50570|DYN2_HUMAN	0.875081	0.00138988	0.00108991	0.0648492	0.035323	0.875081
sp|Q15149|PLEC_HUMAN;tr|H0YDN1|H0YDN1_HUMAN	0.00156784	0.422049	0.00397747	0.0424517	0.422049	0.0660547
sp|Q9BTV4|TMM43_HUMAN	0.0568091	0.686954	0.0223797	0.0169125	0.686954	0.0164831
sp|P07355|ANXA2_HUMAN;tr|H0YN42|H0YN42_HUMAN;tr|H0YMD0|H0YMD0_HUMAN;tr|H0YMU9|H0YMU9_HUMAN;tr|H0YKS4|H0YKS4_HUMAN	0.000129901	0.47705	0.0207842	0.0020473	0.241313	0.0597305
sp|P15104|GLNA_HUMAN	0.0516357	0.0453332	0.581257	0.581257	0.0447529	0.0162762
sp|P49915|GUAA_HUMAN	0.0447529	0.0595678	0.581257	0.727097	0.00403523	0.0447529
sp|P53004|BIEA_HUMAN;tr|C9J1E1|C9J1E1_HUMAN	0.010949	0.875484	0.00785654	0.0562731	0.875484	0.0330659
sp|Q9P258|RCC2_HUMAN	0.000412985	0.017945	0.233317	0.116171	0.0161906	0.233317
tr|G3V2Q1|G3V2Q1_HUMAN;sp|P07910|HNRPC_HUMAN;tr|G3V576|G3V576_HUMAN;tr|G3V555|G3V555_HUMAN;tr|G3V575|G3V575_HUMAN;tr|B4DSU6|B4DSU6_HUMAN	0.730312	0.0283617	0.0243485	0.0562731	0.0401862	0.780186
tr|Q5T760|Q5T760_HUMAN;sp|Q05519|SRS11_HUMAN	0.0403176	0.0738553	0.520612	0.520612	0.0236149	0.0236149
sp|O75351|VPS4B_HUMAN	0.00349529	1	0.000140286	0.0648492	1	0.0172884
sp|P41091|IF2G_HUMAN;sp|Q2VIR3|IF2GL_HUMAN;tr|H7BZU1|H7BZU1_HUMAN	0.039802	0.246334	0.00202172	0.321867	0.321867	0.041591
sp|P98095|FBLN2_HUMAN	0.0258531	0.26902	1.21689e-07	0.26902	0.26902	0.000108251
sp|Q9NX63|MIC19_HUMAN;tr|C9JRZ6|C9JRZ6_HUMAN;tr|F8WAR4|F8WAR4_HUMAN;tr|A0A286YEX5|A0A286YEX5_HUMAN	0.00246812	0.00246812	0.377652	0.796174	0.0738553	0.0316346
tr|A0A0J9YVR6|A0A0J9YVR6_HUMAN;tr|E9PQ56|E9PQ56_HUMAN;tr|A0A0J9YWM1|A0A0J9YWM1_HUMAN;tr|H0YEM1|H0YEM1_HUMAN;tr|A0A0J9YYL3|A0A0J9YYL3_HUMAN;tr|A0A0J9YXJ8|A0A0J9YXJ8_HUMAN;tr|A0A0J9YVP6|A0A0J9YVP6_HUMAN;tr|A0A0J9YXX5|A0A0J9YXX5_HUMAN;sp|Q9UHX1|PUF60_HUMAN;tr|H0YCP8|H0YCP8_HUMAN	0.0422796	0.027303	0.581257	0.777995	0.0317442	0.0041324
sp|O00422|SAP18_HUMAN;tr|H7BZW6|H7BZW6_HUMAN	0.0110243	1	0.0019688	0.0110243	1	0.0019688
sp|O15042|SR140_HUMAN;tr|E7ET15|E7ET15_HUMAN;tr|E7EW00|E7EW00_HUMAN	0.00138988	0.0164434	0.581257	0.790976	1.08238e-12	0.0130998
sp|O75340|PDCD6_HUMAN;tr|A0A024QZ42|A0A024QZ42_HUMAN;tr|H0Y9X3|H0Y9X3_HUMAN;tr|A0A087WZ38|A0A087WZ38_HUMAN	0.00138988	1	0.00108991	0.00138988	1	0.00138988
sp|P02786|TFR1_HUMAN;tr|G3V0E5|G3V0E5_HUMAN;tr|F8WBE5|F8WBE5_HUMAN	0.00337412	0.00337412	0.395838	0.395838	0.00337412	0.00246812
sp|P04083|ANXA1_HUMAN	0.0408461	1	0.0126004	0.0408461	1	0.0126004
sp|P07384|CAN1_HUMAN;tr|E9PRM1|E9PRM1_HUMAN;tr|E9PLX0|E9PLX0_HUMAN;tr|E9PJJ3|E9PJJ3_HUMAN;tr|E9PLC9|E9PLC9_HUMAN;tr|E9PMC6|E9PMC6_HUMAN;tr|E9PJA6|E9PJA6_HUMAN;tr|E9PSA6|E9PSA6_HUMAN;tr|E9PQB3|E9PQB3_HUMAN	0.0160567	0.0483341	0.242169	0.00121459	0.862639	0.00650941
sp|P13797|PLST_HUMAN;tr|A0A0A0MSQ0|A0A0A0MSQ0_HUMAN;tr|H7C4N2|H7C4N2_HUMAN	0.00181959	1	5.5048e-05	0.00264812	1	0.000178869
sp|P22695|QCR2_HUMAN;tr|H3BRG4|H3BRG4_HUMAN;tr|H3BSJ9|H3BSJ9_HUMAN;tr|H3BP04|H3BP04_HUMAN	1	0.00574761	0.000259802	0.0106544	0.00405365	1
sp|P30046|DOPD_HUMAN;sp|A6NHG4|DDTL_HUMAN;tr|B5MC82|B5MC82_HUMAN	0.0381714	1	0.0290504	0.0199506	1	0.00705236
sp|P48735|IDHP_HUMAN;tr|H0YL11|H0YL11_HUMAN	1	0.00483861	0.0182844	0.00539895	0.0267617	1
sp|Q13751|LAMB3_HUMAN	0.0149344	0.148968	0.0149344	0.0039366	0.842105	0.00194082
sp|Q96CT7|CC124_HUMAN	5.48225e-07	0.904826	0.0020473	0.0020473	0.120611	0.00375842
sp|Q96FW1|OTUB1_HUMAN;tr|J3KR44|J3KR44_HUMAN;tr|F5GYN4|F5GYN4_HUMAN;tr|F5H6Q1|F5H6Q1_HUMAN;tr|F5GYJ8|F5GYJ8_HUMAN;tr|F5H3F0|F5H3F0_HUMAN	0.00246812	0.0185631	0.430484	0.430484	0.00821154	0.00821154
sp|Q9NSD9|SYFB_HUMAN	0.00982485	0.0024073	0.581257	0.581257	0.000442954	0.000114535
sp|Q9Y3F4|STRAP_HUMAN;tr|H0YH33|H0YH33_HUMAN	0.0127497	0.000734625	0.581257	0.581257	0.00403656	0.00142729
sp|Q9Y5Z4|HEBP2_HUMAN;tr|Q5THN1|Q5THN1_HUMAN	1	0.00725281	0.00523719	0.0163514	0.018631	1
tr|K7EKI8|K7EKI8_HUMAN;sp|O60437|PEPL_HUMAN	0.000129901	0.15479	0.0314839	0.000822707	0.00664594	0.562026
tr|B4DJV2|B4DJV2_HUMAN;sp|O75390|CISY_HUMAN;tr|A0A0C4DGI3|A0A0C4DGI3_HUMAN;tr|F8VTT8|F8VTT8_HUMAN;tr|F8W4S1|F8W4S1_HUMAN;tr|H0YH82|H0YH82_HUMAN;tr|F8VPF9|F8VPF9_HUMAN;tr|F8VU34|F8VU34_HUMAN;tr|F8VPA1|F8VPA1_HUMAN;tr|F8VR34|F8VR34_HUMAN;tr|F8W1S4|F8W1S4_HUMAN;tr|F8W642|F8W642_HUMAN;tr|F8VZK9|F8VZK9_HUMAN;tr|F8VX07|F8VX07_HUMAN;tr|F8VRP1|F8VRP1_HUMAN;tr|F8VX68|F8VX68_HUMAN	0.00389703	0.0130998	0.581257	0.581257	0.0130998	0.00965925
sp|O14737|PDCD5_HUMAN;tr|K7ESJ4|K7ESJ4_HUMAN;tr|K7EQA1|K7EQA1_HUMAN	0.0421545	0.0421545	0.581257	0.627029	0.0421545	0.0421545
sp|O15355|PPM1G_HUMAN	0.355058	0.00246812	0.00746358	0.0318387	0.0316346	0.780186
sp|O95479|G6PE_HUMAN	0.0124856	1	0.00916683	0.0124856	1	0.0124856
sp|P08579|RU2B_HUMAN	0.703214	0.00389703	0.0013745	0.0140903	0.0014181	0.780186
sp|P09960|LKHA4_HUMAN	0.000365821	0.321275	0.00582175	0.00270445	0.724024	0.0368004
sp|P14868|SYDC_HUMAN;tr|C9J7S3|C9J7S3_HUMAN;tr|C9JLC1|C9JLC1_HUMAN;tr|H7BZ35|H7BZ35_HUMAN	2.58061e-06	0.904826	5.41254e-05	0.00120312	0.650111	8.66007e-05
sp|P25311|ZA2G_HUMAN;tr|C9JEV0|C9JEV0_HUMAN;tr|H7BZJ8|H7BZJ8_HUMAN	0.00136424	1	7.94804e-06	0.00136424	1	0.00136424
sp|P30084|ECHM_HUMAN	0.000757756	0.000129901	1	1	0.0165407	0.0165407
sp|P36957|ODO2_HUMAN;tr|Q86SW4|Q86SW4_HUMAN;tr|H0YJF9|H0YJF9_HUMAN;tr|G3V5M3|G3V5M3_HUMAN;tr|G3V3F0|G3V3F0_HUMAN	1	0.00243219	0.00108991	0.00143974	0.00176552	1
sp|P40763|STAT3_HUMAN;tr|G8JLH9|G8JLH9_HUMAN	0.00375507	1	0.000612225	0.00555327	1	0.00111028
sp|P43686|PRS6B_HUMAN	0.0280033	0.027303	0.581257	0.581257	0.0280033	0.00992017
sp|P48444|COPD_HUMAN;tr|B0YIW6|B0YIW6_HUMAN	0.00375507	1	0.000122789	0.0106544	1	0.000148561
sp|P50402|EMD_HUMAN;tr|Q5HY57|Q5HY57_HUMAN;tr|F8WEQ1|F8WEQ1_HUMAN	0.0011119	0.190675	1.30821e-07	0.00121992	0.842105	6.1238e-05
sp|Q02218|ODO1_HUMAN;tr|A0A0D9SFS3|A0A0D9SFS3_HUMAN;tr|E9PDF2|E9PDF2_HUMAN;tr|E9PCR7|E9PCR7_HUMAN;tr|E9PFG7|E9PFG7_HUMAN;tr|C9J4G7|C9J4G7_HUMAN	0.0011119	0.12934	9.37707e-07	0.00122838	0.842105	1.67156e-05
sp|Q07954|LRP1_HUMAN	0.000757756	1	0.00191597	0.00191597	1	0.000379494
sp|Q09666|AHNK_HUMAN	0.00324753	0.422049	0.000454654	0.0233237	0.54536	0.0119509
sp|Q13242|SRSF9_HUMAN;tr|H0YIB4|H0YIB4_HUMAN;tr|S4R3G0|S4R3G0_HUMAN	0.00138988	0.00138988	0.00107774	0.269223	0.0218249	0.269223
sp|Q13409|DC1I2_HUMAN	0.00165755	0.00165755	0.451554	0.796174	0.00165755	0.00165755
sp|Q15717|ELAV1_HUMAN;tr|M0QZR9|M0QZR9_HUMAN	0.00010476	0.2666	0.272675	0.00431916	0.00137275	0.0477553
sp|Q15843|NEDD8_HUMAN;tr|F8VSA6|F8VSA6_HUMAN;tr|E9PS38|E9PS38_HUMAN;tr|S4R3E9|S4R3E9_HUMAN;tr|E9PL57|E9PL57_HUMAN	0.0148691	0.904826	0.0148691	0.0148691	0.186889	0.0148691
sp|Q71UI9|H2AV_HUMAN;sp|P0C0S5|H2AZ_HUMAN;tr|C9J0D1|C9J0D1_HUMAN;tr|A0A494C189|A0A494C189_HUMAN	0.00019665	0.0231084	0.693796	0.0107685	0.0231084	0.693796
sp|Q86UX7|URP2_HUMAN;tr|H0YFT5|H0YFT5_HUMAN;tr|F5H1C6|F5H1C6_HUMAN	0.0028163	1	0.000298873	0.0019745	1	0.000295852
sp|Q92522|H1X_HUMAN	8.95467e-06	0.0920203	0.307125	0.00140524	0.00137275	0.038054
sp|Q9BPU6|DPYL5_HUMAN	0.00166786	0.00580225	0.290628	0.103875	0.00166786	0.00580225
sp|Q9BTT0|AN32E_HUMAN;tr|Q5TB19|Q5TB19_HUMAN;tr|E9PPH5|E9PPH5_HUMAN;tr|Q5TB25|Q5TB25_HUMAN;tr|E9PLC4|E9PLC4_HUMAN;tr|H0YCE2|H0YCE2_HUMAN	1	0.000259802	0.000649505	0.0247507	0.0247507	1
sp|Q9BUF5|TBB6_HUMAN	0.00314928	1	0.00104931	0.00314928	1	0.000752384
sp|Q9BVC6|TM109_HUMAN	8.66007e-05	0.329134	5.41254e-05	0.000123406	0.842105	6.40118e-10
sp|Q9BW30|TPPP3_HUMAN	1	0.00412643	0.00412643	0.00412643	0.00433162	1
sp|Q9H3K6|BOLA2_HUMAN;tr|H3BV85|H3BV85_HUMAN;tr|A0A087WZT3|A0A087WZT3_HUMAN;tr|H3BPT9|H3BPT9_HUMAN	1	4.96051e-05	0.0127426	0.0113983	0.0185631	1
sp|Q9H4M9|EHD1_HUMAN;tr|A0A024R571|A0A024R571_HUMAN;tr|C9JC03|C9JC03_HUMAN;tr|C9J2Z4|C9J2Z4_HUMAN;tr|C9JIJ3|C9JIJ3_HUMAN;tr|C9IZH1|C9IZH1_HUMAN	0.00138988	1	2.2846e-05	0.0108137	1	0.0108137
sp|Q9NR45|SIAS_HUMAN;tr|Q5TBR0|Q5TBR0_HUMAN;tr|Q5TBR1|Q5TBR1_HUMAN	1	0.00875917	0.00870337	0.00875917	0.00870337	1
sp|Q9NZM1|MYOF_HUMAN;tr|H0YD14|H0YD14_HUMAN	0.00317458	0.0835808	6.21883e-15	0.0835808	0.00317458	2.0429e-12
tr|A0A087WZF1|A0A087WZF1_HUMAN;sp|Q93052|LPP_HUMAN;tr|C9JUT4|C9JUT4_HUMAN;tr|C9JXK9|C9JXK9_HUMAN	0.0011119	0.215137	5.03167e-08	0.00121992	0.842105	2.69696e-08
tr|A0A0A0MRM8|A0A0A0MRM8_HUMAN;sp|Q9UM54|MYO6_HUMAN;tr|E7EW20|E7EW20_HUMAN;tr|A0A1Y0BRN3|A0A1Y0BRN3_HUMAN;tr|A0A590UJ40|A0A590UJ40_HUMAN;tr|Q5JVM0|Q5JVM0_HUMAN	1	0.000129901	0.000129901	0.00799829	0.00574761	1
tr|E9PDF6|E9PDF6_HUMAN;sp|O43795|MYO1B_HUMAN	0.00138988	0.109815	1.68726e-05	0.0019745	0.842105	0.00433162
tr|F8VR84|F8VR84_HUMAN;sp|Q9HB07|MYG1_HUMAN;tr|F8VQQ3|F8VQQ3_HUMAN;tr|H3BPH3|H3BPH3_HUMAN	0.0100324	0.904826	0.00161132	0.0061703	0.108898	0.0238081
tr|G5E9Q6|G5E9Q6_HUMAN;tr|C9J0J7|C9J0J7_HUMAN	0.00221976	0.0164434	0.581257	0.581257	0.00180413	0.0148738
tr|H3BS10|H3BS10_HUMAN	0.0224015	1	0.0224015	0.0425751	1	0.0224015
tr|H3BV80|H3BV80_HUMAN;tr|H3BMM9|H3BMM9_HUMAN;tr|H3BTC0|H3BTC0_HUMAN;sp|Q15287|RNPS1_HUMAN;tr|H3BPG5|H3BPG5_HUMAN;tr|H3BMS0|H3BMS0_HUMAN	0.00166786	0.904826	0.0136676	0.0020473	0.108102	0.0119509
tr|K7EN45|K7EN45_HUMAN;sp|Q13526|PIN1_HUMAN	0.0130453	0.0130453	0.290628	0.211565	4.43053e-05	0.00016042
tr|Q6ZN40|Q6ZN40_HUMAN	0.038054	0.120102	3.98718e-10	0.96095	0.00875917	0.00190201
sp|O43491|E41L2_HUMAN;tr|E9PHY5|E9PHY5_HUMAN;tr|E9PK52|E9PK52_HUMAN	0.0013813	0.221752	4.15761e-08	0.0013813	0.842105	0.0013813
sp|O60763|USO1_HUMAN	0.29794	0.29794	1.73328e-05	0.0371384	0.00339629	8.2818e-07
sp|P00441|SODC_HUMAN;tr|H7BYH4|H7BYH4_HUMAN	0.780186	0.0013813	0.00108991	0.0013813	0.0013813	0.305002
sp|P01008|ANT3_HUMAN;tr|Q8TCE1|Q8TCE1_HUMAN	0.0381714	0.712052	0.016208	0.0020473	0.842105	9.84927e-06
sp|P02042|HBD_HUMAN;tr|E9PFT6|E9PFT6_HUMAN;tr|E9PEW8|E9PEW8_HUMAN	0.00166786	0.0474782	0.853667	0.0020473	0.00205749	0.853667
sp|P05386|RLA1_HUMAN	0.0327636	0.0327636	0.581257	0.581257	0.0327636	0.0327636
sp|P09496|CLCA_HUMAN;tr|F8WF69|F8WF69_HUMAN;tr|C9J8P9|C9J8P9_HUMAN	0.0011119	0.335716	1.45083e-07	0.00119478	0.842105	2.82104e-05
sp|P09669|COX6C_HUMAN	1	0.00501122	0.00501122	0.000493624	0.00147042	1
sp|P11137|MTAP2_HUMAN;tr|A0A669KB77|A0A669KB77_HUMAN	0.0944842	0.00375507	0.00387885	0.00245676	0.00343869	0.780186
sp|P11279|LAMP1_HUMAN	0.0055163	0.000129901	0.304641	0.00163784	0.304641	0.00138988
sp|P13489|RINI_HUMAN;tr|E9PIM9|E9PIM9_HUMAN;tr|E9PMJ3|E9PMJ3_HUMAN;tr|E9PLZ3|E9PLZ3_HUMAN;tr|E9PMA9|E9PMA9_HUMAN;tr|E9PMN0|E9PMN0_HUMAN;tr|E9PIK5|E9PIK5_HUMAN	0.000129901	0.150457	0.0086087	0.00163784	0.0013813	0.150457
sp|P13716|HEM2_HUMAN;tr|B7ZBK6|B7ZBK6_HUMAN	0.0011119	0.653099	0.000908256	0.00144073	0.842105	4.76526e-05
sp|P20042|IF2B_HUMAN	0.00154311	0.403812	2.81104e-05	0.000164541	0.842105	2.45492e-05
sp|P21397|AOFA_HUMAN	0.000346403	0.41014	0.000216502	0.00122838	0.842105	4.9363e-06
sp|P48681|NEST_HUMAN	0.00131031	1	0.000131584	0.00507553	1	0.00131031
sp|P51570|GALK1_HUMAN;tr|K7EII7|K7EII7_HUMAN;tr|K7ERJ9|K7ERJ9_HUMAN	0.00155191	1	0.000374453	0.000658165	1	9.83859e-05
sp|P62140|PP1B_HUMAN;tr|C9J9S3|C9J9S3_HUMAN;tr|C9JP48|C9JP48_HUMAN	0.00129901	1	0.000779406	0.0106544	1	0.00760056
sp|P78417|GSTO1_HUMAN;tr|Q5TA02|Q5TA02_HUMAN	0.0011119	0.125955	0.000153559	0.00145049	0.842105	2.92679e-05
sp|Q04760|LGUL_HUMAN	0.000108251	0.105046	2.09188e-05	0.0023032	0.842105	0.000131493
sp|Q08J23|NSUN2_HUMAN	0.00163709	0.0149344	0.00164067	0.0389094	0.388804	0.286757
sp|Q09028|RBBP4_HUMAN;tr|H0YF10|H0YF10_HUMAN;tr|H0YCT5|H0YCT5_HUMAN;tr|H0YDK2|H0YDK2_HUMAN;tr|H0YEU5|H0YEU5_HUMAN;tr|E9PNS2|E9PNS2_HUMAN;tr|E9PIC4|E9PIC4_HUMAN;tr|E9PNS6|E9PNS6_HUMAN	1.83606e-06	0.0661642	0.0324909	7.94258e-05	2.94162e-05	0.801258
sp|Q12797|ASPH_HUMAN	0.00176932	1	0.00176932	0.00172768	1	0.00176932
sp|Q13418|ILK_HUMAN;tr|A0A0A0MTH3|A0A0A0MTH3_HUMAN	0.0011119	0.000108251	1.57331e-05	0.0538057	0.251564	0.00589965
sp|Q14956|GPNMB_HUMAN;tr|A0A3B3ISS6|A0A3B3ISS6_HUMAN	0.00114121	1	0.000726605	0.000205677	1	0.000129901
sp|Q15393|SF3B3_HUMAN	0.00246812	0.0219246	0.290628	0.271822	0.00954459	0.0219246
sp|Q15404|RSU1_HUMAN	0.0017238	0.612316	0.0017238	0.000205677	0.842105	7.88309e-05
sp|Q9NR12|PDLI7_HUMAN;tr|D6RF83|D6RF83_HUMAN;tr|H7BYK4|H7BYK4_HUMAN;tr|D6RH06|D6RH06_HUMAN;tr|D6RAN1|D6RAN1_HUMAN	0.00479244	1	3.6061e-05	0.0306935	1	0.00565256
sp|Q9UBX5|FBLN5_HUMAN;tr|G3V4U0|G3V4U0_HUMAN;tr|G3XA98|G3XA98_HUMAN	0.00292277	0.47486	0.00290112	0.0020052	0.842105	0.00163709
sp|Q9UHL4|DPP2_HUMAN;tr|R4GNE8|R4GNE8_HUMAN;tr|R4GMV4|R4GMV4_HUMAN	0.00163709	0.00163709	0.996758	0.996758	0.00163709	0.00163709
tr|A0A0A0MTS7|A0A0A0MTS7_HUMAN	0.0011119	0.824855	1.34382e-13	0.00120312	0.842105	2.30651e-12
tr|C9JA05|C9JA05_HUMAN;tr|D6RHJ6|D6RHJ6_HUMAN;tr|D6RD17|D6RD17_HUMAN;sp|P01591|IGJ_HUMAN	0.00487129	0.781286	0.00487129	0.00596094	0.842105	0.00359094
tr|E5RIW3|E5RIW3_HUMAN;sp|O75347|TBCA_HUMAN;tr|E5RJD8|E5RJD8_HUMAN;tr|E5RHG6|E5RHG6_HUMAN	0.0283407	0.00138988	0.622915	0.000246812	0.0608266	0.00138988
tr|J3KQ32|J3KQ32_HUMAN;sp|Q9NTK5|OLA1_HUMAN;tr|C9JTK6|C9JTK6_HUMAN	0.00129901	0.931328	0.0026664	0.00799829	0.931328	3.55639e-05
sp|O15173|PGRC2_HUMAN	0.000346403	1	7.53814e-06	0.00148087	1	0.000146242
sp|O15400|STX7_HUMAN	0.0011119	0.118931	5.6094e-08	0.00441034	0.842105	0.000114943
sp|O94874|UFL1_HUMAN	0.00656938	1	0.0029003	0.00314928	1	0.000424162
sp|P26196|DDX6_HUMAN	0.0119886	0.0841298	0.00010944	0.476534	4.01883e-06	5.33889e-05
sp|P26885|FKBP2_HUMAN;tr|A0A494C1N0|A0A494C1N0_HUMAN	0.00138988	1	1.49593e-07	0.0105008	1	0.00749583
sp|P51572|BAP31_HUMAN;tr|A0A2R8Y5M6|A0A2R8Y5M6_HUMAN;tr|C9JSP1|C9JSP1_HUMAN;tr|C9JQ75|C9JQ75_HUMAN;tr|C9J0M4|C9J0M4_HUMAN	0.188574	0.000108251	9.4225e-06	0.00799829	0.00165926	0.780186
sp|P51608|MECP2_HUMAN;tr|I6LM39|I6LM39_HUMAN;tr|A0A0D9SFX7|A0A0D9SFX7_HUMAN;tr|A0A1B0GTV0|A0A1B0GTV0_HUMAN	0.0302382	0.966809	0.0290504	0.0281777	0.966809	0.00644717
sp|Q6P9B6|MEAK7_HUMAN	0.00314928	0.694645	0.0029003	0.00314928	0.842105	0.00194082
sp|Q92882|OSTF1_HUMAN	0.00129901	0.241868	0.000245397	0.00129901	0.842105	0.00129901
sp|Q96JY6|PDLI2_HUMAN;tr|C9JS55|C9JS55_HUMAN;tr|A0A087WVI1|A0A087WVI1_HUMAN;tr|H0YBP7|H0YBP7_HUMAN;tr|B3KPU0|B3KPU0_HUMAN;tr|E5RGS7|E5RGS7_HUMAN;tr|A0A087WUQ1|A0A087WUQ1_HUMAN	0.00487129	0.7019	0.00176961	0.0241166	0.842105	0.0149344
sp|Q96QK1|VPS35_HUMAN	8.66007e-05	0.781286	5.41254e-05	0.00122838	0.842105	6.65689e-06
sp|Q9NRX4|PHP14_HUMAN	0.00129901	0.315475	0.000494255	0.006875	0.842105	0.00291265
tr|B1AHL2|B1AHL2_HUMAN	0.0013813	1	0.00108381	0.006875	1	0.00501122
tr|D6REX3|D6REX3_HUMAN;sp|O94979|SC31A_HUMAN;tr|H7BXG7|H7BXG7_HUMAN	0.0011119	0.636051	3.47107e-08	0.00683897	0.842105	0.000180769
tr|E7EQ29|E7EQ29_HUMAN;sp|P16278|BGAL_HUMAN	0.00206921	0.284791	0.000780591	0.006875	0.842105	0.00106671
tr|Q5TCU3|Q5TCU3_HUMAN	0.00206921	0.551672	0.00164067	0.00795757	0.842105	6.946e-05
