# Supplementary material for: Proteomic Analysis of Lung Cancer Types—A Pilot Study
Source: Cancers (Basel). 2022 May 26;14(11):2629. doi: 10.3390/cancers14112629 (PMC9179298; doi:10.3390/cancers14112629)
Supplement: Supplementary file 1 [file cancers-14-02629-s001.zip › Supplementary Table S6.xlsx]

## Sheet: Supplementary Table S6
			Table S6: Effect sizes of differences between tumorous and adjacent regions calculated for all proteins for LC types separately.

## Sheet: Effect sizes
Gene Name	d AC (N vs T)	d SCLC (N vs T)	d SqCC (N vs T)	d LCC (N vs T)
ENSG00000206384	1.26871	1.65226	1.33094	0.820921
ENSG00000196531	-1.11938	-1.86176	-2.93576	-0.62146
ENSG00000123136	-0.414776	-1.33324	-0.643556	-0.0923184
ENSG00000107438	1.50064	1.92501	0.233512	1.23877
ENSG00000197879	0.941831	2.05338	0.903804	1.32376
ENSG00000101856	-3.25582	1.32275	0.155162	0.545676
ENSG00000160049	-0.414776	0.305233	-1.84693	-0.0923184
ENSG00000213719	-0.920085	-1.06373	-1.37035	-0.809732
ENSG00000150459	-0.414776	-1.0223	-0.643556	-0.568225
ENSG00000136231	-0.414776	0.305233	-0.996301	-0.0923184
ENSG00000188157	0.319185	1.18863	0.0567868	0.187441
ENSG00000182952	-0.414776	0.891442	-0.643556	-0.0923184
ENSG00000101361	-1.83073	-1.18989	-3.88098	-0.164038
ENSG00000087842	-0.414776	0.305233	-0.643556	0.258813
ENSG00000186432	-0.414776	0.305233	-2.18954	-0.0923184
ENSG00000004776	1.22496	1.3928	-0.643556	0.883018
ENSG00000105185	-0.414776	-1.4759	-1.72914	-0.0923184
ENSG00000109062	0.697574	0.104117	-0.874208	-0.0822533
ENSG00000101182	-1.00701	-1.17935	-1.06914	-1.3396
ENSG00000116521	-0.966991	-1.06903	-1.60416	-0.0923184
ENSG00000058272	-1.54409	3.2817	2.36508	3.82276
ENSG00000163714	-0.414776	0.280203	-1.9806	-0.0923184
ENSG00000178921	-0.414776	0.305233	-1.61967	1.06753
ENSG00000198707	-0.414776	0.305233	1.5926	-0.0923184
ENSG00000130429	0.547237	1.36747	1.01724	0.258812
ENSG00000163466	-1.37519	0.174539	-1.07437	-1.05484
ENSG00000111229	-0.658907	0.0156101	-1.42268	-1.18495
ENSG00000164040	-2.51443	2.22684	-2.1335	4.97964
ENSG00000130702	1.54556	2.63124	1.17109	2.17941
ENSG00000155962	1.26938	1.89484	-0.643556	1.79637
ENSG00000029993	-0.629826	-1.50743	-0.643556	-1.28359
ENSG00000115241	-1.4924	-1.55196	-0.643556	-0.0923184
ENSG00000079950	-4.6984	2.15772	-2.755	3.06898
ENSG00000162704	-3.58811	3.15587	0.515569	0.240455
ENSG00000109606	0.621977	0.432164	-3.21458	-0.0923184
ENSG00000108344	-0.925052	-1.18819	-2.25075	-0.965676
ENSG00000175467	-0.414776	-1.09265	-0.643556	-0.0923184
ENSG00000140682	-0.414776	0.655415	-1.10984	1.38915
ENSG00000125944	-0.700152	-1.97919	-2.10777	-0.53177
ENSG00000053371	-0.552596	-0.706435	-1.81971	0.277042
ENSG00000079819	1.29427	3.4894	1.24321	3.49667
ENSG00000130402	-0.745277	0.944883	-0.795038	0.930749
ENSG00000134440	-1.28244	-1.72665	-3.14599	-1.08368
ENSG00000167005	-1.40768	-1.56741	-2.45344	-0.861791
ENSG00000128595	-0.829011	-0.66771	-0.805075	-1.04723
ENSG00000168710	-0.414776	0.305233	-0.643556	-0.482674
ENSG00000198074	-0.414776	0.305233	-0.0362482	-0.0923184
ENSG00000153147	-0.414776	-1.39208	-0.643556	-0.0923184
ENSG00000112335	-0.414776	2.89204	-0.643556	1.6665
ENSG00000120896	0.445307	2.20651	-0.643556	1.97332
ENSG00000135316	-0.408766	-2.89786	-0.734343	0.217629
ENSG00000105355	-2.07918	0.293764	-0.403439	0.199696
ENSG00000109814	-0.786856	-0.104296	-0.994707	-0.817475
ENSG00000205302	-0.414776	3.55407	0.657848	3.54269
ENSG00000138768	-1.83107	-0.701517	-2.68036	1.5557
ENSG00000100284	-0.830497	-0.249423	-1.76365	1.76274
ENSG00000130826	-0.414776	-1.924	-1.60352	-0.0923184
ENSG00000107223	-0.414776	-1.53981	-0.643556	-0.0923184
ENSG00000071127	-0.265416	0.623469	0.590471	0.412465
ENSG00000085719	0.277489	-0.615795	0.00219453	-0.493864
ENSG00000006625	-0.414776	0.305233	-1.8621	-0.0923184
ENSG00000138615	-0.03997	2.29103	-1.03577	1.04209
ENSG00000249915	3.01952	-1.1491	-0.643556	-0.799592
ENSG00000136888	-0.414776	-0.052625	-0.643556	2.2398
ENSG00000119541	-2.39675	1.79053	-1.31009	-0.0923184
ENSG00000113648	0.064369	-1.52893	0.295196	1.34893
ENSG00000131171	-1.01019	0.356198	-1.0296	0.250149
ENSG00000136068	-1.38525	-1.62603	-3.05545	-0.318566
ENSG00000265808	-0.630528	-0.603148	-0.0154646	-0.0712983
ENSG00000196504	-0.414776	-1.24997	-1.62494	-0.0923184
ENSG00000164985	-0.451139	-0.878144	-0.552171	-0.585268
ENSG00000175334	-2.53043	-1.04584	-1.67209	2.34068
ENSG00000115524	-3.0363	-1.4606	-0.643556	-0.20741
ENSG00000144028	-0.414776	-1.30639	-0.643556	-0.0923184
ENSG00000130811	-1.8141	-1.20674	-2.14435	-0.607558
ENSG00000159231	-0.414776	0.305233	-0.643556	0.843176
ENSG00000138413	-0.00545558	1.44277	0.382343	-0.152104
ENSG00000144746	-0.668263	2.17105	-0.0122791	2.66474
ENSG00000167863	-0.414776	1.97192	-0.643556	-0.0923184
ENSG00000171490	-0.414776	-0.833872	-1.28014	-1.03526
ENSG00000078114	-0.414776	1.24121	-0.643556	-0.0923184
ENSG00000173267	-0.414776	0.305233	-0.643556	0.568476
ENSG00000174780	-1.29758	0.305233	-0.643556	-0.0923184
ENSG00000153904	2.06908	3.13128	-0.643556	1.08318
ENSG00000014123	-1.68742	3.55126	-1.99367	2.34108
ENSG00000154556	-0.414776	0.580454	-0.643556	0.55605
ENSG00000136155	-0.414776	2.03484	1.7904	1.85304
ENSG00000130313	-0.486939	-1.64614	-1.4589	-0.469034
ENSG00000205339	-0.414776	0.305233	-2.19212	-0.0923184
ENSG00000157765	-0.414776	1.86214	0.93796	-0.0923184
ENSG00000049239	-1.46904	0.305233	-2.58835	-0.0923184
ENSG00000101290	-0.414776	0.305233	-0.643556	1.77863
ENSG00000168497	2.0536	2.05339	2.14289	1.71212
ENSG00000156709	-1.71321	0.0617119	-0.660917	0.175724
ENSG00000125746	-0.414776	1.67848	-1.52415	-0.0923184
ENSG00000106541	-0.573154	1.85597	0.0905204	-0.346096
ENSG00000136518	-2.35713	-1.2047	-2.86754	-1.75507
ENSG00000166347	1.06238	2.2408	1.93074	1.37406
ENSG00000196616	1.62725	1.66681	2.08382	2.3438
ENSG00000134333	-1.05204	-0.805483	-0.907534	-0.640019
ENSG00000165092	0.690105	2.51208	0.243335	1.13709
ENSG00000148672	0.978135	2.55353	0.490872	0.968684
ENSG00000100243	0.853498	0.941879	0.201168	0.481175
ENSG00000104687	-1.08934	0.0605966	-2.27371	-0.773851
ENSG00000198712	-0.346559	-0.472354	-0.577784	-0.342104
ENSG00000142168	-0.414776	1.50086	1.15902	1.28625
ENSG00000047457	-0.211265	0.368905	0.833892	-0.457583
ENSG00000124491	-0.206132	1.48115	0.658485	0.791271
ENSG00000198805	-0.37698	-1.03308	-4.49805	-1.04661
ENSG00000125166	-2.05465	1.16278	-0.199118	-0.112374
ENSG00000102144	-0.841309	-1.51568	-1.07313	-1.70749
ENSG00000180210	0.62868	0.68536	1.02132	1.88051
ENSG00000257017	1.05921	1.49998	1.74391	0.618661
ENSG00000122194	0.885877	0.0683668	1.08181	-0.411833
ENSG00000241253	0.776503	1.71061	1.44442	0.600945
ENSG00000133742	1.35179	1.8204	1.12868	2.06157
ENSG00000104267	2.48205	1.94024	1.7991	1.80627
ENSG00000130707	-0.414776	-1.87895	-2.38	-0.0923184
ENSG00000117601	0.326101	1.51647	1.33283	1.87712
ENSG00000197249	-0.456824	0.983319	1.04385	0.490507
ENSG00000196136	0.989236	0.7338	1.085	0.26093
ENSG00000135744	-0.414776	0.749171	-0.643556	0.840718
ENSG00000175899	0.855054	1.85274	0.495438	1.67394
ENSG00000125730	0.674203	1.46782	1.99719	0.80602
ENSG00000106804	1.02431	1.70068	0.652082	-0.365675
ENSG00000121552	-0.414776	0.305233	-0.87521	-0.0923184
ENSG00000113889	-1.6899	0.47389	1.249	3.15765
ENSG00000242534	1.12305	0.660338	1.03937	0.581943
ENSG00000239951	-0.564277	-0.0880492	0.230541	-0.357093
ENSG00000244437	-0.414776	1.32375	-0.970613	-0.0923184
ENSG00000211648	-0.414776	1.59897	-0.643556	-0.0923184
ENSG00000162896	0.451773	0.481619	-0.643556	-0.0923184
ENSG00000211896	0.0339417	1.45086	0.958584	0.677664
ENSG00000211893	-1.52934	2.21358	0.848922	0.421364
ENSG00000211892	-1.2748	1.37501	0.484969	0.0447431
ENSG00000211899	1.50356	1.16514	1.36642	0.910614
ENSG00000211895	0.415888	1.49989	0.569813	0.577148
ENSG00000196126	0.539418	3.15321	1.64554	1.0741
ENSG00000223609	1.45527	2.19774	1.14196	1.90551
ENSG00000108821	1.10318	1.2891	1.86766	0.956118
ENSG00000168542	-0.414776	1.44015	-0.643556	0.74859
ENSG00000109846	1.97385	1.75878	1.36714	1.548
ENSG00000186847	-0.414776	0.305233	-0.805188	-0.0923184
ENSG00000160789	0.16603	4.02659	1.35444	1.24989
ENSG00000163554	1.16064	0.976047	0.685346	1.04946
ENSG00000118137	0.543745	1.22141	2.20084	0.592029
ENSG00000130203	0.870312	1.2957	1.33726	0.532708
ENSG00000158874	0.65309	1.29739	2.09385	3.43886
ENSG00000171560	1.09829	0.873987	1.33057	0.236429
ENSG00000171564	0.707828	-0.0122191	1.2866	-0.112941
ENSG00000171557	0.468256	-0.07145	0.97422	-0.249805
ENSG00000004939	1.31457	1.1958	0.942312	0.772801
ENSG00000132703	-0.107508	2.40212	0.776325	2.36398
ENSG00000159189	-0.414776	1.48716	-0.643556	-0.0923184
ENSG00000113600	-0.116942	0.0317069	1.13096	-0.247703
ENSG00000171236	-0.414776	1.40623	-0.643556	-0.0923184
ENSG00000115414	-0.903559	-0.696725	0.138065	-0.494751
ENSG00000106927	0.178481	1.1744	0.30642	0.952497
ENSG00000229314	-0.446318	0.0649072	0.709151	-0.179001
ENSG00000145192	-1.53699	1.05651	1.30481	-2.1889
ENSG00000145321	0.106122	1.71113	0.536345	0.724208
ENSG00000072274	-0.414776	0.47154	-0.51342	0.962857
ENSG00000091513	1.07612	2.23798	2.74047	1.37814
ENSG00000110169	0.482862	1.1986	1.24746	1.10309
ENSG00000087086	-0.920397	-0.0419312	-0.018682	-0.118496
ENSG00000167996	0.261664	0.454171	0.638695	0.749644
ENSG00000196611	-0.804498	0.305233	-0.643556	-0.0923184
ENSG00000123838	2.0523	1.59904	1.22351	0.919624
ENSG00000109072	0.543209	0.249059	1.14368	0.148958
ENSG00000121691	2.04189	1.76899	1.2922	2.59962
ENSG00000149925	-0.837563	-1.54813	-1.01979	-0.625804
ENSG00000160213	-1.80746	1.46549	0.417256	1.75011
ENSG00000135046	-0.496873	0.227743	-0.757751	1.30368
ENSG00000084674	0.49975	0.830952	0.6092	0.634752
ENSG00000112096	-0.329296	-0.18065	-0.494309	-0.829466
ENSG00000113905	-0.392063	-0.162163	-0.101305	-0.0198144
ENSG00000121410	0.50798	1.00566	1.3966	0.461708
ENSG00000019582	0.307689	2.71472	-0.643556	2.3234
ENSG00000167768	1.06756	1.70197	0.621054	0.657501
ENSG00000110799	2.10197	2.12453	1.14586	1.9468
ENSG00000111640	-1.9237	-1.47388	-1.45176	-0.925653
ENSG00000126247	-0.978292	-0.0328459	-1.36752	-0.623926
ENSG00000106211	0.540015	-0.286146	-1.81736	0.199725
ENSG00000165168	-2.31006	0.305233	-3.68153	-1.82899
ENSG00000163902	-2.12319	-0.783777	-1.74233	-0.591607
ENSG00000118705	-0.825968	-0.0167117	-0.975239	-0.867174
ENSG00000114353	1.25234	1.24876	0.972909	0.625037
ENSG00000163399	0.0773555	-0.26972	-0.102677	0.392122
ENSG00000111275	1.02187	1.57411	1.60998	1.24527
ENSG00000148795	-0.414776	0.305233	-0.643556	0.513963
ENSG00000143546	-1.01516	1.57628	-0.269712	-0.858284
ENSG00000005381	-0.223068	0.993422	0.137606	-0.511312
ENSG00000162551	-0.414776	1.13631	-0.643556	1.22903
ENSG00000134001	0.871498	-0.653977	0.477432	-0.107002
ENSG00000198830	-0.414776	-0.702389	-0.643556	-0.0923184
ENSG00000090339	-0.538636	3.41481	0.684942	1.07715
ENSG00000137818	-0.414776	-1.02831	-1.67766	1.02847
ENSG00000177600	-2.1052	-1.66588	-2.52042	-0.94009
ENSG00000089157	-0.742243	-1.20164	-1.51803	-1.08658
ENSG00000138385	-0.414776	-0.368266	-2.00448	-0.087845
ENSG00000150093	-0.544174	1.46137	0.991561	1.21304
ENSG00000111057	-0.64249	0.11025	1.54514	0.213513
ENSG00000170421	-0.742081	0.339614	1.03423	0.264212
ENSG00000204262	-0.414776	1.32669	-0.643556	-0.0923184
ENSG00000243238	-0.414776	0.779107	-0.643556	0.765743
ENSG00000148180	0.241334	2.1959	1.101	0.803917
ENSG00000110955	-0.528094	-0.37494	-0.831468	-0.347707
ENSG00000163220	0.670989	0.623565	-0.604694	-0.42552
ENSG00000197956	0.626022	3.00948	1.78686	1.30933
ENSG00000110244	0.292885	0.673879	0.931571	0.762531
ENSG00000074800	-1.95561	-1.99818	-1.4967	-1.21678
ENSG00000105220	-1.05666	-1.81909	-1.16214	-0.788224
ENSG00000181163	0.456112	-0.541364	0.237019	-0.172286
ENSG00000138448	-0.831286	0.159412	-2.02422	-0.771875
ENSG00000143819	0.465599	1.86138	0.594804	0.875081
ENSG00000155368	0.528106	0.803266	-2.51172	0.897718
ENSG00000111716	-0.0576101	1.13891	0.0499622	0.308327
ENSG00000233276	0.223198	1.41007	0.507893	0.649837
ENSG00000185624	-0.63145	1.11085	-0.301534	-0.0532093
ENSG00000189060	0.488199	0.881432	0.528938	3.24472
ENSG00000182718	0.0222502	2.95268	0.733391	1.7631
ENSG00000157131	-0.414776	0.305233	-0.643556	1.93838
ENSG00000176919	-1.18425	0.685488	-0.643556	-0.0923184
ENSG00000014216	0.390134	1.50528	-0.16468	1.23886
ENSG00000011465	-0.0342337	1.37057	0.419013	1.57726
ENSG00000049860	0.474939	0.664918	0.904571	-0.0986111
ENSG00000135047	-0.914894	0.950683	-0.643556	1.37851
ENSG00000108518	-0.983543	-0.0730287	-1.46773	-0.89091
ENSG00000198931	-1.22137	0.306358	-1.84216	-0.344283
ENSG00000136628	-0.6052	-1.46935	-2.89188	-0.761254
ENSG00000164733	0.487014	1.12612	0.565469	0.402769
ENSG00000080824	-0.123873	-1.36567	0.296727	-0.190591
ENSG00000091136	-0.414776	3.02082	-2.24151	1.74183
ENSG00000091483	-0.414776	0.305233	-0.643556	0.664376
ENSG00000168878	1.31663	0.663881	-0.643556	-0.0923184
ENSG00000137801	-0.849315	-0.874308	-0.759543	-0.821671
ENSG00000197043	-0.704857	0.567925	-0.780073	0.281987
ENSG00000096384	-0.797292	-1.576	-0.32963	-0.73934
ENSG00000087245	-1.35321	0.305233	-0.643556	-0.0923184
ENSG00000109610	1.43988	2.67243	0.145239	1.47577
ENSG00000100448	-0.0932931	0.209081	-0.0223899	-0.486654
ENSG00000198670	-0.414776	0.305233	-0.643556	1.35435
ENSG00000134871	1.11663	2.74655	1.05215	1.31466
ENSG00000081237	-1.9308	0.943468	-0.326466	-0.723683
ENSG00000125870	-1.88987	-1.66548	-0.643556	-0.0923184
ENSG00000000971	0.0157729	0.859625	0.785759	0.463944
ENSG00000104852	0.264881	-1.24047	0.00601454	-0.107605
ENSG00000026025	0.425319	2.44433	1.78674	1.11599
ENSG00000167711	-0.414776	1.8391	0.860819	1.06306
ENSG00000278229	-2.02652	-1.04293	-2.79949	-0.951028
ENSG00000171345	-0.788462	1.05547	-0.655088	0.0751052
ENSG00000135480	-0.567692	2.03921	1.73035	1.37299
ENSG00000164111	-0.784555	1.52983	-0.0657578	1.11844
ENSG00000186832	-0.414776	0.305233	-1.12141	-0.0923184
ENSG00000111674	-1.64677	-1.79146	-1.56019	-0.512209
ENSG00000084207	-0.0796731	-0.0484765	-1.59485	0.520844
ENSG00000127831	-0.414776	0.305233	-0.643556	-0.63774
ENSG00000100097	0.156422	3.01619	0.397199	1.49209
ENSG00000189403	0.36231	-0.857056	-0.575214	0.386528
ENSG00000114115	-0.414776	-0.776735	-0.643556	-0.0923184
ENSG00000165140	0.52716	0.938712	1.05546	0.558125
ENSG00000122705	-3.58856	3.85189	0.674699	3.38398
ENSG00000196975	0.473442	2.45401	1.75093	1.44111
ENSG00000135486	-1.09042	-1.67187	-2.36548	-0.971863
ENSG00000164919	-1.64644	1.57806	-0.643556	1.83769
ENSG00000184292	-0.414776	1.08088	-2.20907	-0.0923184
ENSG00000143799	-0.960158	-3.29427	-1.92002	-1.01698
ENSG00000154277	-0.414776	-1.74235	-0.643556	-0.0923184
ENSG00000111144	0.384713	1.26262	0.995529	1.24861
ENSG00000109107	-1.21168	-0.816864	-0.918795	-0.972445
ENSG00000204389	-0.0888492	-0.205686	-0.200636	0.351196
ENSG00000211677	0.712879	2.12588	1.79742	0.59977
ENSG00000160014	0.201926	1.73719	1.63363	1.24773
ENSG00000171298	0.043741	1.27266	-0.497708	0.602177
ENSG00000126458	-0.414776	1.84337	-0.643556	1.69609
ENSG00000204525	0.788725	0.595129	0.184367	0.144804
ENSG00000168298	0.749403	-0.281321	0.683753	0.752193
ENSG00000136810	-0.782499	-0.859019	-1.30064	0.0998211
ENSG00000135940	-0.414776	1.45653	-0.643556	-0.0923184
ENSG00000108946	-2.32782	-0.91587	-4.39439	0.279299
ENSG00000144381	-0.742759	-1.30365	-0.587227	-0.370967
ENSG00000120885	-0.144873	-0.398378	0.421306	-0.292887
ENSG00000044574	-1.51051	0.0412604	-1.06687	-0.447686
ENSG00000135862	2.24262	3.04475	1.69015	2.28944
ENSG00000078018	-1.24339	-1.37132	-0.643556	0.930879
ENSG00000109971	-1.14058	-0.951562	-0.623292	0.223616
ENSG00000117394	-0.974319	0.529948	-0.820597	0.512684
ENSG00000169896	-0.414776	-0.145947	0.453216	-0.6873
ENSG00000100994	-0.327301	0.670956	-0.605408	0.829063
ENSG00000006451	-0.414776	2.07071	-0.643556	1.29975
ENSG00000070182	1.11669	1.47096	0.601555	1.11227
ENSG00000185896	-2.71415	1.57303	1.1801	0.693086
ENSG00000198900	-1.64717	-1.58819	-0.643556	-5.56514
ENSG00000131747	-0.414776	-1.44824	-0.643556	-0.0923184
ENSG00000160211	-0.0335148	1.2638	-0.118609	0.286392
ENSG00000121053	-0.183586	0.552818	-0.708711	0.388498
ENSG00000197894	-0.414776	0.305233	-0.643556	2.13445
ENSG00000132646	-0.414776	-2.46749	-1.20691	-1.7858
ENSG00000142156	2.13823	2.93199	2.11332	1.09079
ENSG00000142173	1.38269	2.61826	1.98893	1.48345
ENSG00000163359	0.514325	2.42657	1.12034	0.991106
ENSG00000169100	-0.414776	-2.07787	-1.57104	0.135846
ENSG00000178035	-0.414776	0.305233	-1.17641	-0.0923184
ENSG00000047410	-1.07305	-0.84876	-1.74546	0.925045
ENSG00000166165	0.930821	-2.08977	-0.205858	-0.187554
ENSG00000138772	2.05222	2.44745	1.57402	1.45799
ENSG00000237289	-0.414776	-0.64675	-0.601762	-0.0923184
ENSG00000169397	-0.414776	0.845065	-1.12898	-0.0923184
ENSG00000072110	-0.548713	0.205073	-1.5222	-0.491287
ENSG00000159640	-0.414776	1.85977	-0.643556	-0.0923184
ENSG00000039068	-1.05773	-0.997329	-1.80978	1.88789
ENSG00000124299	-0.414776	-0.45606	-0.643556	1.1479
ENSG00000196419	-0.942944	-1.31501	-0.817379	-0.600082
ENSG00000079246	-1.00278	-1.20427	-1.02354	-0.614818
ENSG00000131143	-0.414776	2.20863	1.7852	2.91205
ENSG00000216490	2.01029	0.916004	1.03007	1.40016
ENSG00000005893	-1.04231	-0.431275	-0.643556	-0.0256376
ENSG00000023191	0.4813	4.02036	1.19865	2.15663
ENSG00000171951	-0.414776	-0.496019	-0.643556	-0.0923184
ENSG00000038427	-1.13063	-0.951603	-1.28502	-0.634768
ENSG00000167658	-0.469342	-1.09208	-0.271732	-0.473061
ENSG00000186395	1.35705	1.70444	0.467612	1.14041
ENSG00000186081	0.754525	0.515422	-1.94974	-0.414059
ENSG00000155660	-0.338649	0.57924	-0.281215	-0.121725
ENSG00000122884	-1.17922	-1.81922	-1.4601	-1.58407
ENSG00000102575	-0.414776	0.722527	0.963975	-0.0923184
ENSG00000148218	-1.33485	3.37871	0.273451	0.669453
ENSG00000136167	0.213744	1.53029	0.271052	0.533148
ENSG00000102024	-0.877104	1.15561	-1.27467	1.79761
ENSG00000164062	-2.29015	1.28056	-0.643556	-0.0923184
ENSG00000140374	0.0818835	0.454477	-1.39875	-0.331676
ENSG00000114302	0.150337	5.00939	0.897464	1.59527
ENSG00000240972	-1.70703	-0.938321	-0.772323	-1.26434
ENSG00000130175	0.45787	-0.565805	-0.133999	0.548752
ENSG00000116962	1.77903	2.64899	1.49922	1.56272
ENSG00000117448	-0.234567	-0.753637	-1.13089	0.0745065
ENSG00000067225	-2.24973	-2.14153	-2.20744	-0.863998
ENSG00000166598	-1.05238	0.0922744	-0.507164	0.0997864
ENSG00000100985	-0.414776	1.02371	-0.643556	-0.0923184
ENSG00000104824	0.242599	-2.16644	-0.27516	0.111705
ENSG00000115866	-0.414776	-2.7069	-0.643556	-1.87903
ENSG00000173801	-1.06084	-0.819531	-1.70182	-0.793869
ENSG00000163751	-0.414776	1.24091	-0.643556	-0.0923184
ENSG00000170323	-0.414776	1.75857	1.03837	1.55985
ENSG00000135821	-0.414776	-1.37788	-0.985807	-0.0923184
ENSG00000085662	0.801743	1.03737	0.869775	0.528592
ENSG00000100299	-0.414776	0.305233	-2.01629	-0.0923184
ENSG00000140988	0.40776	0.0560379	-1.01652	-0.120935
ENSG00000096696	-0.63646	-1.57924	-1.29454	-1.8335
ENSG00000188486	-0.506361	-1.08343	-1.15367	-0.853651
ENSG00000132470	-0.414776	0.305233	-1.69637	-0.0923184
ENSG00000159228	-0.562939	-0.246747	-2.84871	-0.0800459
ENSG00000029534	1.57951	1.08605	0.652771	1.26227
ENSG00000261371	-0.414776	1.85686	-0.643556	-0.0923184
ENSG00000184357	0.647341	-1.52315	0.0275674	0.216023
ENSG00000124575	-1.42109	-0.353437	0.18674	-0.0651938
ENSG00000187837	-2.46766	-1.37996	0.233307	-0.0959393
ENSG00000127948	-1.09469	0.942964	0.79514	1.09621
ENSG00000174437	-3.43519	-1.66949	-0.296773	-0.729172
ENSG00000103876	-0.414776	1.97161	1.86193	0.667212
ENSG00000117632	-0.526784	-2.21139	-0.175494	-0.158386
ENSG00000060138	-0.414776	0.305233	-1.05183	-0.0923184
ENSG00000173110	1.67013	0.438128	-2.9776	0.754875
ENSG00000137309	0.524551	0.3236	-1.63285	-1.14255
ENSG00000120053	-0.643946	-1.64713	-1.27914	-0.657045
ENSG00000164171	-0.490425	0.305233	-1.09747	-0.0923184
ENSG00000162909	-0.138049	2.29507	0.063843	0.637638
ENSG00000175084	0.912868	1.16292	1.13465	0.987202
ENSG00000141959	-1.21176	-0.935005	-1.96356	-1.3917
ENSG00000131981	-0.14921	2.25564	0.768715	1.88244
ENSG00000120438	-0.243992	-1.4712	-0.874081	-0.563115
ENSG00000182899	-2.61744	0.764115	0.514646	0.640214
ENSG00000147604	-0.552034	-0.447341	-0.569839	-0.075902
ENSG00000035403	1.13048	3.08417	1.0342	1.27497
ENSG00000171314	-1.49454	-0.137779	-1.77909	-0.956659
ENSG00000180198	-1.12955	-1.29218	-1.80729	-0.967794
ENSG00000101608	-0.755962	-0.1495	-1.01884	-0.168182
ENSG00000115053	-0.9099	-1.56301	-0.45606	-0.217316
ENSG00000156515	-5.71833	2.67324	-3.48814	-0.417686
ENSG00000116649	-0.414776	-1.25433	-2.76637	-2.6282
ENSG00000228278	-0.414776	1.81233	0.883331	2.70467
ENSG00000151655	0.620207	-0.019153	1.04618	-0.404806
ENSG00000055957	0.37217	-1.25556	0.359244	-0.287204
ENSG00000025708	-0.96672	-0.300724	-0.71015	-0.65317
ENSG00000125977	-0.0821463	2.30975	-2.3508	1.36045
ENSG00000138279	-0.239322	-0.216642	-1.05176	-0.843127
ENSG00000172232	-0.414776	0.305233	-1.28672	-0.0923184
ENSG00000145741	-0.414776	0.305233	-1.37037	-0.0923184
ENSG00000175582	-1.4428	-0.14688	-0.391269	-0.0923184
ENSG00000008018	-0.701374	-0.543059	-0.891964	-1.19399
ENSG00000178741	2.34028	1.18745	1.95044	2.47444
ENSG00000113368	-0.247726	-1.91608	-0.0419805	0.054641
ENSG00000106809	0.866623	1.74698	0.791807	1.48507
ENSG00000159335	0.521904	-0.114122	0.858709	0.376661
ENSG00000147416	0.863212	-0.262862	0.328381	-0.173975
ENSG00000196924	-0.183356	2.67621	0.628398	1.3021
ENSG00000189221	-0.209308	2.43303	3.08574	1.87745
ENSG00000122729	-0.841314	-0.618874	-1.25396	-0.03511
ENSG00000213585	-0.599016	-0.0214111	-0.586586	-0.544512
ENSG00000182492	1.77506	1.50023	0.927168	1.40689
ENSG00000093010	-0.414776	0.999766	1.06218	1.85828
ENSG00000198959	0.603925	3.44801	1.80982	0.684185
ENSG00000120265	-0.201281	-1.86176	-0.6849	-1.23172
ENSG00000159131	-0.975579	-1.22571	-1.57836	-1.40429
ENSG00000062038	-1.15825	0.305233	-0.643556	-0.0923184
ENSG00000128050	-0.523101	-0.280751	-0.676688	-1.56039
ENSG00000130985	-1.09582	-1.29021	-1.06462	-0.693809
ENSG00000211445	-0.489557	1.36517	-0.547887	2.25008
ENSG00000161513	-0.414776	0.305233	-3.33843	0.506707
ENSG00000122566	-0.117306	-1.81005	0.21832	0.636712
ENSG00000140740	-0.414776	0.305233	-1.63706	-0.393682
ENSG00000260314	1.43907	1.57421	1.90086	-0.0923184
ENSG00000198848	0.426921	1.50821	0.802331	0.269147
ENSG00000077942	-0.850571	0.303144	-0.614083	0.0981525
ENSG00000116560	0.232424	-2.60454	-0.80361	0.308087
ENSG00000166794	-1.10691	0.446485	-0.816685	-0.329529
ENSG00000140105	-0.750188	-0.88282	-0.999258	-0.659311
ENSG00000149273	-0.519308	-2.07044	-0.764137	-0.343759
ENSG00000101444	-0.740705	-1.62993	-1.03574	-0.747485
ENSG00000172757	-0.686455	-0.889217	-0.0245395	-1.00694
ENSG00000063046	-0.414776	0.0634745	-1.30326	0.133731
ENSG00000114942	-0.838635	-0.616267	-2.14845	-1.26523
ENSG00000075239	0.718384	0.617975	0.512744	0.257282
ENSG00000041982	-1.18847	-1.46848	-1.39441	-0.853972
ENSG00000101335	0.995757	2.47396	1.05763	1.76756
ENSG00000112118	-0.414776	-1.64091	-0.920216	-0.866718
ENSG00000160862	0.508185	1.89128	0.448412	2.08087
ENSG00000128309	-0.414776	0.305233	-1.91396	1.01716
ENSG00000112306	-0.740261	-0.896237	-1.36575	-0.897862
ENSG00000132002	-0.414776	0.305233	-1.4266	-0.0923184
ENSG00000152234	-0.319443	-0.21409	-0.342938	0.175803
ENSG00000163131	0.945743	1.27616	0.875415	0.910836
ENSG00000129084	0.447158	-0.701814	0.197189	-0.339862
ENSG00000106588	-0.501973	0.305233	-2.24588	-0.574646
ENSG00000100567	-2.87732	3.15351	-2.51772	-0.375533
ENSG00000147065	0.151884	2.38597	0.671644	1.32907
ENSG00000110367	-2.22079	-1.88935	-1.88523	1.00944
ENSG00000167526	-0.0300937	-0.887693	0.0233232	0.194252
ENSG00000196154	0.92702	2.09407	2.20252	1.50309
ENSG00000164104	0.705426	-0.789769	0.557932	0.290547
ENSG00000011304	-0.825632	-1.35702	-1.17368	-0.676895
ENSG00000113407	-3.28135	-0.849822	-0.277746	-0.551005
ENSG00000096171	-0.932586	-0.600801	-3.1061	-0.996177
ENSG00000254772	-1.41174	-2.41637	-2.21748	-1.12171
ENSG00000173486	-2.42697	2.81631	-2.27095	1.50392
ENSG00000148175	1.27854	1.02097	2.05552	0.753771
ENSG00000069535	-1.11455	2.23381	1.71284	1.55573
ENSG00000134308	-0.278369	-1.71076	-0.626324	-0.0552488
ENSG00000102882	-0.414776	0.305233	-0.643556	2.77442
ENSG00000178363	1.04026	1.93434	-1.62496	0.985812
ENSG00000144810	-0.414776	1.57674	-0.643556	-0.0923184
ENSG00000132383	-0.414776	-1.70373	-0.643556	-0.0923184
ENSG00000100823	-0.446202	-0.647939	-0.0488556	-0.650502
ENSG00000179218	0.581953	1.10726	0.687334	0.619007
ENSG00000127022	0.661795	1.79131	0.982763	1.13188
ENSG00000143106	-0.888829	-0.710095	-1.36991	-1.28824
ENSG00000100030	0.219686	-0.0757514	0.14226	0.164661
ENSG00000115271	-0.414776	2.28864	-0.643556	-0.0923184
ENSG00000002549	-0.0862386	0.0247966	-0.0440305	-0.767902
ENSG00000111679	-4.32631	0.644131	-0.324745	-0.364618
ENSG00000163931	-0.329706	2.51427	0.188451	1.05393
ENSG00000163431	-0.414776	1.60322	-0.643556	-0.0923184
ENSG00000140464	-4.59353	2.70101	-0.349263	-0.437794
ENSG00000277443	1.06622	-0.176326	0.331668	0.996836
ENSG00000089248	-0.204103	-0.687146	-0.812429	-0.698442
ENSG00000117592	-0.396605	0.35663	-0.921564	-0.0988446
ENSG00000090013	0.382899	1.91931	0.979862	0.169154
ENSG00000126432	-0.373321	0.610168	-0.776332	0.525961
ENSG00000099977	-0.889673	0.627481	-2.27628	1.21037
ENSG00000197958	-1.12594	-2.67711	-3.50071	-1.37866
ENSG00000127884	-2.34751	1.47044	-0.643556	-0.336581
ENSG00000162368	-0.414776	-1.0386	-1.42444	-0.59987
ENSG00000089220	1.5864	1.67612	1.62139	1.05257
ENSG00000167004	-0.924707	1.62651	0.0522984	-0.291078
ENSG00000105568	-2.27062	-1.42891	-0.553709	-0.649726
ENSG00000035687	-0.414776	0.305233	-1.96865	-0.0923184
ENSG00000021355	-0.477437	2.22534	0.102736	0.310335
ENSG00000102879	-0.812212	-0.439964	0.285481	-1.59223
ENSG00000203879	-0.271853	-1.25414	-0.46922	0.471127
ENSG00000168906	-0.593987	-0.433013	-0.604598	3.30925
ENSG00000010256	-2.75182	-1.28218	-0.425797	-2.59413
ENSG00000138363	-0.811498	-1.57064	-1.07497	-0.955835
ENSG00000096746	-1.59075	-1.78005	-1.51131	-0.89683
ENSG00000169045	-1.71831	-3.7449	-3.24119	-1.01035
ENSG00000166913	0.58491	0.983279	1.23522	1.03214
ENSG00000175793	-0.373103	0.457164	-1.05995	1.78241
ENSG00000168439	-0.920108	-1.94142	-1.52121	-1.38171
ENSG00000163191	-0.0522193	0.961571	-0.611796	0.366884
ENSG00000167815	0.920999	-0.54701	0.0166906	-0.0500842
ENSG00000117228	-0.850888	-0.454539	-0.748747	-1.2566
ENSG00000134757	-0.414776	0.305233	-1.27122	-0.0923184
ENSG00000170759	-1.4233	-1.12652	-2.18858	-1.11344
ENSG00000130592	0.295916	0.523699	0.596841	-0.46718
ENSG00000100297	-0.414776	-1.38793	-0.643556	-0.0923184
ENSG00000166508	-0.414776	-1.78907	-0.643556	-0.0923184
ENSG00000182199	-0.125728	-0.952857	-0.686923	-0.0923184
ENSG00000170606	-0.70607	-0.295955	-1.47076	-0.874946
ENSG00000010438	-0.414776	1.74263	-0.643556	-0.0923184
ENSG00000063660	-0.414776	0.305233	-1.34528	-0.0923184
ENSG00000044115	0.675417	0.938781	-0.478321	0.75056
ENSG00000167085	-0.471752	-0.837556	-0.407792	-0.679971
ENSG00000124570	-0.58793	0.41394	0.104292	2.08111
ENSG00000137710	-0.414776	0.769238	-0.643556	1.10656
ENSG00000116096	-1.32209	-0.745288	-1.08598	-0.405427
ENSG00000186340	-0.644443	-0.91897	-0.985979	-0.0923184
ENSG00000171403	0.7192	0.800023	0.642288	0.257775
ENSG00000166147	0.642561	1.53234	1.32617	0.922083
ENSG00000100345	-0.429797	0.915527	0.0734212	0.838911
ENSG00000133026	0.492385	1.97123	0.793346	1.21277
ENSG00000089280	-1.26754	-2.86761	-2.19463	-0.502352
ENSG00000124795	-2.24138	-2.50625	-0.643556	0.676423
ENSG00000133392	0.691124	1.68095	1.55823	0.963084
ENSG00000172867	1.3345	0.870891	-0.279924	0.248029
ENSG00000161057	-1.72323	-0.688809	-2.42923	1.99128
ENSG00000099998	-0.822803	0.660852	-0.643556	-0.0923184
ENSG00000131100	-0.792212	0.0654265	-0.0375883	3.23696
ENSG00000174444	-1.34178	-1.67467	-0.893286	0.255412
ENSG00000079739	-0.0921854	1.04573	0.907679	1.58374
ENSG00000206075	-0.414776	0.305233	-1.06682	-0.0923184
ENSG00000132386	-1.0991	-0.0109044	-0.666222	0.20108
ENSG00000119689	-0.414776	4.24707	-0.30126	-2.06994
ENSG00000140319	-2.00359	-1.11034	-3.35581	-1.54023
ENSG00000158710	-0.134761	1.87589	0.99491	0.8209
ENSG00000177156	0.250564	1.62151	0.929239	1.1279
ENSG00000105379	-0.414776	0.305233	-1.89416	-0.0923184
ENSG00000147274	0.678705	-0.394426	0.665688	0.570996
ENSG00000114573	0.642869	0.0526939	0.372834	-0.902132
ENSG00000113013	-0.282584	-0.624511	-0.728043	-0.104369
ENSG00000141543	-0.939228	-3.04955	-3.30202	-1.1732
ENSG00000105372	0.440475	-0.280989	-0.175199	0.263339
ENSG00000100316	-1.22195	-1.08212	-0.495366	-0.26635
ENSG00000182871	0.79231	1.26141	0.826279	0.352295
ENSG00000244038	-2.83888	-0.232163	-1.35512	-0.740054
ENSG00000140350	0.378881	-0.825788	-0.17495	-0.945692
ENSG00000262406	-0.795076	-0.610854	-0.616216	-1.02626
ENSG00000042493	-0.450853	0.831937	0.574682	0.168353
ENSG00000086548	-0.718742	1.78245	3.62017	2.51431
ENSG00000146731	-1.70375	-1.90999	-1.11516	-1.30898
ENSG00000142541	-0.768497	-1.52077	-0.262303	-0.215201
ENSG00000168610	-1.64458	0.305233	-1.82272	-0.0923184
ENSG00000014641	-0.0309107	-0.902261	-2.20486	0.457806
ENSG00000146701	-0.517881	-0.817	-1.35855	-0.655881
ENSG00000084754	-0.195264	0.304481	-1.00719	-0.1904
ENSG00000130741	-3.86536	-2.21479	-1.11728	-0.701796
ENSG00000163563	-0.846101	2.31209	-0.274767	2.1232
ENSG00000107317	-0.414776	1.28068	-0.643556	-0.0923184
ENSG00000106105	-1.01367	-1.34073	-1.32725	-0.682015
ENSG00000173812	-1.51514	2.51402	2.10497	2.13292
ENSG00000120802	-0.414776	-2.26312	-0.643556	-0.0923184
ENSG00000120802	-0.551335	-2.63074	-1.6809	-0.528482
ENSG00000051382	1.38068	0.605948	1.8354	1.79305
ENSG00000138095	-0.793015	-1.06315	-1.0359	-0.553299
ENSG00000167315	-1.79365	0.305233	-0.643556	-0.0923184
ENSG00000076706	-0.414776	2.09932	-0.643556	1.78329
ENSG00000124783	-2.33323	0.305233	-1.24802	-1.27725
ENSG00000099901	-0.414776	-1.81782	-0.255384	1.40213
ENSG00000105835	-0.82718	-1.33214	-0.61367	-0.46908
ENSG00000013275	-0.414776	-1.5129	-1.85978	1.26974
ENSG00000165637	-0.878242	2.02208	-3.1231	-0.0694798
ENSG00000111667	-1.36265	-0.527672	-1.32897	-0.66718
ENSG00000111641	-0.414776	0.305233	-1.07126	-0.0923184
ENSG00000122026	-0.220479	-0.747293	-1.27481	-0.00668794
ENSG00000108107	1.1164	1.02635	0.890157	0.511422
ENSG00000170889	-0.0951696	-0.423664	-0.220004	-0.368959
ENSG00000124614	-0.319749	-1.55997	0.0210227	-0.13392
ENSG00000131711	-2.04198	-0.977416	0.700226	0.195963
ENSG00000152818	-1.81062	2.20721	1.84424	3.57373
ENSG00000140575	-1.22667	0.605832	0.158222	0.256975
ENSG00000134910	-0.414776	0.305233	-1.35277	-0.0923184
ENSG00000198898	-0.287717	-0.283312	-0.794703	-0.291262
ENSG00000172053	-1.3769	-1.02134	-2.82985	-1.02238
ENSG00000162244	-2.14502	0.305233	1.27991	1.80895
ENSG00000169021	-3.71736	-1.63751	-3.11588	-0.705005
ENSG00000241837	-0.327133	-0.261804	-0.71779	-0.231182
ENSG00000085377	-0.414776	-1.45965	-0.643556	-0.0923184
ENSG00000095139	-2.0575	0.305233	-2.42184	-0.0923184
ENSG00000100983	-2.3219	-1.3611	-1.74147	-0.723282
ENSG00000150753	0.634566	-0.721982	0.240441	-0.620723
ENSG00000132688	-2.25272	1.9706	1.05291	2.88491
ENSG00000182054	-0.414776	1.09317	0.300561	-0.794774
ENSG00000175130	-0.414776	-1.24194	-0.643556	-0.0923184
ENSG00000143149	0.569611	1.88412	1.06654	0.705046
ENSG00000109475	-1.94657	0.844356	0.616775	0.356793
ENSG00000074695	-1.24699	-0.552349	-1.08417	-0.615127
ENSG00000132780	-0.635346	-1.23611	-1.82463	-0.646814
ENSG00000163468	-1.40577	-1.98091	-1.55591	-1.02316
ENSG00000178952	0.30595	-0.426422	-1.04801	-0.164206
ENSG00000090861	-0.936396	-0.605328	-0.945528	-0.46392
ENSG00000031698	-0.840445	-1.30011	-1.427	-0.738776
ENSG00000100034	-0.414776	0.305233	-1.94161	-0.0923184
ENSG00000126067	-1.58553	-0.809514	-1.16718	-1.27863
ENSG00000073111	-0.414776	-1.51302	-1.0569	-0.88587
ENSG00000072778	1.33569	0.305233	-0.643556	-0.0923184
ENSG00000170348	-1.82088	-0.735093	-2.9069	-1.00114
ENSG00000119707	-0.414776	-0.843469	-0.643556	-0.0923184
ENSG00000163655	-0.414776	-1.62512	-1.46997	-0.0923184
ENSG00000138185	-0.414776	1.51572	-0.643556	-0.0923184
ENSG00000196502	-0.414776	1.85919	1.53543	2.07573
ENSG00000057608	-0.930846	-0.654204	-1.86649	-0.776121
ENSG00000102119	-0.148243	5.61211	-0.0727659	2.18444
ENSG00000149257	-1.45517	-1.29809	-1.90842	-0.748504
ENSG00000100380	-0.0810645	-0.369804	-0.211178	0.0582297
ENSG00000125753	0.838461	2.10661	1.28242	0.63539
ENSG00000079805	-0.394489	-0.390055	-0.643556	1.67088
ENSG00000188846	-1.73106	-1.58008	-2.4865	-1.02107
ENSG00000156261	-0.622405	-1.94193	-0.939637	-1.58094
ENSG00000115484	-0.688198	-1.40247	-0.786712	-1.07975
ENSG00000122359	-1.36472	1.46464	-0.581867	-0.0933555
ENSG00000114416	-1.49122	-2.67034	-2.17024	-0.0923184
ENSG00000108774	0.797089	0.51358	1.48675	0.797211
ENSG00000075785	-0.261036	-0.0934543	-0.654277	-0.467777
ENSG00000108479	-1.79512	0.305233	-2.68293	1.80943
ENSG00000180879	-1.07801	-1.51159	-1.66697	-1.5275
ENSG00000185825	-1.87449	1.86869	1.69055	1.99269
ENSG00000169057	-1.21252	1.78316	-1.87292	1.66936
ENSG00000172534	-0.414776	-1.41662	-0.643556	-0.0923184
ENSG00000181523	0.800538	1.2931	-0.643556	0.584882
ENSG00000143321	-0.405502	-1.64449	0.384042	-0.04036
ENSG00000139329	-0.365305	1.13918	-0.153758	1.09268
ENSG00000188783	0.540632	1.53976	0.163978	2.16302
ENSG00000130176	0.685146	1.30123	0.967415	2.08019
ENSG00000170144	-0.743897	-1.51955	-0.397515	-0.686195
ENSG00000142657	-0.231226	0.35778	0.0548073	0.044136
ENSG00000182481	-0.414776	-0.665855	-0.643556	-0.0923184
ENSG00000111348	0.467316	1.88678	0.723608	0.179632
ENSG00000169813	-1.71628	-3.03118	-1.86046	-1.40836
ENSG00000116489	-5.26522	-0.922249	-1.35676	-0.355849
ENSG00000182809	-0.292259	-0.443163	0.875884	3.09675
ENSG00000106605	-1.14699	1.12049	-1.17608	0.648002
ENSG00000131473	-1.20972	-0.848569	-0.959699	-0.679667
ENSG00000109861	-0.414776	0.305233	-1.59123	-0.0923184
ENSG00000113387	-1.97085	-1.66246	-1.51069	-1.39475
ENSG00000113643	-1.04946	-0.290764	-1.38436	-0.81463
ENSG00000179262	-0.414776	0.305233	-0.643556	1.48949
ENSG00000119318	-1.89446	-0.947223	-1.24506	-0.619489
ENSG00000159352	-0.371084	-1.08491	-4.25977	1.96823
ENSG00000124207	-0.414776	-2.55105	-2.37299	-0.662889
ENSG00000165280	-1.06778	-0.919648	-1.51749	-0.0563096
ENSG00000166482	-0.491334	2.36084	2.6384	0.203082
ENSG00000138029	1.94806	1.16878	0.511271	0.811583
ENSG00000145050	-0.414776	0.305233	-1.80051	-0.0923184
ENSG00000160710	-1.04483	-1.88476	-0.166183	-0.342027
ENSG00000172037	2.56278	3.10151	1.10914	2.21418
ENSG00000140945	-0.414776	1.28108	0.798584	0.897675
ENSG00000076554	-1.63288	-2.02964	-1.28307	-0.0923184
ENSG00000157020	-0.414776	1.38351	-1.55188	-0.0923184
ENSG00000126945	-1.14218	-1.39018	-1.68206	-0.992199
ENSG00000106263	-2.23797	-1.75096	-0.902303	-0.196289
ENSG00000015475	-0.414776	0.305233	-1.63112	-0.0923184
ENSG00000213949	-0.414776	1.50123	-0.643556	-0.0923184
ENSG00000242372	-1.26316	-1.212	-1.7296	-1.44149
ENSG00000241553	0.522566	0.877641	0.202955	0.223581
ENSG00000111669	-1.51862	-2.07253	-1.51105	-0.950484
ENSG00000161960	-1.39035	-1.86848	-2.15612	-1.34366
ENSG00000197747	-1.12674	1.90164	-0.0398696	0.939198
ENSG00000070831	-0.934794	-0.824527	-1.05363	-0.791098
ENSG00000197045	-0.746688	1.55287	-0.814588	0.740222
ENSG00000104388	-4.16262	-1.30116	-1.4967	-0.937858
ENSG00000084733	-0.713639	3.86476	-3.12171	-0.774865
ENSG00000078140	-0.414776	-1.69464	-0.643556	2.00384
ENSG00000177889	0.836453	-1.23862	-0.900753	0.211777
ENSG00000119396	-0.315762	-0.16174	0.00970642	1.04388
ENSG00000115091	-0.601648	-0.446765	-0.928001	-1.05005
ENSG00000138071	-0.179531	0.270983	0.136456	0.272126
ENSG00000127314	-0.275408	0.480716	-0.0163004	-0.153516
ENSG00000145425	-0.163027	-0.470368	0.139632	-0.100233
ENSG00000174748	-0.0586334	0.0867459	0.15035	0.230555
ENSG00000131469	-3.48685	4.40406	-0.325173	0.379431
ENSG00000067560	0.983903	1.13104	1.9877	1.09715
ENSG00000115541	-0.59243	-1.52081	-2.13907	-0.521573
ENSG00000090382	1.13954	1.43341	1.26914	1.3698
ENSG00000166710	-0.414776	3.60772	-0.643556	-0.0923184
ENSG00000102898	-0.414776	1.32551	1.92539	-0.0923184
ENSG00000165119	-0.776129	-1.28063	0.171313	-0.417478
ENSG00000170027	0.0851426	-0.121911	0.154263	0.275602
ENSG00000171863	-0.820384	-1.06464	-1.41298	-1.11516
ENSG00000213639	-2.60641	0.305233	-1.89173	2.1312
ENSG00000100764	-0.414776	0.305233	-1.88201	-0.0923184
ENSG00000134419	0.672997	-1.03447	-0.792509	-0.597447
ENSG00000105193	-0.139614	-1.57901	-0.771256	-0.300744
ENSG00000108953	1.13493	-0.270955	0.634527	1.19841
ENSG00000164587	0.00379722	-0.772432	-0.269028	-0.40445
ENSG00000096150	-1.25245	-1.46226	-0.130431	-0.27245
ENSG00000110700	-0.352478	-1.0839	-0.295633	-0.313798
ENSG00000182004	-1.04113	-0.95247	-2.95293	-0.0923184
ENSG00000125743	-0.414776	-1.27072	0.299777	0.273286
ENSG00000205542	0.362128	0.691474	0.805086	0.612101
ENSG00000148303	0.0018447	-0.466109	-0.0413353	0.387228
ENSG00000198034	0.102772	-0.393683	0.0648684	-0.358477
ENSG00000198242	-1.22173	-1.22995	-0.663047	-1.24418
ENSG00000137154	0.0880176	-0.684826	-1.6765	0.0697085
ENSG00000274618	-0.286341	-0.895312	0.325751	0.586476
ENSG00000180596	0.638534	-0.354991	0.888084	0.64469
ENSG00000132341	0.368103	-1.44265	0.129138	-0.185399
ENSG00000125691	-0.883899	-2.05179	-1.27635	-0.571639
ENSG00000118181	0.396702	0.205625	0.047328	0.265226
ENSG00000233927	-2.58393	-2.49401	-1.73951	-0.908524
ENSG00000078369	-0.939677	3.56281	-1.02101	-0.944918
ENSG00000172354	-0.842703	-0.428332	-2.78176	-0.558071
ENSG00000156482	-1.4652	-0.288669	-2.17721	-0.170337
ENSG00000071082	0.793232	-0.401896	0.526585	0.685522
ENSG00000198755	0.205984	-1.85514	-0.766643	-0.109547
ENSG00000142676	-0.217509	-0.389507	-0.218462	0.0114963
ENSG00000161016	0.480436	0.322498	0.592129	0.192746
ENSG00000196262	-0.984605	-0.689195	-1.04129	-0.250543
ENSG00000088832	0.769289	0.194563	0.648448	0.719249
ENSG00000177885	-0.414776	1.29817	-0.643556	-0.0923184
ENSG00000136527	-0.962234	-1.71631	-0.506108	-0.886922
ENSG00000136238	-0.414776	4.9336	2.97531	7.20963
ENSG00000087460	-0.414776	5.91193	-0.643556	-0.0923184
ENSG00000164924	-1.37611	-1.61715	-1.46216	-0.363508
ENSG00000184009	-0.23441	1.6778	0.945105	1.22629
ENSG00000034510	-2.44512	-0.524432	-0.0966845	-0.12911
ENSG00000113575	-0.414776	4.77659	-0.643556	2.31117
ENSG00000065978	0.563965	-0.664352	0.215441	0.318963
ENSG00000159251	0.432569	1.49464	0.99648	1.70626
ENSG00000156508	-1.01757	-1.28029	-0.466183	-0.538086
ENSG00000123416	-1.28533	-2.48689	-1.06363	-0.809445
ENSG00000127824	-2.28752	-0.881209	-1.42727	-0.980401
ENSG00000188229	-1.11453	-1.73716	-1.28487	-0.370246
ENSG00000168092	-2.26831	-1.31152	-1.74786	-0.79727
ENSG00000244734	1.63489	1.81927	1.36601	1.49588
ENSG00000188536	1.41427	2.22021	1.27713	2.14307
ENSG00000110321	-1.00515	-0.191236	-2.17288	-0.0923184
ENSG00000263001	0.085233	-1.51628	-6.62585	-0.334947
ENSG00000166226	-0.358622	-1.21158	-1.37783	-1.09001
ENSG00000148834	-2.15843	1.34206	0.414197	2.43167
ENSG00000253729	-0.7813	-2.15308	-1.51259	-1.38777
ENSG00000176788	-1.14056	-0.653381	0.374003	-0.389145
ENSG00000205323	-0.0129056	-1.67145	0.278318	0.272381
ENSG00000143761	-0.424425	0.339036	0.112777	0.253273
ENSG00000112081	-0.239879	-2.23084	-3.58573	-0.0403473
ENSG00000163520	-1.45752	0.238548	-1.59091	1.7245
ENSG00000142798	0.800916	3.80005	1.10853	2.06023
ENSG00000102317	-0.978235	-1.27021	-2.83131	-0.363226
ENSG00000115677	-1.47849	-0.933119	-3.12183	-1.59849
ENSG00000100442	-1.83457	-2.13128	0.00186315	0.0621082
ENSG00000140263	-0.414776	-2.08711	-0.010081	-0.887175
ENSG00000153187	-0.562354	-1.57238	-1.34958	-0.467511
ENSG00000160201	-0.414776	-1.25235	-0.643556	-0.0923184
ENSG00000115306	0.689706	2.81851	1.10569	2.34868
ENSG00000164687	2.26717	0.614708	0.330069	1.23048
ENSG00000131236	-0.130375	1.26834	0.0134014	0.415568
ENSG00000067057	-1.70388	-0.735599	-0.643556	-0.0923184
ENSG00000149591	0.307721	1.37953	0.965523	2.59705
ENSG00000105953	-0.345329	3.99608	0.572314	2.37379
ENSG00000004478	-0.659177	-1.27524	-1.343	-0.925964
ENSG00000083444	-0.414776	0.305233	-1.78915	-0.0923184
ENSG00000104805	-0.751756	-0.117692	-1.1888	-1.05837
ENSG00000089009	-0.0062854	-0.600626	-0.273129	0.36752
ENSG00000131016	-0.414776	0.924601	-0.643556	-0.0923184
ENSG00000105974	2.5217	3.14362	2.40544	1.58704
ENSG00000176619	0.53302	0.236026	0.85178	0.815517
ENSG00000168394	-1.30681	0.305233	-0.307443	-0.893708
ENSG00000114480	-1.35749	-1.00697	-2.12952	0.0227142
ENSG00000128422	-0.414776	0.26626	-0.75654	-1.92088
ENSG00000124767	0.7493	2.48285	1.45506	2.64514
ENSG00000187134	-0.582709	-1.11382	-0.69827	-0.362602
ENSG00000128245	0.101634	0.0319514	0.66886	-0.0947507
ENSG00000122786	0.0923045	1.99309	0.787481	1.09952
ENSG00000187955	-0.325112	1.7177	0.613759	1.37882
ENSG00000198380	-1.92052	2.29264	-1.69966	-0.351294
ENSG00000092010	-0.390758	0.033651	-0.518838	-0.387779
ENSG00000108561	-1.31472	-0.721193	-1.07357	-0.664027
ENSG00000136026	-1.4045	-1.03369	-1.14088	-0.892655
ENSG00000121774	-2.82055	-2.37979	-1.48128	-0.49358
ENSG00000087088	-0.414776	0.305233	-0.643556	1.82947
ENSG00000123384	-0.700353	1.90104	-0.789336	2.49859
ENSG00000136450	0.670493	-0.890287	-0.76512	0.66046
ENSG00000175220	-0.767004	0.46788	-1.59457	-0.693153
ENSG00000116350	0.405458	-2.38385	-0.0124418	0.463574
ENSG00000135829	-1.15526	-2.33224	-2.03307	-0.778737
ENSG00000116791	-0.414776	1.81487	-0.643556	-0.0923184
ENSG00000108679	-0.299432	-0.643617	-1.08454	-0.642712
ENSG00000149136	-1.0747	-1.60226	-3.8112	1.75959
ENSG00000172478	-0.414776	0.450725	-0.643556	-0.0923184
ENSG00000037474	-0.414776	-1.31165	-1.81434	-1.00756
ENSG00000162521	-1.90147	-2.18887	-1.52555	-0.52667
ENSG00000124942	0.312052	2.83807	0.379568	2.33897
ENSG00000151239	-0.414776	-3.7397	-2.7965	-0.227785
ENSG00000198363	-0.683817	2.08143	-1.616	1.12354
ENSG00000183431	-1.48947	-1.86456	-2.68142	-0.476798
ENSG00000129351	-0.406455	-2.16243	-1.5206	-0.151964
ENSG00000169223	-1.00116	-0.359677	-1.64973	-0.789634
ENSG00000104823	2.22282	-1.77909	-2.04936	-0.91603
ENSG00000177731	-1.86043	-0.308994	-0.898439	-0.296664
ENSG00000120948	-1.34679	-1.61488	-1.04911	0.809445
ENSG00000177733	0.661966	-1.65265	0.422584	0.72402
ENSG00000123131	-1.94601	-0.239077	-2.87768	-1.18134
ENSG00000180370	-0.743373	-0.918379	-1.02717	0.331593
ENSG00000122565	-1.78063	-1.56967	-2.35287	-0.43716
ENSG00000175166	-1.22773	-0.643096	-1.37336	-0.556693
ENSG00000143416	0.212868	3.39351	1.27945	1.52876
ENSG00000111786	-0.414776	-1.24019	-1.73698	0.170643
ENSG00000100650	-0.414776	-1.87354	-1.6954	-0.0923184
ENSG00000130726	-1.58195	-1.95476	-2.04473	-0.192346
ENSG00000145907	-0.527499	-1.85347	-1.64559	-0.626664
ENSG00000112655	-0.414776	0.305233	-1.35452	-0.0923184
ENSG00000084623	-1.71702	-0.937603	-0.0594772	-1.3752
ENSG00000077380	-3.49649	0.305233	1.23132	-0.380301
ENSG00000166333	3.75704	1.83067	0.745702	1.81638
ENSG00000087365	0.712502	-1.98066	0.310588	0.0749263
ENSG00000106244	-3.15562	-2.7188	-0.341622	0.447696
ENSG00000096060	-0.414776	0.305233	-0.643556	-0.974618
ENSG00000073921	-0.701024	-0.672007	-1.35027	-0.712563
ENSG00000175203	-0.275319	-0.367236	-1.06761	0.294036
ENSG00000145703	-0.414776	2.3052	1.73575	-0.0923184
ENSG00000196878	0.567359	1.63127	-0.398209	1.19723
ENSG00000058085	-0.414776	1.68462	0.434926	1.15998
ENSG00000197694	0.260079	2.18716	0.709833	1.93783
ENSG00000081277	-0.414776	0.305233	-0.894384	-0.0923184
ENSG00000215425	-3.11165	-4.87205	-2.88457	-0.904367
ENSG00000172164	1.974	2.0162	-0.643556	1.50249
ENSG00000105519	-0.531603	0.305233	-0.643556	-0.0923184
ENSG00000099622	0.223201	-1.60457	-0.771828	0.735135
ENSG00000103187	-1.46987	-0.0524266	1.06177	0.635671
ENSG00000087303	0.520686	1.22729	0.0350764	0.289966
ENSG00000046604	-0.729029	0.305233	-1.68563	-0.0923184
ENSG00000137699	-0.414776	0.305233	-1.91905	-0.0923184
ENSG00000107581	-1.19843	-1.16959	-3.55707	-0.484893
ENSG00000100304	-0.414776	-0.919633	-1.49548	0.683374
ENSG00000113657	-1.27253	-2.64088	-1.5081	-0.0695486
ENSG00000197102	-0.717731	-0.907031	-1.51838	-0.772976
ENSG00000156976	-0.414776	2.40586	-1.45396	-0.0923184
ENSG00000085733	-0.515163	0.0924932	-0.330069	0.877517
ENSG00000117906	-0.414776	1.39007	-1.54539	-0.0923184
ENSG00000128591	0.696237	1.2299	1.90937	-0.14563
ENSG00000135387	-1.71178	-1.16044	-1.72354	-0.315199
ENSG00000076003	-0.414776	-1.25406	-1.09582	-0.77414
ENSG00000137337	-0.414776	-0.456951	-0.643556	-0.0923184
ENSG00000072501	-2.09628	-1.99391	-3.49361	-0.0923184
ENSG00000089597	-1.26525	-1.10761	-1.44918	-0.723703
ENSG00000143815	-0.414776	-1.74149	-0.643556	-0.0923184
ENSG00000013364	-0.547894	2.1558	0.581259	0.623373
ENSG00000002834	-0.219745	1.22826	0.738134	1.01198
ENSG00000136235	-1.00993	1.62335	0.0482585	0.985556
ENSG00000108424	-0.817217	-1.61815	-1.39852	-1.29332
ENSG00000166197	-0.414776	0.305233	-1.01414	-0.0923184
ENSG00000137497	-0.777794	-1.64968	-1.06776	-0.0118835
ENSG00000168385	-0.486901	0.411406	-0.95214	0.319108
ENSG00000108883	-1.18226	-0.810124	-1.7544	-2.5804
ENSG00000065427	-1.56268	0.305233	-0.643556	-0.0923184
ENSG00000106682	0.503645	-1.00707	0.355195	0.222845
ENSG00000143870	-1.74377	-0.757823	-3.00806	-0.991909
ENSG00000079462	-1.56926	-1.55776	-0.643556	-1.38129
ENSG00000204305	2.37434	1.43559	1.48311	2.11434
ENSG00000162734	-0.414776	4.37502	-1.6484	1.65399
ENSG00000154330	-0.414776	2.41786	1.37284	1.87115
ENSG00000178209	-0.569185	2.95096	0.00503383	1.03729
ENSG00000180817	-0.786212	-0.54816	-1.32347	-1.24424
ENSG00000147140	-1.21281	-3.07178	-1.14183	-0.676612
ENSG00000049449	0.764382	1.17766	0.500336	-0.101915
ENSG00000169564	-0.225813	0.0534307	-0.664112	0.113428
ENSG00000189091	-0.414776	-1.98418	-1.22282	1.30876
ENSG00000148484	-0.878079	2.00383	-0.522991	2.79604
ENSG00000117519	-0.840207	-0.815063	-0.738351	0.984299
ENSG00000160633	-0.443829	-2.83549	-1.74086	-0.546709
ENSG00000099995	-2.74874	-3.0458	-0.514182	-0.532281
ENSG00000120708	-0.949785	-0.140474	-0.311753	-0.948559
ENSG00000065054	-0.414776	2.59686	1.25753	1.60065
ENSG00000211460	-1.5361	-1.31189	-1.27394	-0.0923184
ENSG00000168066	-1.41323	-1.32064	-2.05415	-0.8856
ENSG00000172236	0.564492	2.25879	0.842252	1.94842
ENSG00000101367	-0.414776	-1.21367	-0.643556	1.24555
ENSG00000066044	-1.15855	-3.72701	-1.64441	-0.372027
ENSG00000065534	0.686837	2.55576	1.14201	1.2611
ENSG00000169139	-0.393786	2.77936	-0.0930608	0.0729926
ENSG00000049245	-1.53445	1.83689	0.936061	1.95588
ENSG00000129559	-0.414776	-3.08663	-0.643556	-1.5992
ENSG00000148671	-0.414776	1.93149	-0.643556	1.72146
ENSG00000185236	0.54337	1.34496	0.731024	0.599807
ENSG00000159840	0.350079	2.39211	1.18986	1.19188
ENSG00000130706	-3.12935	-0.420631	-0.650275	0.209509
ENSG00000095261	-1.16707	0.712206	-1.33055	-0.0923184
ENSG00000105401	-0.414776	1.82087	2.12064	-0.0923184
ENSG00000113758	-0.414776	1.64146	-0.643556	-0.0923184
ENSG00000075618	-0.869083	0.142674	-1.3733	0.328038
ENSG00000163565	-0.414776	0.536587	-0.643556	0.737273
ENSG00000104325	-2.11357	0.992462	0.456521	-0.843516
ENSG00000128311	0.199688	2.33263	-0.643556	0.886726
ENSG00000184260	-0.365699	-2.8654	-0.399499	-0.558349
ENSG00000184678	-0.163321	-1.5815	-0.352882	0.0981383
ENSG00000053747	2.19192	1.86222	0.681417	1.07706
ENSG00000131471	1.61403	2.58867	1.63245	2.1265
ENSG00000132305	0.778061	1.14538	0.921199	1.4
ENSG00000214753	-0.949063	-1.30555	-0.989492	-1.82279
ENSG00000124831	-1.08505	0.395623	0.411321	1.63948
ENSG00000150593	-0.414776	0.999514	-0.742303	1.45946
ENSG00000115129	-0.653309	-0.865473	-1.55049	-0.523213
ENSG00000169067	-1.8503	0.305233	-0.643556	-0.0923184
ENSG00000143337	-1.91922	1.21575	-3.30345	2.15276
ENSG00000127483	0.010601	-0.18072	0.49293	1.12623
ENSG00000273213	-0.120553	-1.30342	-0.145476	-0.403782
ENSG00000264230	-0.414776	0.305233	-0.934175	-0.0923184
ENSG00000130479	-0.414776	1.80461	-0.643556	-0.0923184
ENSG00000177469	2.16342	2.60835	2.12145	1.69404
ENSG00000174231	-1.20813	-1.21389	-1.26902	-0.915856
ENSG00000121316	-0.414776	1.24119	-0.643556	1.00537
ENSG00000140950	-1.56286	2.01155	-1.62159	1.48822
ENSG00000155506	-0.414776	0.305233	-1.62744	3.5947
ENSG00000188219	-1.8584	-0.0732103	-0.612915	0.727579
ENSG00000147813	-3.60235	0.305233	-1.53657	-0.538441
ENSG00000183598	0.879036	-0.538315	0.888898	0.487228
ENSG00000105968	-0.915586	-2.35791	-2.53273	-1.1017
ENSG00000197157	-0.948544	-0.692746	-0.385687	-0.984049
ENSG00000273749	-1.71677	0.213282	-3.20265	2.15037
ENSG00000105357	0.756158	0.418292	0.659579	1.88174
ENSG00000167674	-0.414776	-1.4637	-0.643556	-0.0923184
ENSG00000168264	-0.414776	-1.35849	-0.643556	-0.0923184
ENSG00000086758	-0.508392	-0.758043	-0.859495	-0.662598
ENSG00000100836	-1.35965	-3.31629	-3.6615	-0.900462
ENSG00000147649	0.159329	0.70067	-0.0415421	0.249194
ENSG00000126777	-0.414776	2.17833	-1.43373	2.2528
ENSG00000149781	-1.40734	0.305233	-1.8025	-0.0923184
ENSG00000111530	-1.76197	-1.85514	-2.79656	-0.590498
ENSG00000198231	-0.414776	-1.21765	-0.643556	-0.0923184
ENSG00000106624	-2.03393	-0.888598	-0.297957	-0.10224
ENSG00000105223	0.0593752	0.875038	-0.643556	1.46112
ENSG00000185567	-0.872806	-1.48752	-0.50167	2.03158
ENSG00000122852	1.40583	1.95031	1.23257	2.99775
ENSG00000136802	-0.414776	-1.56069	-0.643556	-0.0923184
ENSG00000060339	-0.414776	-1.64595	-0.643556	-0.0923184
ENSG00000158941	-1.66625	-1.21201	-1.69181	1.34489
ENSG00000130764	-1.53944	-1.07617	-1.50209	-0.144374
ENSG00000130309	-0.414776	0.305233	-1.52724	-0.0923184
ENSG00000239264	-1.80229	0.0143974	-2.75548	-1.03069
ENSG00000143653	-1.59239	0.305233	-0.643556	0.995926
ENSG00000142864	0.308658	-1.63316	-1.49908	0.0513571
ENSG00000163382	-1.53758	-1.09143	-2.19872	-0.780457
ENSG00000173467	-0.414776	0.305233	-0.643556	0.698029
ENSG00000170476	-1.13158	-0.285663	-1.74384	-1.31199
ENSG00000170248	-0.123606	1.21184	0.956465	-0.48559
ENSG00000092108	-0.414776	1.34928	-1.71415	1.49298
ENSG00000129116	-2.27858	-0.229018	-0.774194	1.15724
ENSG00000121390	-1.39373	-1.63549	-2.16452	2.26612
ENSG00000079785	-1.29139	-1.3913	-1.89541	-1.08037
ENSG00000184897	-1.10302	-2.81915	-1.56357	-0.0715155
ENSG00000104419	-0.488852	-0.63219	-1.44663	-0.490859
ENSG00000130508	-0.414776	-0.167744	-0.643556	1.07259
ENSG00000114354	-2.03343	0.305233	-0.643556	-0.0923184
ENSG00000134996	-2.02472	1.68423	-1.674	2.05441
ENSG00000090863	-0.414776	0.305233	-2.02139	-0.0923184
ENSG00000005007	-0.414776	-1.34708	-0.643556	-0.0923184
ENSG00000088247	-1.02658	-1.76084	-0.575279	-0.322689
ENSG00000083312	-0.414776	1.89891	-0.643556	-2.02466
ENSG00000180573	-0.61945	-3.69453	-1.00147	-0.537812
ENSG00000074370	-0.414776	-0.98521	-1.37909	-0.0923184
ENSG00000073712	-0.414776	1.90062	0.944985	1.49339
ENSG00000162613	-0.40024	-1.95764	-2.16545	-0.693592
ENSG00000108829	-0.732353	-1.05454	-1.52416	-0.354613
ENSG00000142634	-0.414776	1.3652	-0.643556	-0.0923184
ENSG00000143891	-0.93647	0.305233	-0.643556	-0.0923184
ENSG00000110063	-1.6897	0.305233	-0.643556	-0.0923184
ENSG00000173457	-0.414776	-1.10708	-0.643556	-0.0923184
ENSG00000007080	-0.414776	-1.885	-0.643556	-0.147699
ENSG00000178695	0.0292145	1.57435	0.417181	0.848207
ENSG00000142552	-1.33643	-0.877757	-1.62157	-1.64859
ENSG00000188643	-0.414776	0.305233	-0.965345	-0.0923184
ENSG00000167770	-0.414776	-1.56934	0.866152	-0.0923184
ENSG00000169299	0.124084	0.766417	0.10266	0.108317
ENSG00000163110	-0.852814	0.526285	-0.936167	-0.07169
ENSG00000197930	-1.56591	-1.38185	-0.649096	-1.13163
ENSG00000198171	-2.23086	-0.611378	-2.66841	-0.283549
ENSG00000120913	1.59637	2.16099	1.55269	1.61974
ENSG00000133313	-1.60549	-0.798515	-0.382654	-0.388086
ENSG00000198700	-0.414776	-1.0658	-0.643556	-0.0923184
ENSG00000239306	-0.332872	-2.16406	0.140678	0.16609
ENSG00000069329	-1.58473	2.0071	-2.50892	1.36618
ENSG00000167600	-0.414776	0.305233	-0.546613	-0.0923184
ENSG00000136830	-0.23685	0.305043	-0.156459	0.678161
ENSG00000105254	-0.414776	-1.19941	-0.643556	1.27707
ENSG00000096401	-0.414776	-0.801059	-2.13427	0.0962755
ENSG00000173692	-2.51842	1.38966	-1.06718	-0.860163
ENSG00000116288	-0.660518	-0.671819	-1.63113	0.394778
ENSG00000108828	0.913207	1.99355	1.25727	2.11115
ENSG00000184110	-0.728686	-1.23951	-2.35127	-1.0751
ENSG00000215021	-0.379328	-0.0546777	0.126832	-0.358732
ENSG00000072506	-1.25371	-1.22944	-1.17375	-0.679335
ENSG00000205531	-0.803899	-1.30961	-1.5304	-1.45858
ENSG00000100412	0.0334547	0.025872	-0.573922	-0.284839
ENSG00000135624	-1.34016	-1.8085	-0.643556	-1.32108
ENSG00000157851	-0.414776	-1.32663	-1.48133	-0.0923184
ENSG00000172725	-0.924227	-0.488123	-0.648512	-0.6969
ENSG00000129235	-1.27983	-0.960555	-3.17348	-0.844234
ENSG00000023318	0.684239	1.48058	0.811972	0.67932
ENSG00000139641	-0.591336	-0.323332	-1.23323	0.0737916
ENSG00000143401	-0.917252	-1.25863	-0.643556	-0.0923184
ENSG00000170876	-0.114545	2.52042	-0.567894	-0.217944
ENSG00000176014	-1.5089	2.35792	-0.348809	-0.0923184
ENSG00000105323	-0.960182	-1.35224	-2.45671	0.513718
ENSG00000174243	-0.414776	-0.601348	-0.643556	-0.0923184
ENSG00000137285	-1.98991	-2.28969	-2.336	-1.35875
ENSG00000110108	-0.462706	7.02424	-0.808214	4.2767
ENSG00000182795	0.434755	2.92844	4.02745	2.19016
ENSG00000159713	-1.21096	0.851716	-0.643556	1.71847
ENSG00000095637	-0.414776	1.40991	-0.643556	3.48189
ENSG00000137133	-0.414776	0.305233	-0.643556	0.578025
ENSG00000087087	-0.414776	-0.788328	-0.643556	-0.0923184
ENSG00000166181	-2.05915	-0.890506	-1.20189	1.4604
ENSG00000149115	-1.34878	0.644045	-1.0921	0.202392
ENSG00000088930	-0.414776	-0.81181	-0.877965	-0.0923184
ENSG00000174903	-0.129635	-0.666528	-0.803283	-1.00046
ENSG00000119669	-0.414776	0.305233	-1.09545	-0.0923184
ENSG00000069275	-1.23693	-0.906566	-1.11069	0.90142
ENSG00000103966	1.85073	1.95438	2.0485	2.11038
ENSG00000132840	1.51036	3.53486	-0.643556	3.62314
ENSG00000100941	-2.91564	-1.86852	-0.827791	-0.537816
ENSG00000106066	-0.414776	0.841567	-0.643556	0.863514
ENSG00000183336	-0.414776	0.305233	-2.34951	-1.8761
ENSG00000101421	-0.414776	-1.04093	-0.643556	-0.0923184
ENSG00000122694	-1.61715	3.07021	1.34979	4.34736
ENSG00000110047	0.732182	2.18515	0.416437	2.52307
ENSG00000173269	-0.414776	0.967562	-0.643556	1.29917
ENSG00000115806	-1.67313	-2.02276	-2.15731	-1.39344
ENSG00000167699	-0.150298	-0.604959	-1.70829	-0.57523
ENSG00000128228	-1.56756	0.305233	-0.643556	-0.0923184
ENSG00000095713	-0.414776	1.22221	-0.643556	-0.0923184
ENSG00000115310	-0.175498	-0.216752	-0.750931	0.676043
ENSG00000101413	-1.97246	-1.73538	-2.15083	-0.718632
ENSG00000196923	-4.86998	1.71042	-0.242348	1.20052
ENSG00000165732	-0.38424	-1.22254	-1.05058	-0.892375
ENSG00000095380	-0.414776	2.2928	-1.33567	-0.594577
ENSG00000101825	-0.610071	0.305233	-1.17943	-0.0923184
ENSG00000013583	-0.414776	2.3147	-0.643556	1.31579
ENSG00000054148	-1.35995	3.77319	-1.65943	1.4022
ENSG00000100216	-1.76829	-1.64998	-3.11389	1.11508
ENSG00000116120	-0.414776	-1.04162	-0.965105	2.4507
ENSG00000153310	-0.916861	-0.398342	-0.557227	-0.671351
ENSG00000133574	-0.414776	0.305233	0.629947	1.52413
ENSG00000197702	-0.414776	1.48913	-0.643556	-0.0923184
ENSG00000134108	-0.414776	1.66947	1.33178	-1.9361
ENSG00000116863	-1.58985	2.12999	1.73175	2.17046
ENSG00000106554	-1.81628	2.04757	1.51207	-1.20833
ENSG00000254986	-2.0606	-1.19702	-2.44207	-0.999384
ENSG00000138594	-0.414776	2.096	2.47356	4.21551
ENSG00000136731	-3.32501	-0.239919	-2.30532	-1.58549
ENSG00000164307	-0.414776	0.387004	0.70418	-0.0923184
ENSG00000048828	-1.49859	-1.6147	-1.50126	-0.531484
ENSG00000138119	-4.68336	1.09234	-0.075827	8.26045
ENSG00000024422	1.43037	1.73006	1.0789	1.45393
ENSG00000071282	0.706403	2.07818	1.11203	1.39409
ENSG00000101558	-3.62246	-0.832217	-0.514756	0.987247
ENSG00000146386	-1.63259	0.305233	-0.643556	-0.0923184
ENSG00000179051	-0.41572	-1.19625	-1.53399	-0.635897
ENSG00000125844	-0.926078	1.02272	-0.134229	0.323557
ENSG00000011028	-0.414776	2.12533	-0.643556	2.30303
ENSG00000172380	-0.414776	1.32901	-0.643556	1.43546
ENSG00000137106	-0.893824	-0.620644	-1.10661	0.787115
ENSG00000101160	-1.49233	2.23397	0.800199	1.29809
ENSG00000090520	-2.89379	-2.56691	-1.88084	-1.05192
ENSG00000126261	-0.414776	1.53977	-0.643556	-0.0923184
ENSG00000140092	0.519059	3.59347	1.64893	2.0849
ENSG00000099994	0.489172	1.49379	-1.43969	1.52756
ENSG00000100242	-0.731541	-0.634653	-0.416059	-0.505228
ENSG00000184640	-0.296952	-0.0615134	0.127288	0.422218
ENSG00000116005	-0.414776	1.31494	-0.643556	1.04397
ENSG00000176978	-1.41303	2.33838	2.12883	0.519741
ENSG00000124357	0.0231095	0.701244	0.320248	3.77302
ENSG00000136279	0.333974	0.834758	0.455989	0.421418
ENSG00000165283	-1.17784	-1.49171	-2.74809	0.322578
ENSG00000189159	-0.496316	-0.813748	-1.68891	-0.0923184
ENSG00000125970	-0.392347	-1.31106	0.00840512	0.0175053
ENSG00000091527	-0.901885	-1.37404	-1.57887	-0.6421
ENSG00000110107	-1.06752	-1.46614	-2.01427	-0.0923184
ENSG00000165795	-0.414776	0.279895	-0.643556	-0.0923184
ENSG00000100266	-0.414776	3.26322	-0.643556	2.02458
ENSG00000088833	-1.03877	-0.893437	-1.31212	0.249257
ENSG00000167978	-1.02968	-1.8075	-0.913721	-0.192229
ENSG00000170515	0.694292	-0.801701	0.135659	0.269658
ENSG00000183207	-0.222417	-1.74371	-1.14856	-0.0394912
ENSG00000175792	-0.414776	0.305233	-1.21329	-0.0923184
ENSG00000090273	-1.18004	-1.37282	-1.76879	0.318941
ENSG00000179115	-1.02953	-1.31883	-2.03874	-1.01591
ENSG00000153048	-1.70581	0.305233	-0.643556	-0.0923184
ENSG00000055044	-3.32993	-0.964193	-1.91415	1.01718
ENSG00000146963	-0.414776	-1.5695	-0.643556	-0.0923184
ENSG00000023734	-0.414776	-0.0500645	-2.10278	-0.0923184
ENSG00000100220	-1.18086	-1.49606	-1.72842	-0.19333
ENSG00000130255	-2.35787	-2.77416	-1.22529	-0.274111
ENSG00000101347	0.775471	2.45808	0.85102	0.0732835
ENSG00000184363	-1.00686	-0.359436	-0.593471	-0.0923184
ENSG00000137076	-0.212217	1.54799	0.331582	0.66478
ENSG00000149428	-1.37014	-1.0119	-2.15642	-0.786549
ENSG00000214517	-0.414776	-0.900776	-0.643556	-0.0923184
ENSG00000092201	-0.660845	-1.29907	-1.22863	-1.07997
ENSG00000265241	-2.39895	-1.35417	3.66395	0.0898584
ENSG00000089006	-0.797075	2.34407	1.89043	-0.0923184
ENSG00000051620	-0.414776	0.305233	-1.96955	0.069002
ENSG00000181789	-1.19904	-0.453748	-1.45387	-0.939625
ENSG00000169504	1.36347	1.54216	0.520343	1.57548
ENSG00000138080	0.253686	1.32473	1.04697	1.06926
ENSG00000137767	-0.414776	0.748839	-1.5771	1.4232
ENSG00000105388	-0.414776	0.305233	-1.00595	-0.0923184
ENSG00000261150	-1.1683	-0.374253	-0.661051	1.53817
ENSG00000118271	-0.140188	0.477785	0.767042	0.426286
ENSG00000182919	-0.414776	0.305233	1.2233	-0.0923184
ENSG00000164692	2.07931	1.16627	2.17517	0.933937
ENSG00000152795	-0.414776	-1.18833	-0.643556	-0.0923184
ENSG00000119705	-0.414776	0.305233	-1.55387	-0.0923184
ENSG00000158417	-0.414776	-1.41947	-0.643556	-0.0923184
ENSG00000172270	-3.3247	-1.87278	-3.31768	-0.668503
ENSG00000141367	-0.864458	-0.791776	-1.20469	-0.458862
ENSG00000132965	-0.414776	1.25088	-0.643556	-0.0923184
ENSG00000143549	0.185416	1.38641	0.935885	0.825991
ENSG00000187244	2.16147	1.95979	1.20605	1.81434
ENSG00000101150	-0.956166	-0.511648	0.145145	0.218408
ENSG00000169764	-2.36045	-0.307311	-7.55361	-1.1233
ENSG00000258644	-0.414776	-1.29152	-0.643556	-0.0923184
ENSG00000161847	-0.857444	-1.0966	-0.643556	-0.0923184
ENSG00000145012	0.833165	5.25269	1.29752	1.67023
ENSG00000204291	-0.414776	0.810841	-0.643556	-0.0923184
ENSG00000099783	-0.329518	-1.46506	-0.0487513	0.136987
ENSG00000073578	-0.414776	0.305233	-0.643556	-1.27307
ENSG00000100911	-0.340032	-0.244332	-0.968658	-0.677127
ENSG00000064666	-1.56987	-0.110819	-1.30927	-0.696812
ENSG00000100519	-0.783287	-0.75848	-1.27869	-0.744276
ENSG00000203485	-0.414776	1.3916	-0.643556	-0.0923184
ENSG00000196586	-1.41286	-0.884027	1.09939	1.83466
ENSG00000117450	0.41317	1.72595	0.597287	0.737778
ENSG00000120694	-0.414776	-2.40741	-1.92148	-1.66698
ENSG00000173369	-0.414776	3.02975	2.23989	-0.0923184
ENSG00000112769	-0.414776	1.67458	1.24749	1.42939
ENSG00000168484	-0.414776	1.68099	-0.643556	1.53166
ENSG00000155657	-4.15008	5.74429	0.587006	6.64419
ENSG00000115875	0.333489	-1.1193	-0.203964	-0.154779
ENSG00000198211	-1.59066	-1.18384	-0.88804	-1.1725
ENSG00000119335	-0.644586	-1.90933	-0.466013	-0.698537
ENSG00000145833	-0.414776	-1.67241	-0.643556	2.82836
ENSG00000153113	-0.707742	0.743005	-0.843391	0.291409
ENSG00000215301	-1.61725	-1.60867	-2.02933	-0.937186
ENSG00000277656	-0.414776	2.18304	-0.643556	-0.0923184
ENSG00000274081	-0.414776	-1.28831	-1.58116	-0.0923184
ENSG00000280987	-0.141464	-2.17754	-0.18459	-0.368074
ENSG00000169710	-0.575256	0.0802652	0.115629	-0.328203
ENSG00000115380	-0.580964	0.305233	-0.643556	-0.0923184
ENSG00000206505	-0.332408	0.891346	0.616375	0.164304
ENSG00000206395	2.12208	0.0673611	0.588258	2.15837
ENSG00000224740	-0.414776	3.19694	0.743028	-0.0923184
ENSG00000237599	-0.414776	0.305233	-1.60523	-0.0923184
ENSG00000236625	-0.414776	2.41452	-0.643556	2.79556
ENSG00000227746	0.0439377	0.258796	0.984593	-0.0905784
ENSG00000229295	-0.813276	1.0308	1.81643	-0.0923184
ENSG00000119139	-0.414776	2.37726	-0.643556	2.78662
ENSG00000164904	-0.414776	0.305233	-0.643556	0.764028
ENSG00000092964	0.899104	2.34281	2.00259	2.972
ENSG00000138796	-0.414776	2.20061	-0.643556	1.69335
ENSG00000100201	0.139299	-1.61363	-0.225907	0.237634
ENSG00000092621	-0.414776	-1.4922	-1.55272	-1.09594
ENSG00000131238	0.404367	0.642047	0.32376	1.95532
ENSG00000111642	-0.414776	-2.27452	-0.643556	-0.0923184
ENSG00000168036	-0.857885	0.0467468	-1.58743	0.397963
ENSG00000122406	-2.26323	-0.592845	0.275667	0.263661
ENSG00000152556	-0.414776	-1.24537	-0.643556	0.227669
ENSG00000133835	-0.414776	1.01338	0.680753	1.4884
ENSG00000101266	-0.64451	-0.869336	-1.21508	-1.05845
ENSG00000101310	-1.75739	0.305233	-0.643556	-0.0923184
ENSG00000166340	0.546144	1.7229	0.716304	1.73248
ENSG00000167460	-0.475364	1.09172	0.817474	0.910043
ENSG00000154553	-2.14624	-0.999511	-2.22789	-1.09417
ENSG00000122176	-0.414776	-0.73274	-0.446374	1.18931
ENSG00000115275	-0.7826	-0.151488	-1.46858	-1.04037
ENSG00000122218	-0.927594	-0.772873	-2.32166	-1.18456
ENSG00000168477	4.104	3.4635	2.91503	1.94666
ENSG00000054118	-1.86075	-0.568705	0.522522	0.853845
ENSG00000104738	-0.414776	-1.05599	-0.643556	-0.0923184
ENSG00000184584	-0.414776	1.23612	-1.83036	1.04933
ENSG00000160255	-0.992314	-0.415864	0.00920544	-1.13045
ENSG00000184730	-0.414776	1.33187	-0.643556	-0.0923184
ENSG00000124193	-3.57445	-1.273	-0.490928	0.414061
ENSG00000198561	-0.809542	0.034623	-0.643036	0.392634
ENSG00000115415	-0.626824	-1.30129	-1.09186	-1.47199
ENSG00000105227	1.06987	1.0978	-0.643556	1.30923
ENSG00000228080	-0.414776	1.29941	-0.643556	-0.0923184
ENSG00000176393	-1.25206	-0.629811	-0.301866	0.0800923
ENSG00000205581	-1.30626	1.109	0.731594	0.968034
ENSG00000082397	-0.414776	-0.569885	-0.643556	0.973415
ENSG00000129103	-1.26934	3.9404	2.67634	5.08225
ENSG00000182944	-2.34961	4.24352	-5.43023	0.726866
ENSG00000077942	-1.0524	1.22172	-1.4424	1.61507
ENSG00000077549	0.00194036	0.583731	0.0544402	0.561658
ENSG00000133110	-1.05903	-1.15004	-1.60145	-1.13941
ENSG00000110958	-0.414776	0.305233	-0.643556	1.12329
ENSG00000023228	-1.52775	-0.647363	-2.81602	-1.30263
ENSG00000062485	2.90536	-0.466104	-0.0967558	1.57071
ENSG00000110619	-0.414776	-1.48917	-0.643556	-0.0923184
ENSG00000181019	-0.484979	0.305233	-0.643556	-0.0923184
ENSG00000143621	-1.81514	-1.95308	-1.9897	-1.27959
ENSG00000110880	-0.843051	-0.489884	-1.33134	-0.784911
ENSG00000055955	0.551292	0.842103	1.05269	0.4885
ENSG00000187514	0.275596	-1.06692	0.424934	-0.15872
ENSG00000161217	-1.66658	-1.10818	-1.15137	0.256196
ENSG00000075142	0.487661	1.87882	1.747	2.32742
ENSG00000197756	-3.20441	-2.19835	-4.27841	-0.611054
ENSG00000168028	-2.14521	-2.23746	-3.52573	-1.3727
ENSG00000132465	0.825527	1.33787	0.758153	1.12495
ENSG00000189058	-0.414776	2.07293	2.44831	2.19226
ENSG00000172115	0.0453887	-0.705879	-2.39386	-0.124142
ENSG00000141456	-0.414776	0.305233	-1.7054	-0.0923184
ENSG00000197746	-0.414776	0.666908	-0.643556	-0.0923184
ENSG00000105887	-2.08219	-0.0811873	-0.493796	1.87685
ENSG00000108602	-0.414776	0.305233	0.308554	-0.0923184
ENSG00000114391	-1.90506	-2.23109	-2.4243	-0.247808
ENSG00000145349	-0.414776	1.4977	-0.643556	-0.0923184
ENSG00000197451	-1.62357	-1.56028	-1.45802	-0.65873
ENSG00000138668	-0.932059	-2.17316	-1.91567	-0.45701
ENSG00000163682	-1.17573	-1.45366	-2.08436	-1.07206
ENSG00000138674	-4.26462	3.03717	-2.20672	3.16989
ENSG00000103018	-0.414776	0.334139	0.472998	0.471157
ENSG00000247596	-1.93176	1.76803	-0.643556	-0.0923184
ENSG00000111799	-0.550397	-0.708371	-0.827882	-0.316507
ENSG00000138758	-3.27046	-0.471066	-3.05176	10.8237
ENSG00000229074	-0.864288	1.339	-0.643556	1.15292
ENSG00000232126	-1.86511	3.43003	1.04914	0.189263
ENSG00000123992	-1.83174	0.305233	-0.643556	1.87106
ENSG00000171530	-2.38893	-2.27388	1.70266	-0.556162
ENSG00000104763	0.243505	1.30683	1.15247	1.06655
ENSG00000049540	-0.479868	1.61282	-0.996084	1.67554
ENSG00000138069	-0.414776	2.07048	-0.643556	-0.0923184
ENSG00000170266	-1.37675	1.53932	-2.17469	0.813855
ENSG00000012223	-0.0619111	0.326715	0.11217	-0.60316
ENSG00000092820	-0.545403	0.512351	0.343849	1.09014
ENSG00000122545	1.23193	2.04334	2.09985	2.33993
ENSG00000138326	-1.07577	-1.25575	-2.04891	-0.846193
ENSG00000087274	-0.414776	2.50352	-0.643556	2.31294
ENSG00000047849	0.451314	1.6065	1.06631	0.871828
ENSG00000180353	-1.65602	1.39147	0.192212	0.00842213
ENSG00000102054	-0.414776	0.305233	-2.45783	-0.0923184
ENSG00000072832	-0.414776	-1.10181	-0.643556	-0.0923184
ENSG00000128641	0.122201	2.16283	0.0580162	1.78107
ENSG00000064042	-0.414776	1.91367	-0.643556	1.3161
ENSG00000091140	-1.3949	-1.17503	-1.8262	-0.402041
ENSG00000079308	0.78097	2.54451	1.19697	2.66984
ENSG00000114867	-1.09633	-1.18159	-1.53453	-0.42341
ENSG00000149131	0.460171	1.20746	1.94412	2.80984
ENSG00000198431	-1.26442	-0.890793	-0.868509	-0.675847
ENSG00000100504	-0.605048	1.70108	-0.643556	1.22556
ENSG00000103811	-0.414776	1.27263	1.62237	1.81589
ENSG00000118363	-1.93381	-1.25088	-1.62008	-1.19424
ENSG00000104522	-1.57117	0.305233	-0.643556	-0.0923184
ENSG00000141279	-1.15109	-2.41488	-2.3441	-0.572093
ENSG00000166441	0.0178365	0.120925	-0.130014	0.0362467
ENSG00000172531	-1.15531	-0.118129	-1.64044	-0.41548
ENSG00000136153	0.377451	1.42238	1.99411	1.27647
ENSG00000159176	0.236324	1.77835	0.578139	2.41811
ENSG00000149806	-0.414776	0.305233	-1.92097	-0.0923184
ENSG00000104529	-0.277058	0.819499	-0.483158	-0.295942
ENSG00000214078	-1.02502	-0.490815	-0.797992	-0.833667
ENSG00000160209	-1.00174	1.62978	-1.12698	1.45851
ENSG00000136942	-3.43391	-0.711698	-2.90122	-0.604699
ENSG00000086598	-1.50186	0.305233	-1.79705	-1.1882
ENSG00000168003	-1.23283	-1.13262	-0.631761	-1.63952
ENSG00000150991	-0.79303	-3.20725	-0.210775	-0.308913
ENSG00000100934	-1.34411	-0.696383	-1.70038	1.10813
ENSG00000111196	-0.414776	-1.35184	-0.643556	-0.0923184
ENSG00000125868	-0.414776	0.305233	-0.643556	2.83684
ENSG00000142910	1.3863	3.13553	-0.643556	2.25824
ENSG00000050405	-1.54816	-0.418927	-2.19429	2.45411
ENSG00000139637	-0.414776	-1.63669	-0.643556	-2.0264
ENSG00000187109	-1.06344	-1.34697	-1.55421	-1.19101
ENSG00000075415	-0.414776	0.305233	0.0464467	3.30703
ENSG00000175183	-1.39941	2.66687	-0.643556	-0.0923184
ENSG00000004455	0.214213	0.261629	-0.423021	-0.252411
ENSG00000123342	-0.781107	1.92637	-0.643556	-0.0923184
ENSG00000092841	1.61336	3.45121	1.54188	2.11671
ENSG00000143569	-1.82713	-1.47338	-2.50524	0.560223
ENSG00000144713	0.504721	0.12947	0.297752	0.438869
ENSG00000117984	0.911581	1.05267	0.961544	1.39108
ENSG00000111605	-2.20394	-0.712957	-1.30268	-0.667296
ENSG00000063177	0.0883757	-1.28034	-0.3172	-0.417553
ENSG00000092199	-1.1542	-1.07922	-0.643556	-0.0923184
ENSG00000100600	-0.414776	0.903167	-1.07021	-0.0923184
ENSG00000092199	-0.743075	-1.94307	-0.387806	-0.673129
ENSG00000119681	-1.5584	2.50102	1.12737	1.94249
ENSG00000131051	-2.62502	-1.74049	-3.98978	-0.819434
ENSG00000104067	0.617472	1.48895	0.103064	0.512308
ENSG00000070087	-0.414776	-1.079	-1.21743	-0.0923184
ENSG00000026508	0.54572	1.63887	0.125613	0.506757
ENSG00000167972	-0.414776	0.842419	-0.643556	-0.0923184
ENSG00000101474	-0.210203	-0.878844	0.144409	-0.453852
ENSG00000184432	-0.261757	3.20098	-3.28297	-1.70448
ENSG00000070756	-1.43641	-2.88556	-2.40517	-0.926776
ENSG00000175390	-1.77518	0.305233	-0.643556	-0.0923184
ENSG00000149357	-0.414776	0.305233	-0.643556	2.4263
ENSG00000172349	-0.414776	0.637928	-0.889441	0.302374
ENSG00000127603	1.17584	0.989688	0.594996	0.365505
ENSG00000213614	-1.01251	0.305233	-1.48144	1.00315
ENSG00000205937	-0.414776	-1.67542	-0.643556	-1.23991
ENSG00000198626	-2.95989	2.32556	-0.18966	1.29108
ENSG00000115685	-3.60323	-0.556804	-0.463246	0.688247
ENSG00000135677	-0.414776	0.305233	-0.643556	1.23707
ENSG00000157601	-0.736501	0.305233	-0.643556	-0.482835
ENSG00000073969	-0.260018	0.305233	-1.15258	-1.30365
ENSG00000185298	-0.414776	2.04325	-0.643556	-0.0923184
ENSG00000132507	0.263857	-0.435969	0.13997	-0.120386
ENSG00000161547	0.748335	0.0011694	0.306989	0.544093
ENSG00000204628	-0.827628	-1.89665	-1.26674	-1.34203
ENSG00000138430	-1.2237	0.305233	-1.8678	1.67971
ENSG00000265681	0.748111	0.860503	0.390739	0.401402
ENSG00000108654	-0.357702	-2.74096	-0.721454	0.00424126
ENSG00000141522	-0.962994	-0.595957	0.306701	-0.00511168
ENSG00000261884	-0.735064	0.305233	-0.992699	-0.0923184
ENSG00000132589	-0.414776	2.31424	-0.643556	-0.0923184
ENSG00000167088	-1.37748	-0.834956	-1.56963	1.71523
ENSG00000108298	0.066903	-0.476287	0.0505785	0.191294
ENSG00000073584	-0.414776	0.305233	-0.562742	-0.0923184
ENSG00000072210	1.60004	1.87552	-0.643556	1.06615
ENSG00000161970	0.670699	1.35699	0.720704	0.603747
ENSG00000108671	-0.414776	0.305233	-0.643556	-0.777674
ENSG00000115268	-0.98076	-0.849105	-1.42474	-1.00533
ENSG00000167880	-0.62739	1.17055	0.314569	2.19341
ENSG00000118898	-0.440749	1.84777	0.0394798	0.902674
ENSG00000127445	-0.414776	-1.4921	-0.968746	1.28457
ENSG00000116251	-0.167074	-1.02651	-0.471704	0.0512286
ENSG00000131400	0.577507	0.763508	1.43526	1.38974
ENSG00000142534	0.864244	0.306167	0.726776	0.694024
ENSG00000083845	-0.48284	-0.896659	-1.04684	-0.245158
ENSG00000105202	-0.784892	-1.52218	-2.5912	-0.934186
ENSG00000105640	-1.86782	0.19764	-2.2737	-1.65419
ENSG00000204287	0.0416274	2.30283	0.632288	0.710173
ENSG00000011052	-0.831788	-1.55308	-0.824367	-1.44848
ENSG00000196230	-1.16061	-1.84916	-0.946149	-0.865154
ENSG00000142937	-2.3611	-3.68755	-1.94626	-0.641805
ENSG00000188529	-3.66997	-1.94064	-1.93482	-0.536419
ENSG00000022267	2.12947	2.7303	1.79187	1.915
ENSG00000206503	0.39633	0.394913	0.26423	-0.367639
ENSG00000204574	-0.414776	-1.00186	-0.643556	-0.0923184
ENSG00000142669	0.186527	0.282807	0.465088	0.108764
ENSG00000108039	-1.09942	-0.952544	-1.50974	0.74679
ENSG00000116754	-0.414776	-1.08435	-1.7273	-0.0923184
ENSG00000106992	1.04223	2.47696	1.4624	2.09447
ENSG00000198467	-1.35554	1.42898	-1.76324	3.15548
ENSG00000140416	0.526417	0.850007	1.30561	1.59832
ENSG00000171858	-1.23159	-1.18629	-2.33006	-0.102368
ENSG00000196754	-0.414776	0.305233	-0.633442	-0.0923184
ENSG00000165916	-0.661436	-1.2209	-1.14037	0.844194
ENSG00000102081	-0.414776	-1.19482	-0.643556	-0.0923184
ENSG00000121769	-0.414776	1.06434	-0.643556	-0.0923184
ENSG00000100813	-2.12046	-1.90347	-2.52492	-0.388294
ENSG00000139684	-0.414776	0.305233	-0.643556	2.17767
ENSG00000100714	-0.779071	-2.609	-1.5541	-0.698009
ENSG00000147403	-1.49136	-2.01094	-2.44968	-0.465886
