# Supplementary material for: Proteomic Analysis of Lung Cancer Types—A Pilot Study
Source: Cancers (Basel). 2022 May 26;14(11):2629. doi: 10.3390/cancers14112629 (PMC9179298; doi:10.3390/cancers14112629)
Supplement: Supplementary file 1 [file cancers-14-02629-s001.zip › Supplementary Table S7.xlsx]

## Sheet: Table S7
					Table S7: Results of the GSEA analysis

## Sheet: hallmark
AC						SCLC						SqCC						LCC							NAME	AC	SCLC	SqCC	LCC
SUPPRESSED			ENRICHED			SUPPRESSED			ENRICHED			SUPPRESSED			ENRICHED			SUPPRESSED			ENRICHED				HALLMARK_ADIPOGENESIS		-1.48876	-1.48568
NAME	NES	FDR	NAME	NES	FDR	NAME	NES	FDR	NAME	NES	FDR	NAME	NES	FDR	NAME	NES	FDR	NAME	NES	FDR	NAME	NES	FDR		HALLMARK_APICAL_JUNCTION		-2.26695	-1.29469	-1.44351
HALLMARK_HEME_METABOLISM	-2.04991	0.00783811	HALLMARK_PROTEIN_SECRETION	1.80013	0.0107301	HALLMARK_APICAL_JUNCTION	-2.26695	0	HALLMARK_MYC_TARGETS_V1	3.00354	0	HALLMARK_UV_RESPONSE_DN	-2.43544	0	HALLMARK_GLYCOLYSIS	1.73589	0.0666588	HALLMARK_MYOGENESIS	-1.80273	0.00368504	HALLMARK_G2M_CHECKPOINT	2.02225	0.00712831		HALLMARK_APOPTOSIS		-1.79449		-1.63849
HALLMARK_UV_RESPONSE_DN	-1.98788	0.0100154	HALLMARK_UNFOLDED_PROTEIN_RESPONSE	1.7142	0.0175135	HALLMARK_MYOGENESIS	-2.15134	0	HALLMARK_E2F_TARGETS	2.95137	0	HALLMARK_COAGULATION	-2.37773	0	HALLMARK_MTORC1_SIGNALING	1.7282	0.0380838	HALLMARK_APOPTOSIS	-1.63849	0.0399844	HALLMARK_MYC_TARGETS_V1	1.98286	0.00356415		HALLMARK_BILE_ACID_METABOLISM	-1.59245	-1.42892
HALLMARK_BILE_ACID_METABOLISM	-1.59245	0.0874749	HALLMARK_HYPOXIA	1.47609	0.179736	HALLMARK_COMPLEMENT	-1.91495	0.00788646	HALLMARK_G2M_CHECKPOINT	2.46121	0	HALLMARK_MYOGENESIS	-2.20689	0	HALLMARK_UNFOLDED_PROTEIN_RESPONSE	1.7277	0.0256608	HALLMARK_COAGULATION	-1.60645	0.0438869	HALLMARK_E2F_TARGETS	1.83673	0.0101211		HALLMARK_COAGULATION		-1.82805	-2.37773	-1.60645
HALLMARK_MYOGENESIS	-1.43712	0.189705	HALLMARK_GLYCOLYSIS	1.46965	0.14269	HALLMARK_UV_RESPONSE_DN	-1.89957	0.00640559	HALLMARK_UNFOLDED_PROTEIN_RESPONSE	1.58475	0.0449964	HALLMARK_COMPLEMENT	-2.00047	0.00748068	HALLMARK_MYC_TARGETS_V1	1.71559	0.0218377	HALLMARK_UV_RESPONSE_DN	-1.52228	0.100403	HALLMARK_MTORC1_SIGNALING	1.74496	0.0138373		HALLMARK_COMPLEMENT		-1.91495	-2.00047
			HALLMARK_MTORC1_SIGNALING	1.4634	0.121776	HALLMARK_IL2_STAT5_SIGNALING	-1.85197	0.00744432	HALLMARK_MTORC1_SIGNALING	1.54933	0.0446529	HALLMARK_HEME_METABOLISM	-1.49412	0.101451	HALLMARK_PROTEIN_SECRETION	1.55569	0.0857011	HALLMARK_EPITHELIAL_MESENCHYMAL_TRANSITION	-1.48028	0.128475	HALLMARK_GLYCOLYSIS	1.5026	0.0449224		HALLMARK_DNA_REPAIR			1.51887
			HALLMARK_UV_RESPONSE_UP	1.45705	0.107661	HALLMARK_COAGULATION	-1.82805	0.00837475				HALLMARK_ADIPOGENESIS	-1.48568	0.0897716	HALLMARK_E2F_TARGETS	1.53887	0.0832226	HALLMARK_APICAL_JUNCTION	-1.44351	0.158856	HALLMARK_UNFOLDED_PROTEIN_RESPONSE	1.2549	0.15543		HALLMARK_E2F_TARGETS		2.95137	1.53887	1.83673
						HALLMARK_APOPTOSIS	-1.79449	0.00976781				HALLMARK_XENOBIOTIC_METABOLISM	-1.40655	0.121051	HALLMARK_DNA_REPAIR	1.51887	0.0844426	HALLMARK_IL2_STAT5_SIGNALING	-1.40617	0.186864					HALLMARK_EPITHELIAL_MESENCHYMAL_TRANSITION		-1.77869		-1.48028
						HALLMARK_EPITHELIAL_MESENCHYMAL_TRANSITION	-1.77869	0.0103439				HALLMARK_IL2_STAT5_SIGNALING	-1.40587	0.106247	HALLMARK_G2M_CHECKPOINT	1.50815	0.081781								HALLMARK_FATTY_ACID_METABOLISM		-1.4253
						HALLMARK_INTERFERON_GAMMA_RESPONSE	-1.763	0.0110935				HALLMARK_KRAS_SIGNALING_UP	-1.37542	0.111481											HALLMARK_G2M_CHECKPOINT		2.46121	1.50815	2.02225
						HALLMARK_PROTEIN_SECRETION	-1.65771	0.0259464				HALLMARK_APICAL_JUNCTION	-1.29469	0.157307											HALLMARK_GLYCOLYSIS	1.46965		1.73589	1.5026
						HALLMARK_HEME_METABOLISM	-1.57727	0.047374																	HALLMARK_HEME_METABOLISM	-2.04991	-1.57727	-1.49412
						HALLMARK_ADIPOGENESIS	-1.48876	0.0826052																	HALLMARK_HYPOXIA	1.47609
						HALLMARK_KRAS_SIGNALING_UP	-1.46619	0.0914807																	HALLMARK_IL2_STAT5_SIGNALING		-1.85197	-1.40587	-1.40617
						HALLMARK_PI3K_AKT_MTOR_SIGNALING	-1.46009	0.0886584																	HALLMARK_INTERFERON_GAMMA_RESPONSE		-1.763
						HALLMARK_BILE_ACID_METABOLISM	-1.42892	0.102862																	HALLMARK_KRAS_SIGNALING_UP		-1.46619	-1.37542
						HALLMARK_FATTY_ACID_METABOLISM	-1.4253	0.0985781																	HALLMARK_MTORC1_SIGNALING	1.4634	1.54933	1.7282	1.74496
																									HALLMARK_MYC_TARGETS_V1		3.00354	1.71559	1.98286
																									HALLMARK_MYOGENESIS	-1.43712	-2.15134	-2.20689	-1.80273
																									HALLMARK_PI3K_AKT_MTOR_SIGNALING		-1.46009
																									HALLMARK_PROTEIN_SECRETION	1.80013	-1.65771	1.55569
																									HALLMARK_UNFOLDED_PROTEIN_RESPONSE	1.7142	1.58475	1.7277	1.2549
																									HALLMARK_UV_RESPONSE_DN	-1.98788	-1.89957	-2.43544	-1.52228
																									HALLMARK_UV_RESPONSE_UP	1.45705
																									HALLMARK_XENOBIOTIC_METABOLISM			-1.40655

## Sheet: kegg
AC						SCLC						SqCC						LCC							NAME	AC	SCLC	SqCC	LCC
SUPPRESSED			ENRICHED			SUPPRESSED			ENRICHED			SUPPRESSED			ENRICHED			SUPPRESSED			ENRICHED				KEGG_ADHERENS_JUNCTION		-1.47261		-1.35864
NAME	NES	FDR	NAME	NES	FDR	NAME	NES	FDR	NAME	NES	FDR	NAME	NES	FDR	NAME	NES	FDR	NAME	NES	FDR	NAME	NES	FDR		KEGG_AMINOACYL_TRNA_BIOSYNTHESIS		1.89364	1.55472	1.67761
KEGG_ECM_RECEPTOR_INTERACTION	-2.80731	0	KEGG_RIBOSOME	1.69641	0.122548	KEGG_FOCAL_ADHESION	-2.36369	0	KEGG_SPLICEOSOME	3.0487	0	KEGG_COMPLEMENT_AND_COAGULATION_CASCADES	-3.0514	0	1.81236	-1.81236	0.0354756	KEGG_FOCAL_ADHESION	-1.72394	0.0342862	KEGG_AMINOACYL_TRNA_BIOSYNTHESIS	1.67761	0.146854		KEGG_ANTIGEN_PROCESSING_AND_PRESENTATION		-1.65846
KEGG_FOCAL_ADHESION	-2.50542	0	KEGG_CARDIAC_MUSCLE_CONTRACTION	1.49646	0.227051	KEGG_ECM_RECEPTOR_INTERACTION	-2.22707	0	KEGG_RIBOSOME	2.20178	0.000649351	KEGG_FOCAL_ADHESION	-2.45614	0	1.76322	-1.76322	0.0320597	KEGG_SMALL_CELL_LUNG_CANCER	-1.62136	0.0922285	KEGG_RIBOSOME	1.59862	0.110431		KEGG_ARRHYTHMOGENIC_RIGHT_VENTRICULAR_CARDIOMYOPATHY_ARVC		-1.41301
KEGG_SMALL_CELL_LUNG_CANCER	-2.2107	0.000401204				KEGG_COMPLEMENT_AND_COAGULATION_CASCADES	-1.98278	0.00476587	KEGG_CELL_CYCLE	2.10695	0.000896781	KEGG_ECM_RECEPTOR_INTERACTION	-2.3459	0	1.7347	-1.7347	0.0282566	KEGG_NEUROTROPHIN_SIGNALING_PATHWAY	-1.6153	0.0662562					KEGG_CELL_ADHESION_MOLECULES_CAMS		-1.46553
KEGG_COMPLEMENT_AND_COAGULATION_CASCADES	-2.02815	0.00282037				KEGG_SMALL_CELL_LUNG_CANCER	-1.93488	0.00610734	KEGG_AMINOACYL_TRNA_BIOSYNTHESIS	1.89364	0.00492828	KEGG_VIRAL_MYOCARDITIS	-1.81569	0.0358377	1.5764	-1.5764	0.0998861	KEGG_HYPERTROPHIC_CARDIOMYOPATHY_HCM	-1.58339	0.071876					KEGG_COMPLEMENT_AND_COAGULATION_CASCADES	-2.02815	-1.98278	-3.0514	-1.53915
						KEGG_VIRAL_MYOCARDITIS	-1.89921	0.00681454				KEGG_FC_GAMMA_R_MEDIATED_PHAGOCYTOSIS	-1.59888	0.113797	1.55472	-1.55472	0.0945473	KEGG_DILATED_CARDIOMYOPATHY	-1.578	0.0624311					KEGG_DILATED_CARDIOMYOPATHY		-1.88198		-1.578
						KEGG_DILATED_CARDIOMYOPATHY	-1.88198	0.00716658				KEGG_NEUROTROPHIN_SIGNALING_PATHWAY	-1.58998	0.0999249				KEGG_ECM_RECEPTOR_INTERACTION	-1.55268	0.0665351					KEGG_ECM_RECEPTOR_INTERACTION	-2.80731	-2.22707	-2.3459	-1.55268
						KEGG_LEUKOCYTE_TRANSENDOTHELIAL_MIGRATION	-1.84851	0.00903001				KEGG_LEUKOCYTE_TRANSENDOTHELIAL_MIGRATION	-1.46894	0.147721				KEGG_COMPLEMENT_AND_COAGULATION_CASCADES	-1.53915	0.0660995					KEGG_ENDOCYTOSIS		-1.36948
						KEGG_HYPERTROPHIC_CARDIOMYOPATHY_HCM	-1.84716	0.00790126				KEGG_REGULATION_OF_ACTIN_CYTOSKELETON	-1.37029	0.223948				KEGG_LYSOSOME	-1.52952	0.0659641					KEGG_FC_GAMMA_R_MEDIATED_PHAGOCYTOSIS		-1.49444	-1.59888
						KEGG_LYSOSOME	-1.79647	0.0120537										KEGG_MAPK_SIGNALING_PATHWAY	-1.47429	0.103834					KEGG_FOCAL_ADHESION	-2.50542	-2.36369	-2.45614	-1.72394
						KEGG_REGULATION_OF_ACTIN_CYTOSKELETON	-1.77563	0.0143495										KEGG_REGULATION_OF_ACTIN_CYTOSKELETON	-1.46601	0.101317					KEGG_GLUTATHIONE_METABOLISM			1.5764
						KEGG_TIGHT_JUNCTION	-1.75923	0.0149487										KEGG_TIGHT_JUNCTION	-1.45311	0.105057					KEGG_HUNTINGTONS_DISEASE		-1.35908
						KEGG_INSULIN_SIGNALING_PATHWAY	-1.73493	0.0175849										KEGG_PATHWAYS_IN_CANCER	-1.44767	0.101664					KEGG_HYPERTROPHIC_CARDIOMYOPATHY_HCM		-1.84716		-1.58339
						KEGG_ANTIGEN_PROCESSING_AND_PRESENTATION	-1.65846	0.0310146										KEGG_INSULIN_SIGNALING_PATHWAY	-1.43601	0.104605					KEGG_INSULIN_SIGNALING_PATHWAY		-1.73493		-1.43601
						KEGG_PATHWAYS_IN_CANCER	-1.59342	0.048506										KEGG_VIRAL_MYOCARDITIS	-1.41364	0.116798					KEGG_LEUKOCYTE_TRANSENDOTHELIAL_MIGRATION		-1.84851	-1.46894
						KEGG_FC_GAMMA_R_MEDIATED_PHAGOCYTOSIS	-1.49444	0.0915402										KEGG_OOCYTE_MEIOSIS	-1.38876	0.13394					KEGG_LYSOSOME		-1.79647		-1.52952
						KEGG_ADHERENS_JUNCTION	-1.47261	0.098836										KEGG_ADHERENS_JUNCTION	-1.35864	0.156501					KEGG_MAPK_SIGNALING_PATHWAY				-1.47429
						KEGG_CELL_ADHESION_MOLECULES_CAMS	-1.46553	0.0973366																	KEGG_NEUROTROPHIN_SIGNALING_PATHWAY			-1.58998	-1.6153
						KEGG_ARRHYTHMOGENIC_RIGHT_VENTRICULAR_CARDIOMYOPATHY_ARVC	-1.41301	0.128096																	KEGG_OOCYTE_MEIOSIS				-1.38876
						KEGG_ENDOCYTOSIS	-1.36948	0.156489																	KEGG_PATHWAYS_IN_CANCER		-1.59342		-1.44767
						KEGG_HUNTINGTONS_DISEASE	-1.35908	0.157351																	KEGG_PROTEASOME			1.76322
																									KEGG_REGULATION_OF_ACTIN_CYTOSKELETON		-1.77563	-1.37029	-1.46601
																									KEGG_RIBOSOME	1.69641	2.20178	1.81236	1.59862
																									KEGG_SMALL_CELL_LUNG_CANCER	-2.2107	-1.93488		-1.62136
																									KEGG_SPLICEOSOME		3.0487	1.7347
																									KEGG_TIGHT_JUNCTION		-1.75923		-1.45311
																									KEGG_VIRAL_MYOCARDITIS		-1.89921	-1.81569	-1.41364

## Sheet: gocc
AC						SCLC						SqCC						LCC							NAME	AC	SCLC	SqCC	LCC
SUPPRESSED			ENRICHED			SUPPRESSED			ENRICHED			SUPPRESSED			ENRICHED			SUPPRESSED			ENRICHED				GOCC_ACTIN_BASED_CELL_PROJECTION		-1.37365		-1.42269
NAME	NES	FDR	NAME	NES	FDR	NAME	NES	FDR	NAME	NES	FDR	NAME	NES	FDR	NAME	NES	FDR	NAME	NES	FDR	NAME	NES	FDR		GOCC_ACTIN_CYTOSKELETON		-2.04984	-1.43618	-1.65089
GOCC_COLLAGEN_TRIMER	-2.37034	0	GOCC_CYTOSOLIC_LARGE_RIBOSOMAL_SUBUNIT	1.81917	0.0576654	GOCC_EXTERNAL_ENCAPSULATING_STRUCTURE	-2.554	0	GOCC_NUCLEAR_PROTEIN_CONTAINING_COMPLEX	3.38575	0	GOCC_BLOOD_MICROPARTICLE	-3.35969	0	GOCC_RIBONUCLEOPROTEIN_COMPLEX	1.93484	0.0232958	GOCC_ACTIN_FILAMENT_BUNDLE	-1.75547	0.074615	GOCC_CHAPERONE_COMPLEX	2.12924	0.00531198		GOCC_ACTIN_FILAMENT		-1.45918		-1.50635
GOCC_COLLAGEN_CONTAINING_EXTRACELLULAR_MATRIX	-2.17468	0.00298759	GOCC_LARGE_RIBOSOMAL_SUBUNIT	1.79643	0.0423646	GOCC_COLLAGEN_CONTAINING_EXTRACELLULAR_MATRIX	-2.49614	0	GOCC_RIBONUCLEOPROTEIN_COMPLEX	3.38146	0	GOCC_COLLAGEN_CONTAINING_EXTRACELLULAR_MATRIX	-2.84036	0	GOCC_CYTOPLASMIC_STRESS_GRANULE	1.87507	0.0222719	GOCC_ACTOMYOSIN	-1.7248	0.0558288	GOCC_ENDOPLASMIC_RETICULUM_PROTEIN_CONTAINING_COMPLEX	2.01616	0.0123244		GOCC_ACTIN_FILAMENT_BUNDLE		-2.02872	-1.24985	-1.75547
GOCC_BASEMENT_MEMBRANE	-2.06981	0.00931717	GOCC_RIBONUCLEOPROTEIN_COMPLEX	1.70802	0.0963041	GOCC_SIDE_OF_MEMBRANE	-2.34553	0	GOCC_SPLICEOSOMAL_COMPLEX	3.13352	0	GOCC_EXTERNAL_ENCAPSULATING_STRUCTURE	-2.70914	0	GOCC_PROTEASOME_COMPLEX	1.82779	0.0312126	GOCC_SARCOLEMMA	-1.72378	0.0378028	GOCC_PROTEIN_DNA_COMPLEX	1.64518	0.167286		GOCC_ACTOMYOSIN		-1.99359	-1.28016	-1.7248
GOCC_BLOOD_MICROPARTICLE	-1.98978	0.0101619	GOCC_CYTOSOLIC_RIBOSOME	1.64323	0.172196	GOCC_BLOOD_MICROPARTICLE	-2.27389	0	GOCC_CATALYTIC_STEP_2_SPLICEOSOME	3.01526	0	GOCC_SIDE_OF_MEMBRANE	-2.50805	0	GOCC_PEPTIDASE_COMPLEX	1.80938	0.0293659	GOCC_CAVEOLA	-1.7117	0.0358275	GOCC_SMALL_RIBOSOMAL_SUBUNIT	1.64194	0.126421		GOCC_ADHERENS_JUNCTION		-1.96348		-1.47578
GOCC_EXTERNAL_ENCAPSULATING_STRUCTURE	-1.94975	0.0100669	GOCC_RIBOSOMAL_SUBUNIT	1.63447	0.155603	GOCC_EARLY_ENDOSOME	-2.2462	0	GOCC_NUCLEAR_SPECK	2.81847	0	GOCC_COLLAGEN_TRIMER	-2.41374	0	GOCC_ENDOPEPTIDASE_COMPLEX	1.79191	0.0285064	GOCC_COLLAGEN_CONTAINING_EXTRACELLULAR_MATRIX	-1.70318	0.0320418	GOCC_CATALYTIC_STEP_2_SPLICEOSOME	1.61692	0.116357		GOCC_ANCHORING_JUNCTION		-1.64513
GOCC_ENDOCYTIC_VESICLE_LUMEN	-1.61393	0.090807	GOCC_ENDOPLASMIC_RETICULUM_PROTEIN_CONTAINING_COMPLEX	1.6245	0.146461	GOCC_EXTERNAL_SIDE_OF_PLASMA_MEMBRANE	-2.24442	0	GOCC_PROTEIN_DNA_COMPLEX	2.66804	0	GOCC_CELL_SURFACE	-2.39103	0.0006	GOCC_CATALYTIC_COMPLEX	1.72867	0.0524918	GOCC_EXTERNAL_ENCAPSULATING_STRUCTURE	-1.6809	0.0382816	GOCC_OXIDOREDUCTASE_COMPLEX	1.58267	0.121333		GOCC_APICAL_JUNCTION_COMPLEX		-1.2896
			GOCC_CATALYTIC_COMPLEX	1.58558	0.195432	GOCC_ENDOSOME_MEMBRANE	-2.24125	0	GOCC_CHROMATIN	2.59324	0	GOCC_SARCOLEMMA	-2.17004	0.00423202	GOCC_INTRACELLULAR_PROTEIN_CONTAINING_COMPLEX	1.72772	0.0455091	GOCC_CELL_CORTEX	-1.6564	0.0446446	GOCC_CYTOSOLIC_SMALL_RIBOSOMAL_SUBUNIT	1.56293	0.118225		GOCC_APICAL_PART_OF_CELL		-1.84327	-1.69674	-1.46834
			GOCC_NUCLEAR_BODY	1.58219	0.177169	GOCC_EARLY_ENDOSOME_MEMBRANE	-2.20551	0	GOCC_U2_TYPE_SPLICEOSOMAL_COMPLEX	2.50022	0	GOCC_EXTERNAL_SIDE_OF_PLASMA_MEMBRANE	-2.09035	0.00604756	GOCC_RIBOSOMAL_SUBUNIT	1.72708	0.0400793	GOCC_CONTRACTILE_FIBER	-1.65169	0.042489	GOCC_NUCLEAR_CHROMOSOME	1.55864	0.107959		GOCC_APICAL_PLASMA_MEMBRANE		-1.63773	-1.77382	-1.4201
			GOCC_NUCLEAR_SPECK	1.57387	0.172238	GOCC_PLASMA_MEMBRANE_PROTEIN_COMPLEX	-2.16926	0	GOCC_RIBONUCLEOPROTEIN_GRANULE	2.3177	0.000118203	GOCC_EARLY_ENDOSOME	-2.02429	0.0086876	GOCC_CYTOSOLIC_LARGE_RIBOSOMAL_SUBUNIT	1.70789	0.045238	GOCC_ACTIN_CYTOSKELETON	-1.65089	0.0386611	GOCC_NUCLEAR_PROTEIN_CONTAINING_COMPLEX	1.53143	0.110861		GOCC_AZUROPHIL_GRANULE_MEMBRANE			-1.33028
			GOCC_RIBOSOME	1.56083	0.181031	GOCC_CELL_SURFACE	-2.1492	0.000104478	GOCC_CHROMOSOME_TELOMERIC_REGION	2.30921	0.000106383	GOCC_PLATELET_ALPHA_GRANULE_LUMEN	-1.98074	0.0096647	GOCC_RIBOSOME	1.70089	0.0437371	GOCC_PLASMA_MEMBRANE_REGION	-1.63917	0.0401778	GOCC_CATALYTIC_COMPLEX	1.52438	0.104948		GOCC_BASAL_PART_OF_CELL		-1.46624
			GOCC_ENDOPLASMIC_RETICULUM_GOLGI_INTERMEDIATE_COMPARTMENT	1.55445	0.176434	GOCC_ENDOSOME	-2.11581	0.000276153	GOCC_CYTOPLASMIC_STRESS_GRANULE	2.30158	9.67118e-05	GOCC_CLATHRIN_COATED_ENDOCYTIC_VESICLE	-1.88347	0.018632	GOCC_LARGE_RIBOSOMAL_SUBUNIT	1.7001	0.0401498	GOCC_BASEMENT_MEMBRANE	-1.63889	0.0366084	GOCC_RIBONUCLEOPROTEIN_COMPLEX	1.49688	0.113137		GOCC_BASEMENT_MEMBRANE	-2.06981	-2.0632	-1.56966	-1.63889
			GOCC_ROUGH_ENDOPLASMIC_RETICULUM	1.54359	0.181285	GOCC_VESICLE_MEMBRANE	-2.11437	0.00025314	GOCC_SM_LIKE_PROTEIN_FAMILY_COMPLEX	2.2958	8.86525e-05	GOCC_PLATELET_ALPHA_GRANULE	-1.84167	0.0230985	GOCC_TRANSCRIPTION_REGULATOR_COMPLEX	1.689	0.0414331	GOCC_PLASMA_MEMBRANE_RAFT	-1.61699	0.0470323	GOCC_RIBOSOMAL_SUBUNIT	1.4924	0.105984		GOCC_BLOOD_MICROPARTICLE	-1.98978	-2.27389	-3.35969	-1.52838
			GOCC_POLYSOMAL_RIBOSOME	1.52525	0.20264	GOCC_COLLAGEN_TRIMER	-2.06861	0.000474832	GOCC_NUCLEAR_BODY	2.29425	8.18331e-05	GOCC_ENDOCYTIC_VESICLE	-1.78416	0.032034	GOCC_NUCLEAR_BODY	1.63882	0.0655555	GOCC_LYSOSOMAL_LUMEN	-1.60355	0.0513533	GOCC_ENDOPLASMIC_RETICULUM_GOLGI_INTERMEDIATE_COMPARTMENT	1.43274	0.140194		GOCC_BRUSH_BORDER		-1.71753
			GOCC_U2_TYPE_SPLICEOSOMAL_COMPLEX	1.51873	0.202088	GOCC_BASEMENT_MEMBRANE	-2.0632	0.000440916	GOCC_SPLICEOSOMAL_SNRNP_COMPLEX	2.28789	7.59878e-05	GOCC_ENDOCYTIC_VESICLE_LUMEN	-1.774	0.0315338	GOCC_POLYSOMAL_RIBOSOME	1.63074	0.0664246	GOCC_RECYCLING_ENDOSOME	-1.58731	0.0611659	GOCC_TRANSCRIPTION_REGULATOR_COMPLEX	1.3632	0.193014		GOCC_CATALYTIC_COMPLEX	1.58558	1.97195	1.72867	1.52438
			GOCC_PRECATALYTIC_SPLICEOSOME	1.51193	0.202266	GOCC_TRANS_GOLGI_NETWORK	-2.05498	0.000478188	GOCC_TRANSCRIPTION_REGULATOR_COMPLEX	2.24443	0.000380027	GOCC_APICAL_PLASMA_MEMBRANE	-1.77382	0.0296315	GOCC_NUCLEAR_PROTEIN_CONTAINING_COMPLEX	1.59249	0.0906284	GOCC_CONDENSED_CHROMOSOME	-1.57828	0.063569	GOCC_CHROMOSOME_TELOMERIC_REGION	1.34899	0.195805		GOCC_CATALYTIC_STEP_2_SPLICEOSOME	1.45608	3.01526	1.43652	1.61692
			GOCC_SPLICEOSOMAL_COMPLEX	1.51146	0.190494	GOCC_ACTIN_CYTOSKELETON	-2.04984	0.000510358	GOCC_PRECATALYTIC_SPLICEOSOME	2.23974	0.000356275	GOCC_APICAL_PART_OF_CELL	-1.69674	0.0465622	GOCC_CYTOSOLIC_RIBOSOME	1.57403	0.101714	GOCC_COLLAGEN_TRIMER	-1.5724	0.0646281	GOCC_SPLICEOSOMAL_COMPLEX	1.30021	0.242954		GOCC_CAVEOLA		-1.73634	-1.33137	-1.7117
			GOCC_GOLGI_APPARATUS_SUBCOMPARTMENT	1.49331	0.212509	GOCC_SARCOLEMMA	-2.03542	0.000536359	GOCC_NUCLEOLUS	2.19685	0.000382003	GOCC_CLATHRIN_COATED_VESICLE	-1.6652	0.056998	GOCC_SMALL_RIBOSOMAL_SUBUNIT	1.56958	0.0991808	GOCC_LATE_ENDOSOME	-1.56796	0.0644797					GOCC_CELL_BODY		1.78171
			GOCC_RIBONUCLEOPROTEIN_GRANULE	1.49302	0.201014	GOCC_RECYCLING_ENDOSOME	-2.0307	0.000565484	GOCC_CHROMOSOME	2.15859	0.000415247	GOCC_ENDOSOME_MEMBRANE	-1.6403	0.0610915	GOCC_ENDOPLASMIC_RETICULUM_PROTEIN_CONTAINING_COMPLEX	1.56874	0.0946482	GOCC_EARLY_ENDOSOME	-1.56695	0.061529					GOCC_CELL_CELL_CONTACT_ZONE		-1.79853
			GOCC_SM_LIKE_PROTEIN_FAMILY_COMPLEX	1.48738	0.201205	GOCC_ACTIN_FILAMENT_BUNDLE	-2.02872	0.000535722	GOCC_RIBOSOMAL_SUBUNIT	2.14857	0.000486553	GOCC_ENDOPLASMIC_RETICULUM_LUMEN	-1.60902	0.0707423	GOCC_OXIDOREDUCTASE_COMPLEX	1.56793	0.0901082	GOCC_NEURON_SPINE	-1.56475	0.0601891					GOCC_CELL_CELL_JUNCTION		-1.75841
			GOCC_TRANSPORT_VESICLE	1.48618	0.193389	GOCC_ENDOCYTIC_VESICLE	-2.02571	0.000508936	GOCC_DNA_PACKAGING_COMPLEX	2.14489	0.000462225	GOCC_INTRINSIC_COMPONENT_OF_PLASMA_MEMBRANE	-1.60048	0.0711143	GOCC_CYTOSOLIC_SMALL_RIBOSOMAL_SUBUNIT	1.55489	0.0968259	GOCC_ENDOSOME	-1.56252	0.059261					GOCC_CELL_CORTEX		-1.83223	-1.47548	-1.6564
			GOCC_ORGANELLE_SUBCOMPARTMENT	1.48351	0.189369	GOCC_ACTOMYOSIN	-1.99359	0.000772191	GOCC_NUCLEAR_CHROMOSOME	2.10794	0.000660316	GOCC_BASEMENT_MEMBRANE	-1.56966	0.0823595	GOCC_POLYSOME	1.53931	0.105661	GOCC_I_BAND	-1.53504	0.0775944					GOCC_CELL_LEADING_EDGE		-1.69846
			GOCC_SPLICEOSOMAL_SNRNP_COMPLEX	1.48039	0.186272	GOCC_RECYCLING_ENDOSOME_MEMBRANE	-1.98592	0.000868485	GOCC_SMALL_RIBOSOMAL_SUBUNIT	2.04135	0.0013201	GOCC_ENDOSOME	-1.56483	0.0810711	GOCC_CHROMATIN	1.53294	0.106774	GOCC_BLOOD_MICROPARTICLE	-1.52838	0.0803333					GOCC_CELL_PROJECTION_MEMBRANE		-1.46185	-1.24069	-1.43522
			GOCC_ENDOPLASMIC_RETICULUM_GOLGI_INTERMEDIATE_COMPARTMENT_MEMBRANE	1.46872	0.198413	GOCC_MEMBRANE_PROTEIN_COMPLEX	-1.97201	0.00108969	GOCC_CYTOSOLIC_RIBOSOME	2.00165	0.00170168	GOCC_SUPRAMOLECULAR_POLYMER	-1.53493	0.094583	GOCC_NUCLEOLUS	1.52035	0.114884	GOCC_ENDOSOME_MEMBRANE	-1.51971	0.085043					GOCC_CELL_SUBSTRATE_JUNCTION		-1.72005
			GOCC_SITE_OF_POLARIZED_GROWTH	1.46849	0.190456	GOCC_ADHERENS_JUNCTION	-1.96348	0.00138633	GOCC_CHAPERONE_COMPLEX	1.99623	0.00175048	GOCC_CONTRACTILE_FIBER	-1.52116	0.10073	GOCC_RIBONUCLEOPROTEIN_GRANULE	1.50615	0.125816	GOCC_CLATHRIN_COATED_VESICLE	-1.50691	0.0934998					GOCC_CELL_SURFACE		-2.1492	-2.39103
			GOCC_CATALYTIC_STEP_2_SPLICEOSOME	1.45608	0.205173	GOCC_GOLGI_APPARATUS_SUBCOMPARTMENT	-1.94929	0.00166472	GOCC_CATALYTIC_COMPLEX	1.97195	0.00197929	GOCC_LEADING_EDGE_MEMBRANE	-1.50797	0.105355	GOCC_SPLICEOSOMAL_COMPLEX	1.49941	0.128547	GOCC_ACTIN_FILAMENT	-1.50635	0.0901794					GOCC_CHAPERONE_COMPLEX		1.99623		2.12924
			GOCC_DISTAL_AXON	1.45421	0.199973	GOCC_I_BAND	-1.94509	0.00163972	GOCC_POLYSOMAL_RIBOSOME	1.94763	0.00223554	GOCC_ENDOCYTIC_VESICLE_MEMBRANE	-1.50751	0.101675	GOCC_SM_LIKE_PROTEIN_FAMILY_COMPLEX	1.48091	0.144269	GOCC_RECYCLING_ENDOSOME_MEMBRANE	-1.49901	0.0935813					GOCC_CHROMATIN		2.59324	1.53294
			GOCC_NUCLEAR_OUTER_MEMBRANE_ENDOPLASMIC_RETICULUM_MEMBRANE_NETWORK	1.44198	0.214594	GOCC_INTRINSIC_COMPONENT_OF_PLASMA_MEMBRANE	-1.92774	0.00209851	GOCC_CYTOSOLIC_SMALL_RIBOSOMAL_SUBUNIT	1.93737	0.00222685	GOCC_TERTIARY_GRANULE	-1.48561	0.110951	GOCC_NUCLEAR_SPECK	1.46128	0.164003	GOCC_CORTICAL_CYTOSKELETON	-1.47798	0.112866					GOCC_CHROMOSOMAL_REGION		1.93212
			GOCC_NUCLEAR_PROTEIN_CONTAINING_COMPLEX	1.43345	0.223239	GOCC_CONTRACTILE_FIBER	-1.9196	0.00231295	GOCC_CHROMOSOMAL_REGION	1.93212	0.00214732	GOCC_RECYCLING_ENDOSOME	-1.47598	0.111439	GOCC_ENDOPLASMIC_RETICULUM_GOLGI_INTERMEDIATE_COMPARTMENT	1.4444	0.179943	GOCC_EARLY_ENDOSOME_MEMBRANE	-1.47579	0.111492					GOCC_CHROMOSOME		2.15859	1.42515
			GOCC_PEPTIDASE_COMPLEX	1.41752	0.246961	GOCC_INTRINSIC_COMPONENT_OF_ENDOPLASMIC_RETICULUM_MEMBRANE	-1.91583	0.00230369	GOCC_RIBOSOME	1.9318	0.00210064	GOCC_CELL_CORTEX	-1.47548	0.107812	GOCC_ROUGH_ENDOPLASMIC_RETICULUM	1.43893	0.18155	GOCC_ADHERENS_JUNCTION	-1.47578	0.107648					GOCC_CHROMOSOME_TELOMERIC_REGION		2.30921		1.34899
						GOCC_CORTICAL_ACTIN_CYTOSKELETON	-1.90598	0.0026696	GOCC_CELL_BODY	1.78171	0.00821426	GOCC_CYTOPLASMIC_SIDE_OF_MEMBRANE	-1.4607	0.113115	GOCC_CATALYTIC_STEP_2_SPLICEOSOME	1.43652	0.178945	GOCC_APICAL_PART_OF_CELL	-1.46834	0.111966					GOCC_CLATHRIN_COATED_ENDOCYTIC_VESICLE		-1.67198	-1.88347	-1.46347
						GOCC_MICROVILLUS	-1.87929	0.00353223	GOCC_LARGE_RIBOSOMAL_SUBUNIT	1.68036	0.0166743	GOCC_EARLY_ENDOSOME_MEMBRANE	-1.44257	0.121011	GOCC_TRANSFERASE_COMPLEX	1.42688	0.186315	GOCC_CLATHRIN_COATED_ENDOCYTIC_VESICLE	-1.46347	0.11286					GOCC_CLATHRIN_COATED_VESICLE		-1.79497	-1.6652	-1.50691
						GOCC_COATED_VESICLE	-1.85428	0.0045522	GOCC_CYTOSOLIC_LARGE_RIBOSOMAL_SUBUNIT	1.67127	0.0175853	GOCC_ACTIN_CYTOSKELETON	-1.43618	0.119906	GOCC_CHROMOSOME	1.42515	0.182655	GOCC_TRANS_GOLGI_NETWORK	-1.43794	0.141205					GOCC_CLUSTER_OF_ACTIN_BASED_CELL_PROJECTIONS		-1.75283
						GOCC_MEMBRANE_MICRODOMAIN	-1.84967	0.00465638	GOCC_MICROTUBULE	1.66581	0.0177034	GOCC_CORTICAL_ACTIN_CYTOSKELETON	-1.41949	0.125701	GOCC_SPLICEOSOMAL_SNRNP_COMPLEX	1.41214	0.196096	GOCC_CELL_PROJECTION_MEMBRANE	-1.43522	0.140294					GOCC_COATED_VESICLE		-1.85428
						GOCC_APICAL_PART_OF_CELL	-1.84327	0.00479623	GOCC_POLYSOME	1.6052	0.0255608	GOCC_PLASMA_MEMBRANE_REGION	-1.40091	0.135779				GOCC_MEMBRANE_MICRODOMAIN	-1.43223	0.139957					GOCC_COATED_VESICLE_MEMBRANE		-1.79757
						GOCC_CELL_CORTEX	-1.83223	0.00535213	GOCC_NUCLEAR_PERIPHERY	1.5666	0.0321984	GOCC_CORTICAL_CYTOSKELETON	-1.38352	0.145254				GOCC_GOLGI_APPARATUS_SUBCOMPARTMENT	-1.42273	0.149047					GOCC_COLLAGEN_CONTAINING_EXTRACELLULAR_MATRIX	-2.17468	-2.49614	-2.84036	-1.70318
						GOCC_PLASMA_MEMBRANE_REGION	-1.82628	0.00562914	GOCC_MITOTIC_SPINDLE	1.40444	0.0840316	GOCC_TERTIARY_GRANULE_LUMEN	-1.36967	0.152431				GOCC_ACTIN_BASED_CELL_PROJECTION	-1.42269	0.144955					GOCC_COLLAGEN_TRIMER	-2.37034	-2.06861	-2.41374	-1.5724
						GOCC_PHAGOCYTIC_VESICLE	-1.81497	0.00630793	GOCC_FIBRILLAR_CENTER	1.37974	0.0942352	GOCC_INTERMEDIATE_FILAMENT	-1.36001	0.156271				GOCC_CORTICAL_ACTIN_CYTOSKELETON	-1.42117	0.143227					GOCC_CONDENSED_CHROMOSOME				-1.57828
						GOCC_VACUOLE	-1.80622	0.00667647	GOCC_SOMATODENDRITIC_COMPARTMENT	1.31016	0.134115	GOCC_CAVEOLA	-1.33137	0.178688				GOCC_APICAL_PLASMA_MEMBRANE	-1.4201	0.141151					GOCC_CONTRACTILE_FIBER		-1.9196	-1.52116	-1.65169
						GOCC_CELL_CELL_CONTACT_ZONE	-1.79853	0.00723938	GOCC_TRANSFERASE_COMPLEX	1.2604	0.169387	GOCC_AZUROPHIL_GRANULE_MEMBRANE	-1.33028	0.174971				GOCC_EXTRINSIC_COMPONENT_OF_MEMBRANE	-1.41733	0.140909					GOCC_COPII_COATED_ER_TO_GOLGI_TRANSPORT_VESICLE		-1.77594
						GOCC_COATED_VESICLE_MEMBRANE	-1.79757	0.00713349	GOCC_INTRACELLULAR_PROTEIN_CONTAINING_COMPLEX	1.19824	0.226612	GOCC_SECRETORY_GRANULE_MEMBRANE	-1.28171	0.21952				GOCC_SUPRAMOLECULAR_POLYMER	-1.39534	0.167831					GOCC_CORTICAL_ACTIN_CYTOSKELETON		-1.90598	-1.41949	-1.42117
						GOCC_ER_TO_GOLGI_TRANSPORT_VESICLE_MEMBRANE	-1.79542	0.00706378	GOCC_MICROTUBULE_CYTOSKELETON	1.18715	0.233677	GOCC_ACTOMYOSIN	-1.28016	0.216074				GOCC_RUFFLE	-1.38835	0.174323					GOCC_CORTICAL_CYTOSKELETON		-1.74921	-1.38352	-1.47798
						GOCC_CLATHRIN_COATED_VESICLE	-1.79497	0.00692047				GOCC_I_BAND	-1.25709	0.238093				GOCC_MICROVILLUS	-1.38621	0.173957					GOCC_CYTOPLASMIC_SIDE_OF_MEMBRANE		-1.70915	-1.4607
						GOCC_LYSOSOMAL_LUMEN	-1.77998	0.00807675				GOCC_VESICLE_MEMBRANE	-1.25525	0.234518				GOCC_POSTSYNAPSE	-1.37909	0.180542					GOCC_CYTOPLASMIC_STRESS_GRANULE		2.30158	1.87507
						GOCC_LATE_ENDOSOME	-1.77858	0.00796304				GOCC_ACTIN_FILAMENT_BUNDLE	-1.24985	0.236633				GOCC_SIDE_OF_MEMBRANE	-1.36942	0.191363					GOCC_CYTOSOLIC_LARGE_RIBOSOMAL_SUBUNIT	1.81917	1.67127	1.70789
						GOCC_PLASMA_MEMBRANE_RAFT	-1.77732	0.00787328				GOCC_RECYCLING_ENDOSOME_MEMBRANE	-1.24245	0.239399				GOCC_VESICLE_MEMBRANE	-1.36833	0.188616					GOCC_CYTOSOLIC_RIBOSOME	1.64323	2.00165	1.57403
						GOCC_COPII_COATED_ER_TO_GOLGI_TRANSPORT_VESICLE	-1.77594	0.00787601				GOCC_CELL_PROJECTION_MEMBRANE	-1.24069	0.236589				GOCC_FILOPODIUM	-1.34362	0.226489					GOCC_CYTOSOLIC_SMALL_RIBOSOMAL_SUBUNIT		1.93737	1.55489	1.56293
						GOCC_TERTIARY_GRANULE	-1.77453	0.00795117										GOCC_SYNAPTIC_MEMBRANE	-1.33946	0.228443					GOCC_DISTAL_AXON	1.45421
						GOCC_TRANSPORT_VESICLE	-1.76342	0.00859586										GOCC_ENDOCYTIC_VESICLE	-1.33553	0.231322					GOCC_DNA_PACKAGING_COMPLEX		2.14489
						GOCC_CELL_CELL_JUNCTION	-1.75841	0.00896569																	GOCC_EARLY_ENDOSOME		-2.2462	-2.02429	-1.56695
						GOCC_CLUSTER_OF_ACTIN_BASED_CELL_PROJECTIONS	-1.75283	0.00921505																	GOCC_EARLY_ENDOSOME_MEMBRANE		-2.20551	-1.44257	-1.47579
						GOCC_CORTICAL_CYTOSKELETON	-1.74921	0.00937546																	GOCC_ENDOCYTIC_VESICLE		-2.02571	-1.78416	-1.33553
						GOCC_ORGANELLE_SUBCOMPARTMENT	-1.74757	0.00937038																	GOCC_ENDOCYTIC_VESICLE_LUMEN	-1.61393		-1.774
						GOCC_INTRINSIC_COMPONENT_OF_ORGANELLE_MEMBRANE	-1.73879	0.0100614																	GOCC_ENDOCYTIC_VESICLE_MEMBRANE		-1.73665	-1.50751
						GOCC_ENDOCYTIC_VESICLE_MEMBRANE	-1.73665	0.0100069																	GOCC_ENDOPEPTIDASE_COMPLEX			1.79191
						GOCC_CAVEOLA	-1.73634	0.00984365																	GOCC_ENDOPLASMIC_RETICULUM		-1.4775
						GOCC_ENDOPLASMIC_RETICULUM_LUMEN	-1.73617	0.00966787																	GOCC_ENDOPLASMIC_RETICULUM_GOLGI_INTERMEDIATE_COMPARTMENT	1.55445		1.4444	1.43274
						GOCC_TRANSPORT_VESICLE_MEMBRANE	-1.73407	0.00981583																	GOCC_ENDOPLASMIC_RETICULUM_GOLGI_INTERMEDIATE_COMPARTMENT_MEMBRANE	1.46872
						GOCC_OUTER_MEMBRANE	-1.72109	0.0110382																	GOCC_ENDOPLASMIC_RETICULUM_LUMEN		-1.73617	-1.60902
						GOCC_CELL_SUBSTRATE_JUNCTION	-1.72005	0.0109911																	GOCC_ENDOPLASMIC_RETICULUM_PROTEIN_CONTAINING_COMPLEX	1.6245		1.56874	2.01616
						GOCC_BRUSH_BORDER	-1.71753	0.0110121																	GOCC_ENDOSOME		-2.11581	-1.56483	-1.56252
						GOCC_CYTOPLASMIC_SIDE_OF_MEMBRANE	-1.70915	0.011781																	GOCC_ENDOSOME_MEMBRANE		-2.24125	-1.6403	-1.51971
						GOCC_CELL_LEADING_EDGE	-1.69846	0.0125516																	GOCC_ER_TO_GOLGI_TRANSPORT_VESICLE_MEMBRANE		-1.79542
						GOCC_LAMELLIPODIUM	-1.67503	0.0151847																	GOCC_EXTERNAL_ENCAPSULATING_STRUCTURE	-1.94975	-2.554	-2.70914	-1.6809
						GOCC_CLATHRIN_COATED_ENDOCYTIC_VESICLE	-1.67198	0.0154264																	GOCC_EXTERNAL_SIDE_OF_PLASMA_MEMBRANE		-2.24442	-2.09035
						GOCC_NUCLEAR_OUTER_MEMBRANE_ENDOPLASMIC_RETICULUM_MEMBRANE_NETWORK	-1.64675	0.0194283																	GOCC_EXTRINSIC_COMPONENT_OF_MEMBRANE		-1.56125		-1.41733
						GOCC_ANCHORING_JUNCTION	-1.64513	0.0194438																	GOCC_EXTRINSIC_COMPONENT_OF_PLASMA_MEMBRANE		-1.62446
						GOCC_APICAL_PLASMA_MEMBRANE	-1.63773	0.0206821																	GOCC_FIBRILLAR_CENTER		1.37974
						GOCC_EXTRINSIC_COMPONENT_OF_PLASMA_MEMBRANE	-1.62446	0.0231237																	GOCC_FILOPODIUM				-1.34362
						GOCC_TERTIARY_GRANULE_LUMEN	-1.61747	0.0243294																	GOCC_GOLGI_APPARATUS		-1.58291
						GOCC_PHAGOCYTIC_VESICLE_MEMBRANE	-1.60439	0.0272944																	GOCC_GOLGI_APPARATUS_SUBCOMPARTMENT	1.49331	-1.94929		-1.42273
						GOCC_VACUOLAR_LUMEN	-1.60087	0.0277231																	GOCC_GOLGI_MEMBRANE		-1.55324
						GOCC_SPECIFIC_GRANULE_LUMEN	-1.60034	0.0275212																	GOCC_I_BAND		-1.94509	-1.25709	-1.53504
						GOCC_SARCOPLASM	-1.59952	0.0273137																	GOCC_INTERMEDIATE_FILAMENT		-1.36519	-1.36001
						GOCC_SPECIFIC_GRANULE	-1.59825	0.0271808																	GOCC_INTERMEDIATE_FILAMENT_CYTOSKELETON		-1.24354
						GOCC_SECRETORY_GRANULE_MEMBRANE	-1.59577	0.0273496																	GOCC_INTRACELLULAR_PROTEIN_CONTAINING_COMPLEX		1.19824	1.72772
						GOCC_SUPRAMOLECULAR_POLYMER	-1.58597	0.0292868																	GOCC_INTRINSIC_COMPONENT_OF_ENDOPLASMIC_RETICULUM_MEMBRANE		-1.91583
						GOCC_GOLGI_APPARATUS	-1.58291	0.0297761																	GOCC_INTRINSIC_COMPONENT_OF_ORGANELLE_MEMBRANE		-1.73879
						GOCC_EXTRINSIC_COMPONENT_OF_MEMBRANE	-1.56125	0.0348785																	GOCC_INTRINSIC_COMPONENT_OF_PLASMA_MEMBRANE		-1.92774	-1.60048
						GOCC_SECRETORY_VESICLE	-1.5609	0.0345391																	GOCC_LAMELLIPODIUM		-1.67503
						GOCC_SECRETORY_GRANULE	-1.56053	0.0342085																	GOCC_LARGE_RIBOSOMAL_SUBUNIT	1.79643	1.68036	1.7001
						GOCC_GOLGI_MEMBRANE	-1.55324	0.035772																	GOCC_LATE_ENDOSOME		-1.77858		-1.56796
						GOCC_ENDOPLASMIC_RETICULUM	-1.4775	0.0633334																	GOCC_LEADING_EDGE_MEMBRANE		-1.25491	-1.50797
						GOCC_RECEPTOR_COMPLEX	-1.4734	0.0642472																	GOCC_LYSOSOMAL_LUMEN		-1.77998		-1.60355
						GOCC_BASAL_PART_OF_CELL	-1.46624	0.0668844																	GOCC_MEMBRANE_MICRODOMAIN		-1.84967		-1.43223
						GOCC_CELL_PROJECTION_MEMBRANE	-1.46185	0.0681951																	GOCC_MEMBRANE_PROTEIN_COMPLEX		-1.97201
						GOCC_ACTIN_FILAMENT	-1.45918	0.0686903																	GOCC_MICROTUBULE		1.66581
						GOCC_VACUOLAR_MEMBRANE	-1.43959	0.0777066																	GOCC_MICROTUBULE_CYTOSKELETON		1.18715
						GOCC_PERINUCLEAR_REGION_OF_CYTOPLASM	-1.41804	0.0893302																	GOCC_MICROVILLUS		-1.87929		-1.38621
						GOCC_ACTIN_BASED_CELL_PROJECTION	-1.37365	0.118917																	GOCC_MITOCHONDRIAL_ENVELOPE		-1.29639
						GOCC_INTERMEDIATE_FILAMENT	-1.36519	0.12393																	GOCC_MITOTIC_SPINDLE		1.40444
						GOCC_SYNAPTIC_MEMBRANE	-1.33402	0.149577																	GOCC_NEURON_SPINE				-1.56475
						GOCC_PRESYNAPSE	-1.33258	0.149338																	GOCC_NUCLEAR_BODY	1.58219	2.29425	1.63882
						GOCC_PLATELET_ALPHA_GRANULE	-1.30044	0.178293																	GOCC_NUCLEAR_CHROMOSOME		2.10794		1.55864
						GOCC_MITOCHONDRIAL_ENVELOPE	-1.29639	0.180306																	GOCC_NUCLEAR_OUTER_MEMBRANE_ENDOPLASMIC_RETICULUM_MEMBRANE_NETWORK	1.44198	-1.64675
						GOCC_PLATELET_ALPHA_GRANULE_LUMEN	-1.29428	0.180521																	GOCC_NUCLEAR_PERIPHERY		1.5666
						GOCC_APICAL_JUNCTION_COMPLEX	-1.2896	0.183584																	GOCC_NUCLEAR_PROTEIN_CONTAINING_COMPLEX	1.43345	3.38575	1.59249	1.53143
						GOCC_SITE_OF_DNA_DAMAGE	-1.28643	0.184922																	GOCC_NUCLEAR_SPECK	1.57387	2.81847	1.46128
						GOCC_RUFFLE	-1.26436	0.206631																	GOCC_NUCLEOLUS		2.19685	1.52035
						GOCC_LEADING_EDGE_MEMBRANE	-1.25491	0.215372																	GOCC_ORGANELLE_SUBCOMPARTMENT	1.48351	-1.74757
						GOCC_INTERMEDIATE_FILAMENT_CYTOSKELETON	-1.24354	0.226526																	GOCC_OUTER_MEMBRANE		-1.72109
																									GOCC_OXIDOREDUCTASE_COMPLEX			1.56793	1.58267
																									GOCC_PEPTIDASE_COMPLEX	1.41752		1.80938
																									GOCC_PERINUCLEAR_REGION_OF_CYTOPLASM		-1.41804
																									GOCC_PHAGOCYTIC_VESICLE		-1.81497
																									GOCC_PHAGOCYTIC_VESICLE_MEMBRANE		-1.60439
																									GOCC_PLASMA_MEMBRANE_PROTEIN_COMPLEX		-2.16926
																									GOCC_PLASMA_MEMBRANE_RAFT		-1.77732		-1.61699
																									GOCC_PLASMA_MEMBRANE_REGION		-1.82628	-1.40091	-1.63917
																									GOCC_PLATELET_ALPHA_GRANULE		-1.30044	-1.84167
																									GOCC_PLATELET_ALPHA_GRANULE_LUMEN		-1.29428	-1.98074
																									GOCC_POLYSOMAL_RIBOSOME	1.52525	1.94763	1.63074
																									GOCC_POLYSOME		1.6052	1.53931
																									GOCC_POSTSYNAPSE				-1.37909
																									GOCC_PRECATALYTIC_SPLICEOSOME	1.51193	2.23974
																									GOCC_PRESYNAPSE		-1.33258
																									GOCC_PROTEASOME_COMPLEX			1.82779
																									GOCC_PROTEIN_DNA_COMPLEX		2.66804		1.64518
																									GOCC_RECEPTOR_COMPLEX		-1.4734
																									GOCC_RECYCLING_ENDOSOME		-2.0307	-1.47598	-1.58731
																									GOCC_RECYCLING_ENDOSOME_MEMBRANE		-1.98592	-1.24245	-1.49901
																									GOCC_RIBONUCLEOPROTEIN_COMPLEX	1.70802	3.38146	1.93484	1.49688
																									GOCC_RIBONUCLEOPROTEIN_GRANULE	1.49302	2.3177	1.50615
																									GOCC_RIBOSOMAL_SUBUNIT	1.63447	2.14857	1.72708	1.4924
																									GOCC_RIBOSOME	1.56083	1.9318	1.70089
																									GOCC_ROUGH_ENDOPLASMIC_RETICULUM	1.54359		1.43893
																									GOCC_RUFFLE		-1.26436		-1.38835
																									GOCC_SARCOLEMMA		-2.03542	-2.17004	-1.72378
																									GOCC_SARCOPLASM		-1.59952
																									GOCC_SECRETORY_GRANULE		-1.56053
																									GOCC_SECRETORY_GRANULE_MEMBRANE		-1.59577	-1.28171
																									GOCC_SECRETORY_VESICLE		-1.5609
																									GOCC_SIDE_OF_MEMBRANE		-2.34553	-2.50805	-1.36942
																									GOCC_SITE_OF_DNA_DAMAGE		-1.28643
																									GOCC_SITE_OF_POLARIZED_GROWTH	1.46849
																									GOCC_SM_LIKE_PROTEIN_FAMILY_COMPLEX	1.48738	2.2958	1.48091
																									GOCC_SMALL_RIBOSOMAL_SUBUNIT		2.04135	1.56958	1.64194
																									GOCC_SOMATODENDRITIC_COMPARTMENT		1.31016
																									GOCC_SPECIFIC_GRANULE		-1.59825
																									GOCC_SPECIFIC_GRANULE_LUMEN		-1.60034
																									GOCC_SPLICEOSOMAL_COMPLEX	1.51146	3.13352	1.49941	1.30021
																									GOCC_SPLICEOSOMAL_SNRNP_COMPLEX	1.48039	2.28789	1.41214
																									GOCC_SUPRAMOLECULAR_POLYMER		-1.58597	-1.53493	-1.39534
																									GOCC_SYNAPTIC_MEMBRANE		-1.33402		-1.33946
																									GOCC_TERTIARY_GRANULE		-1.77453	-1.48561
																									GOCC_TERTIARY_GRANULE_LUMEN		-1.61747	-1.36967
																									GOCC_TRANS_GOLGI_NETWORK		-2.05498		-1.43794
																									GOCC_TRANSCRIPTION_REGULATOR_COMPLEX		2.24443	1.689	1.3632
																									GOCC_TRANSFERASE_COMPLEX		1.2604	1.42688
																									GOCC_TRANSPORT_VESICLE	1.48618	-1.76342
																									GOCC_TRANSPORT_VESICLE_MEMBRANE		-1.73407
																									GOCC_U2_TYPE_SPLICEOSOMAL_COMPLEX	1.51873	2.50022
																									GOCC_VACUOLAR_LUMEN		-1.60087
																									GOCC_VACUOLAR_MEMBRANE		-1.43959
																									GOCC_VACUOLE		-1.80622
																									GOCC_VESICLE_MEMBRANE		-2.11437	-1.25525	-1.36833

## Sheet: gomf
AC						SCLC						SqCC						LCC							NAME	AC	SCLC	SqCC	LCC
SUPPRESSED			ENRICHED			SUPPRESSED			ENRICHED			SUPPRESSED			ENRICHED			SUPPRESSED			ENRICHED				GOMF_ACTIN_BINDING		-2.11871	-1.48666	-1.56183
NAME	NES	FDR	NAME	NES	FDR	NAME	NES	FDR	NAME	NES	FDR	NAME	NES	FDR	NAME	NES	FDR	NAME	NES	FDR	NAME	NES	FDR		GOMF_ACTIN_FILAMENT_BINDING		-1.85463
GOMF_EXTRACELLULAR_MATRIX_STRUCTURAL_CONSTITUENT	-2.58464	0	-	-	-	GOMF_EXTRACELLULAR_MATRIX_STRUCTURAL_CONSTITUENT	-2.34323	0	GOMF_RNA_BINDING	3.18785	0	GOMF_EXTRACELLULAR_MATRIX_STRUCTURAL_CONSTITUENT	-2.47858	0.00445455	GOMF_SINGLE_STRANDED_RNA_BINDING	1.88574	0.0438429	GOMF_EXTRACELLULAR_MATRIX_STRUCTURAL_CONSTITUENT	-1.76439	0.052079	GOMF_ATP_DEPENDENT_ACTIVITY_ACTING_ON_DNA	2.22745	0.00111364		GOMF_ADENYL_NUCLEOTIDE_BINDING		2.0458	1.56668
GOMF_OXIDOREDUCTASE_ACTIVITY_ACTING_ON_PEROXIDE_AS_ACCEPTOR	-1.80848	0.0609225				GOMF_CALCIUM_ION_BINDING	-2.30673	0	GOMF_MRNA_BINDING	2.91418	0	GOMF_ANTIGEN_BINDING	-2.29421	0.0072108	GOMF_RNA_BINDING	1.82147	0.0546501	GOMF_CALMODULIN_BINDING	-1.69477	0.0761905	GOMF_SINGLE_STRANDED_RNA_BINDING	2.15529	0.0040405		GOMF_AMIDE_BINDING		-1.46975
GOMF_COLLAGEN_BINDING	-1.679	0.096248				GOMF_ACTIN_BINDING	-2.11871	0.00110013	GOMF_CHROMATIN_BINDING	2.9126	0	GOMF_SERINE_TYPE_ENDOPEPTIDASE_INHIBITOR_ACTIVITY	-1.99382	0.034895	GOMF_TRANSCRIPTION_REGULATOR_ACTIVITY	1.78181	0.0624486	GOMF_ATPASE_BINDING	-1.5923	0.224574	GOMF_DNA_HELICASE_ACTIVITY	2.12971	0.00375096		GOMF_ANTIGEN_BINDING		-1.82211	-2.29421
GOMF_ORGANIC_ACID_BINDING	-1.63951	0.0954173				GOMF_SIGNALING_RECEPTOR_BINDING	-2.11232	0.000825097	GOMF_ATP_HYDROLYSIS_ACTIVITY	2.8748	0	GOMF_HEPARIN_BINDING	-1.81443	0.0710525	GOMF_ATP_HYDROLYSIS_ACTIVITY	1.76734	0.0547252	GOMF_ACTIN_BINDING	-1.56183	0.242656	GOMF_CATALYTIC_ACTIVITY_ACTING_ON_A_NUCLEIC_ACID	2.0609	0.00731426		GOMF_ANTIOXIDANT_ACTIVITY	-1.58775	-1.69619
GOMF_ANTIOXIDANT_ACTIVITY	-1.58775	0.10369				GOMF_INTEGRIN_BINDING	-2.03082	0.00181641	GOMF_HELICASE_ACTIVITY	2.80717	0	GOMF_ENDOPEPTIDASE_REGULATOR_ACTIVITY	-1.72486	0.104834	GOMF_CATALYTIC_ACTIVITY_ACTING_ON_RNA	1.7637	0.0452043				GOMF_CATALYTIC_ACTIVITY_ACTING_ON_DNA	2.03304	0.00734375		GOMF_ATP_DEPENDENT_ACTIVITY		2.52192	1.50271
GOMF_INTEGRIN_BINDING	-1.5642	0.102091				GOMF_CYTOSKELETAL_PROTEIN_BINDING	-1.93791	0.00708329	GOMF_SEQUENCE_SPECIFIC_DNA_BINDING	2.75519	0	GOMF_SIGNALING_RECEPTOR_BINDING	-1.72183	0.0891915	GOMF_STRUCTURAL_CONSTITUENT_OF_RIBOSOME	1.76343	0.0376702				GOMF_LIGASE_ACTIVITY	1.9539	0.0144392		GOMF_ATP_DEPENDENT_ACTIVITY_ACTING_ON_DNA		2.63648		2.22745
GOMF_EXTRACELLULAR_MATRIX_BINDING	-1.47388	0.154419				GOMF_ACTIN_FILAMENT_BINDING	-1.85463	0.016347	GOMF_CATALYTIC_ACTIVITY_ACTING_ON_A_NUCLEIC_ACID	2.71165	0	GOMF_PEPTIDASE_REGULATOR_ACTIVITY	-1.64127	0.125016	GOMF_CHROMATIN_BINDING	1.74935	0.0385				GOMF_CATALYTIC_ACTIVITY_ACTING_ON_RNA	1.83121	0.0292619		GOMF_ATP_DEPENDENT_ACTIVITY_ACTING_ON_RNA		2.42668	1.66246	1.37224
						GOMF_CALMODULIN_BINDING	-1.83316	0.0196904	GOMF_MRNA_3_UTR_BINDING	2.70184	0	GOMF_COLLAGEN_BINDING	-1.57725	0.153738	GOMF_RIBONUCLEOPROTEIN_COMPLEX_BINDING	1.7393	0.0387245				GOMF_HELICASE_ACTIVITY	1.78431	0.0358032		GOMF_ATP_HYDROLYSIS_ACTIVITY		2.8748	1.76734	1.73395
						GOMF_PASSIVE_TRANSMEMBRANE_TRANSPORTER_ACTIVITY	-1.82305	0.0191936	GOMF_ATP_DEPENDENT_ACTIVITY_ACTING_ON_DNA	2.63648	0	GOMF_ENZYME_INHIBITOR_ACTIVITY	-1.54638	0.164605	GOMF_LIGASE_ACTIVITY	1.73572	0.0356463				GOMF_CATALYTIC_ACTIVITY_ACTING_ON_A_TRNA	1.779	0.0327859		GOMF_ATPASE_BINDING				-1.5923
						GOMF_ANTIGEN_BINDING	-1.82211	0.0173619	GOMF_SINGLE_STRANDED_RNA_BINDING	2.59883	0	GOMF_CALCIUM_DEPENDENT_PROTEIN_BINDING	-1.51896	0.178436	GOMF_MRNA_BINDING	1.73467	0.0324811				GOMF_ATP_HYDROLYSIS_ACTIVITY	1.73395	0.0407245		GOMF_CALCIUM_DEPENDENT_PROTEIN_BINDING		-1.76938	-1.51896
						GOMF_MOLECULAR_TRANSDUCER_ACTIVITY	-1.80595	0.0196269	GOMF_CATALYTIC_ACTIVITY_ACTING_ON_DNA	2.54117	0	GOMF_ACTIN_BINDING	-1.48666	0.195194	GOMF_TRANSLATION_REGULATOR_ACTIVITY	1.71679	0.0349621				GOMF_LIGASE_ACTIVITY_FORMING_CARBON_OXYGEN_BONDS	1.71507	0.0432342		GOMF_CALCIUM_ION_BINDING		-2.30673
						GOMF_CALCIUM_DEPENDENT_PROTEIN_BINDING	-1.76938	0.0258842	GOMF_ATP_DEPENDENT_ACTIVITY	2.52192	0	GOMF_SERINE_HYDROLASE_ACTIVITY	-1.45298	0.211882	GOMF_TRANSCRIPTION_COREGULATOR_ACTIVITY	1.66557	0.0550815				GOMF_CIS_REGULATORY_REGION_SEQUENCE_SPECIFIC_DNA_BINDING	1.64275	0.0602694		GOMF_CALMODULIN_BINDING		-1.83316		-1.69477
						GOMF_COLLAGEN_BINDING	-1.76057	0.0265461	GOMF_ATP_DEPENDENT_ACTIVITY_ACTING_ON_RNA	2.42668	0	GOMF_PROTEASE_BINDING	-1.43873	0.213986	GOMF_GLYCOSYLTRANSFERASE_ACTIVITY	1.66354	0.0516953				GOMF_STRUCTURAL_CONSTITUENT_OF_RIBOSOME	1.63194	0.0592814		GOMF_CARBOHYDRATE_BINDING		-1.38566
						GOMF_LIPID_BINDING	-1.75072	0.0271421	GOMF_CIS_REGULATORY_REGION_SEQUENCE_SPECIFIC_DNA_BINDING	2.37022	0.000109756	GOMF_GLYCOSAMINOGLYCAN_BINDING	-1.43171	0.208938	GOMF_ATP_DEPENDENT_ACTIVITY_ACTING_ON_RNA	1.66246	0.0484513				GOMF_SINGLE_STRANDED_DNA_BINDING	1.48891	0.12378		GOMF_CATALYTIC_ACTIVITY_ACTING_ON_A_NUCLEIC_ACID		2.71165	1.64937	2.0609
						GOMF_EXTRACELLULAR_MATRIX_BINDING	-1.73057	0.0312756	GOMF_DNA_HELICASE_ACTIVITY	2.36075	0.000102439	GOMF_INTEGRIN_BINDING	-1.41918	0.207788	GOMF_CATALYTIC_ACTIVITY_ACTING_ON_A_NUCLEIC_ACID	1.64937	0.0519318				GOMF_TRANSLATION_FACTOR_ACTIVITY_RNA_BINDING	1.4786	0.124072		GOMF_CATALYTIC_ACTIVITY_ACTING_ON_A_TRNA		2.06938	1.64538	1.779
						GOMF_ANTIOXIDANT_ACTIVITY	-1.69619	0.0396658	GOMF_CATALYTIC_ACTIVITY_ACTING_ON_RNA	2.30656	9.60366e-05				GOMF_CATALYTIC_ACTIVITY_ACTING_ON_A_TRNA	1.64538	0.0515013				GOMF_INTRAMOLECULAR_OXIDOREDUCTASE_ACTIVITY	1.45841	0.13214		GOMF_CATALYTIC_ACTIVITY_ACTING_ON_DNA		2.54117	1.37278	2.03304
						GOMF_TETRAPYRROLE_BINDING	-1.67473	0.045069	GOMF_HISTONE_BINDING	2.26838	9.03874e-05				GOMF_LIGASE_ACTIVITY_FORMING_CARBON_OXYGEN_BONDS	1.62181	0.0626104				GOMF_CHROMATIN_BINDING	1.44498	0.133219		GOMF_CATALYTIC_ACTIVITY_ACTING_ON_RNA		2.30656	1.7637	1.83121
						GOMF_TRANSPORTER_ACTIVITY	-1.6441	0.0566112	GOMF_HISTONE_DEACETYLASE_BINDING	2.26783	8.53658e-05				GOMF_TRANSCRIPTION_FACTOR_BINDING	1.58825	0.0831419				GOMF_UNFOLDED_PROTEIN_BINDING	1.42894	0.138305		GOMF_CHROMATIN_BINDING		2.9126	1.74935	1.44498
						GOMF_PHOSPHOLIPID_BINDING	-1.64	0.0555978	GOMF_STRUCTURAL_CONSTITUENT_OF_RIBOSOME	2.21091	0.000154557				GOMF_ADENYL_NUCLEOTIDE_BINDING	1.56668	0.0962288				GOMF_ISOMERASE_ACTIVITY	1.42764	0.131725		GOMF_CHROMATIN_DNA_BINDING		1.98697
						GOMF_PHOSPHATIDYLINOSITOL_PHOSPHATE_BINDING	-1.59759	0.0741455	GOMF_NUCLEOSOME_BINDING	2.10525	0.00114868				GOMF_TRANSLATION_REGULATOR_ACTIVITY_NUCLEIC_ACID_BINDING	1.55228	0.104162				GOMF_PROTEIN_FOLDING_CHAPERONE	1.37957	0.163322		GOMF_CIS_REGULATORY_REGION_SEQUENCE_SPECIFIC_DNA_BINDING		2.37022	1.4785	1.64275
						GOMF_PHOSPHATIDYLINOSITOL_BINDING	-1.58961	0.0757361	GOMF_LIGASE_ACTIVITY	2.09983	0.00109398				GOMF_TRANSCRIPTION_COACTIVATOR_ACTIVITY	1.54807	0.103163				GOMF_ATP_DEPENDENT_ACTIVITY_ACTING_ON_RNA	1.37224	0.162789		GOMF_COLLAGEN_BINDING	-1.679	-1.76057	-1.57725
						GOMF_OXIDOREDUCTASE_ACTIVITY_ACTING_ON_PEROXIDE_AS_ACCEPTOR	-1.58439	0.0749269	GOMF_CATALYTIC_ACTIVITY_ACTING_ON_A_TRNA	2.06938	0.00111244				GOMF_MONOSACCHARIDE_BINDING	1.51086	0.134871				GOMF_SEQUENCE_SPECIFIC_DNA_BINDING	1.37208	0.155836		GOMF_CYTOSKELETAL_PROTEIN_BINDING		-1.93791
						GOMF_SERINE_TYPE_ENDOPEPTIDASE_INHIBITOR_ACTIVITY	-1.58387	0.0718126	GOMF_RIBONUCLEOPROTEIN_COMPLEX_BINDING	2.04738	0.001354				GOMF_ATP_DEPENDENT_ACTIVITY	1.50271	0.137276				GOMF_DOUBLE_STRANDED_RNA_BINDING	1.36196	0.157992		GOMF_DNA_BINDING_TRANSCRIPTION_FACTOR_BINDING		1.35395
						GOMF_G_PROTEIN_COUPLED_RECEPTOR_BINDING	-1.56413	0.0810866	GOMF_ADENYL_NUCLEOTIDE_BINDING	2.0458	0.00129759				GOMF_DOUBLE_STRANDED_RNA_BINDING	1.50254	0.131686				GOMF_HISTONE_BINDING	1.36151	0.151781		GOMF_DNA_HELICASE_ACTIVITY		2.36075		2.12971
						GOMF_SERINE_HYDROLASE_ACTIVITY	-1.56131	0.0797976	GOMF_SINGLE_STRANDED_DNA_BINDING	2.00965	0.00188587				GOMF_TRANSLATION_FACTOR_ACTIVITY_RNA_BINDING	1.48277	0.14963				GOMF_NUCLEAR_RECEPTOR_BINDING	1.34651	0.158844		GOMF_DOUBLE_STRANDED_RNA_BINDING		1.90821	1.50254	1.36196
						GOMF_ENDOPEPTIDASE_REGULATOR_ACTIVITY	-1.56	0.0776073	GOMF_CHROMATIN_DNA_BINDING	1.98697	0.00207777				GOMF_CIS_REGULATORY_REGION_SEQUENCE_SPECIFIC_DNA_BINDING	1.4785	0.148925				GOMF_HYDROLASE_ACTIVITY_ACTING_ON_ACID_ANHYDRIDES	1.29194	0.205366		GOMF_ENDOPEPTIDASE_ACTIVITY		-1.55296
						GOMF_STRUCTURAL_MOLECULE_ACTIVITY	-1.55319	0.0786268	GOMF_HYDROLASE_ACTIVITY_ACTING_ON_ACID_ANHYDRIDES	1.97985	0.00220959				GOMF_HYDROLASE_ACTIVITY_ACTING_ON_ACID_ANHYDRIDES	1.47408	0.149189				GOMF_GLYCOSYLTRANSFERASE_ACTIVITY	1.28019	0.21003		GOMF_ENDOPEPTIDASE_REGULATOR_ACTIVITY		-1.56	-1.72486
						GOMF_ENDOPEPTIDASE_ACTIVITY	-1.55296	0.0759376	GOMF_TRANSLATION_REGULATOR_ACTIVITY	1.95621	0.00269799				GOMF_MRNA_3_UTR_BINDING	1.46526	0.154887				GOMF_MRNA_BINDING	1.27873	0.204559		GOMF_ENZYME_INHIBITOR_ACTIVITY		-1.40929	-1.54638
						GOMF_TRANSMEMBRANE_TRANSPORTER_BINDING	-1.51093	0.10104	GOMF_TRANSCRIPTION_REGULATOR_ACTIVITY	1.92664	0.00368245				GOMF_TRANSLATION_INITIATION_FACTOR_ACTIVITY	1.46038	0.155219								GOMF_EXTRACELLULAR_MATRIX_BINDING	-1.47388	-1.73057
						GOMF_STRUCTURAL_CONSTITUENT_OF_CYTOSKELETON	-1.49958	0.105751	GOMF_LIGASE_ACTIVITY_FORMING_CARBON_OXYGEN_BONDS	1.91573	0.00405768				GOMF_RNA_POLYMERASE_II_SPECIFIC_DNA_BINDING_TRANSCRIPTION_FACTOR_BINDING	1.45784	0.153151								GOMF_EXTRACELLULAR_MATRIX_STRUCTURAL_CONSTITUENT	-2.58464	-2.34323	-2.47858	-1.76439
						GOMF_OXIDOREDUCTASE_ACTIVITY	-1.48624	0.112447	GOMF_TRANSCRIPTION_FACTOR_BINDING	1.91403	0.00405131				GOMF_SEQUENCE_SPECIFIC_DNA_BINDING	1.43623	0.174916								GOMF_G_PROTEIN_COUPLED_RECEPTOR_BINDING		-1.56413
						GOMF_ION_TRANSMEMBRANE_TRANSPORTER_ACTIVITY	-1.47934	0.114837	GOMF_DOUBLE_STRANDED_RNA_BINDING	1.90821	0.00412765				GOMF_HISTONE_BINDING	1.43612	0.169671								GOMF_GLYCOSAMINOGLYCAN_BINDING			-1.43171
						GOMF_PEPTIDE_BINDING	-1.47727	0.113091	GOMF_NUCLEOSOMAL_DNA_BINDING	1.89655	0.00447093				GOMF_RIBONUCLEOTIDE_BINDING	1.43309	0.167884								GOMF_GLYCOSYLTRANSFERASE_ACTIVITY			1.66354	1.28019
						GOMF_PROTEASE_BINDING	-1.4771	0.109886	GOMF_UNFOLDED_PROTEIN_BINDING	1.82675	0.00733397				GOMF_HELICASE_ACTIVITY	1.39741	0.210144								GOMF_GROWTH_FACTOR_BINDING		-1.38192
						GOMF_AMIDE_BINDING	-1.46975	0.112228	GOMF_TRANSCRIPTION_COREGULATOR_ACTIVITY	1.79354	0.0095841				GOMF_CATALYTIC_ACTIVITY_ACTING_ON_DNA	1.37278	0.240134								GOMF_GUANYL_NUCLEOTIDE_BINDING		-1.35455
						GOMF_PROTEIN_CONTAINING_COMPLEX_BINDING	-1.42649	0.146756	GOMF_TRANSCRIPTION_COACTIVATOR_ACTIVITY	1.76805	0.0111486														GOMF_HELICASE_ACTIVITY		2.80717	1.39741	1.78431
						GOMF_ENZYME_INHIBITOR_ACTIVITY	-1.40929	0.158711	GOMF_NUCLEAR_RECEPTOR_BINDING	1.68591	0.0176859														GOMF_HEPARIN_BINDING			-1.81443
						GOMF_PEPTIDASE_REGULATOR_ACTIVITY	-1.40781	0.155998	GOMF_TRANSLATION_REGULATOR_ACTIVITY_NUCLEIC_ACID_BINDING	1.68353	0.017555														GOMF_HISTONE_BINDING		2.26838	1.43612	1.36151
						GOMF_CARBOHYDRATE_BINDING	-1.38566	0.175617	GOMF_RIBONUCLEOTIDE_BINDING	1.63568	0.0244537														GOMF_HISTONE_DEACETYLASE_BINDING		2.26783
						GOMF_PHOSPHORIC_ESTER_HYDROLASE_ACTIVITY	-1.38419	0.172801	GOMF_TRANSCRIPTION_COREPRESSOR_ACTIVITY	1.60187	0.030492														GOMF_HYDROLASE_ACTIVITY_ACTING_ON_ACID_ANHYDRIDES		1.97985	1.47408	1.29194
						GOMF_GROWTH_FACTOR_BINDING	-1.38192	0.171562	GOMF_PROTEIN_FOLDING_CHAPERONE	1.56771	0.0369195														GOMF_INTEGRIN_BINDING	-1.5642	-2.03082	-1.41918
						GOMF_GUANYL_NUCLEOTIDE_BINDING	-1.35455	0.198339	GOMF_UBIQUITIN_LIKE_PROTEIN_LIGASE_BINDING	1.56505	0.0363934														GOMF_INTRAMOLECULAR_OXIDOREDUCTASE_ACTIVITY				1.45841
						GOMF_PROTEOGLYCAN_BINDING	-1.3446	0.205692	GOMF_RNA_POLYMERASE_II_SPECIFIC_DNA_BINDING_TRANSCRIPTION_FACTOR_BINDING	1.48365	0.0605869														GOMF_ION_TRANSMEMBRANE_TRANSPORTER_ACTIVITY		-1.47934
						GOMF_MOLECULAR_FUNCTION_REGULATOR	-1.31002	0.245583	GOMF_TRANSLATION_FACTOR_ACTIVITY_RNA_BINDING	1.45648	0.0699364														GOMF_ISOMERASE_ACTIVITY				1.42764
									GOMF_RRNA_BINDING	1.45352	0.0697579														GOMF_LIGASE_ACTIVITY		2.09983	1.73572	1.9539
									GOMF_PROTEIN_DOMAIN_SPECIFIC_BINDING	1.39123	0.0960199														GOMF_LIGASE_ACTIVITY_FORMING_CARBON_OXYGEN_BONDS		1.91573	1.62181	1.71507
									GOMF_DNA_BINDING_TRANSCRIPTION_FACTOR_BINDING	1.35395	0.115463														GOMF_LIPID_BINDING		-1.75072
									GOMF_MRNA_5_UTR_BINDING	1.30538	0.145336														GOMF_MOLECULAR_FUNCTION_REGULATOR		-1.31002
									GOMF_TRANSLATION_INITIATION_FACTOR_ACTIVITY	1.22613	0.212577														GOMF_MOLECULAR_TRANSDUCER_ACTIVITY		-1.80595
																									GOMF_MONOSACCHARIDE_BINDING			1.51086
																									GOMF_MRNA_3_UTR_BINDING		2.70184	1.46526
																									GOMF_MRNA_5_UTR_BINDING		1.30538
																									GOMF_MRNA_BINDING		2.91418	1.73467	1.27873
																									GOMF_NUCLEAR_RECEPTOR_BINDING		1.68591		1.34651
																									GOMF_NUCLEOSOMAL_DNA_BINDING		1.89655
																									GOMF_NUCLEOSOME_BINDING		2.10525
																									GOMF_ORGANIC_ACID_BINDING	-1.63951
																									GOMF_OXIDOREDUCTASE_ACTIVITY		-1.48624
																									GOMF_OXIDOREDUCTASE_ACTIVITY_ACTING_ON_PEROXIDE_AS_ACCEPTOR	-1.80848	-1.58439
																									GOMF_PASSIVE_TRANSMEMBRANE_TRANSPORTER_ACTIVITY		-1.82305
																									GOMF_PEPTIDASE_REGULATOR_ACTIVITY		-1.40781	-1.64127
																									GOMF_PEPTIDE_BINDING		-1.47727
																									GOMF_PHOSPHATIDYLINOSITOL_BINDING		-1.58961
																									GOMF_PHOSPHATIDYLINOSITOL_PHOSPHATE_BINDING		-1.59759
																									GOMF_PHOSPHOLIPID_BINDING		-1.64
																									GOMF_PHOSPHORIC_ESTER_HYDROLASE_ACTIVITY		-1.38419
																									GOMF_PROTEASE_BINDING		-1.4771	-1.43873
																									GOMF_PROTEIN_CONTAINING_COMPLEX_BINDING		-1.42649
																									GOMF_PROTEIN_DOMAIN_SPECIFIC_BINDING		1.39123
																									GOMF_PROTEIN_FOLDING_CHAPERONE		1.56771		1.37957
																									GOMF_PROTEOGLYCAN_BINDING		-1.3446
																									GOMF_RIBONUCLEOPROTEIN_COMPLEX_BINDING		2.04738	1.7393
																									GOMF_RIBONUCLEOTIDE_BINDING		1.63568	1.43309
																									GOMF_RNA_BINDING		3.18785	1.82147
																									GOMF_RNA_POLYMERASE_II_SPECIFIC_DNA_BINDING_TRANSCRIPTION_FACTOR_BINDING		1.48365	1.45784
																									GOMF_RRNA_BINDING		1.45352
																									GOMF_SEQUENCE_SPECIFIC_DNA_BINDING		2.75519	1.43623	1.37208
																									GOMF_SERINE_HYDROLASE_ACTIVITY		-1.56131	-1.45298
																									GOMF_SERINE_TYPE_ENDOPEPTIDASE_INHIBITOR_ACTIVITY		-1.58387	-1.99382
																									GOMF_SIGNALING_RECEPTOR_BINDING		-2.11232	-1.72183
																									GOMF_SINGLE_STRANDED_DNA_BINDING		2.00965		1.48891
																									GOMF_SINGLE_STRANDED_RNA_BINDING		2.59883	1.88574	2.15529
																									GOMF_STRUCTURAL_CONSTITUENT_OF_CYTOSKELETON		-1.49958
																									GOMF_STRUCTURAL_CONSTITUENT_OF_RIBOSOME		2.21091	1.76343	1.63194
																									GOMF_STRUCTURAL_MOLECULE_ACTIVITY		-1.55319
																									GOMF_TETRAPYRROLE_BINDING		-1.67473
																									GOMF_TRANSCRIPTION_COACTIVATOR_ACTIVITY		1.76805	1.54807
																									GOMF_TRANSCRIPTION_COREGULATOR_ACTIVITY		1.79354	1.66557
																									GOMF_TRANSCRIPTION_COREPRESSOR_ACTIVITY		1.60187
																									GOMF_TRANSCRIPTION_FACTOR_BINDING		1.91403	1.58825
																									GOMF_TRANSCRIPTION_REGULATOR_ACTIVITY		1.92664	1.78181
																									GOMF_TRANSLATION_FACTOR_ACTIVITY_RNA_BINDING		1.45648	1.48277	1.4786
																									GOMF_TRANSLATION_INITIATION_FACTOR_ACTIVITY		1.22613	1.46038
																									GOMF_TRANSLATION_REGULATOR_ACTIVITY		1.95621	1.71679
																									GOMF_TRANSLATION_REGULATOR_ACTIVITY_NUCLEIC_ACID_BINDING		1.68353	1.55228
																									GOMF_TRANSMEMBRANE_TRANSPORTER_BINDING		-1.51093
																									GOMF_TRANSPORTER_ACTIVITY		-1.6441
																									GOMF_UBIQUITIN_LIKE_PROTEIN_LIGASE_BINDING		1.56505
																									GOMF_UNFOLDED_PROTEIN_BINDING		1.82675		1.42894

## Sheet: gobp
AC						SCLC						SqCC						LCC							NAME	AC	SCLC	SqCC	LCC
SUPPRESSED			ENRICHED			SUPPRESSED			ENRICHED			SUPPRESSED			ENRICHED			SUPPRESSED			ENRICHED				GOBP_ACTIN_CYTOSKELETON_REORGANIZATION		-1.79969
NAME	NES	FDR	NAME	NES	FDR	NAME	NES	FDR	NAME	NES	FDR	NAME	NES	FDR	NAME	NES	FDR	NAME	NES	FDR	NAME	NES	FDR		GOBP_ACTIN_FILAMENT_BASED_MOVEMENT		-1.75935	-1.66965
GOBP_REGULATION_OF_OXIDOREDUCTASE_ACTIVITY	-2.47651	0.00448794	GOBP_AMIDE_BIOSYNTHETIC_PROCESS	1.8158	0.164217	GOBP_ENDOCYTOSIS	-2.39462	0	GOBP_MRNA_PROCESSING	3.62185	0	GOBP_REGULATION_OF_RESPONSE_TO_WOUNDING	-2.82492	0	GOBP_RIBONUCLEOPROTEIN_COMPLEX_BIOGENESIS	2.04607	0.0183158	GOBP_ACTOMYOSIN_STRUCTURE_ORGANIZATION	-1.81439	0.147196	GOBP_NCRNA_METABOLIC_PROCESS	2.11009	0.0291829		GOBP_ACTIN_FILAMENT_BASED_PROCESS		-2.22194	-1.59516	-1.62446
GOBP_GLYCEROLIPID_METABOLIC_PROCESS	-2.15097	0.0661744	GOBP_PEPTIDE_BIOSYNTHETIC_PROCESS	1.81093	0.119854	GOBP_BIOLOGICAL_ADHESION	-2.39085	0	GOBP_RNA_SPLICING_VIA_TRANSESTERIFICATION_REACTIONS	3.60634	0	GOBP_REGULATION_OF_COAGULATION	-2.81315	0	GOBP_RIBONUCLEOPROTEIN_COMPLEX_SUBUNIT_ORGANIZATION	1.99599	0.0185959	GOBP_MUSCLE_CONTRACTION	-1.79553	0.115966	GOBP_RIBOSOME_BIOGENESIS	2.08167	0.0239978		GOBP_ACTIN_FILAMENT_BUNDLE_ORGANIZATION		-1.76602		-1.69563
GOBP_VASCULAR_PROCESS_IN_CIRCULATORY_SYSTEM	-2.06536	0.0776164	GOBP_RIBONUCLEOPROTEIN_COMPLEX_SUBUNIT_ORGANIZATION	1.79563	0.115159	GOBP_CELL_SUBSTRATE_ADHESION	-2.38291	0	GOBP_MRNA_METABOLIC_PROCESS	3.49305	0	GOBP_REGULATION_OF_WOUND_HEALING	-2.78718	0	GOBP_RNA_PROCESSING	1.96074	0.0216376	GOBP_MUSCLE_SYSTEM_PROCESS	-1.73285	0.239359	GOBP_NCRNA_PROCESSING	2.0749	0.0194036		GOBP_ACTIN_FILAMENT_ORGANIZATION		-1.976
GOBP_HYDROGEN_PEROXIDE_CATABOLIC_PROCESS	-1.96579	0.111699	GOBP_RIBONUCLEOPROTEIN_COMPLEX_BIOGENESIS	1.79081	0.10055	GOBP_VESICLE_MEDIATED_TRANSPORT	-2.25832	0.000781814	GOBP_RNA_PROCESSING	3.40711	0	GOBP_COMPLEMENT_ACTIVATION	-2.72483	0	GOBP_CELLULAR_MACROMOLECULE_BIOSYNTHETIC_PROCESS	1.95476	0.0180944	GOBP_CELLULAR_COMPONENT_ASSEMBLY_INVOLVED_IN_MORPHOGENESIS	-1.70798	0.210956	GOBP_DNA_REPLICATION	2.04381	0.0210286		GOBP_ACTIN_FILAMENT_POLYMERIZATION		-1.71351
GOBP_DEFENSE_RESPONSE_TO_BACTERIUM	-1.95046	0.099434	GOBP_PYRUVATE_METABOLIC_PROCESS	1.75029	0.158435	GOBP_ACTIN_FILAMENT_BASED_PROCESS	-2.22194	0.00105314	GOBP_RNA_SPLICING	3.40679	0	GOBP_ENDOCYTOSIS	-2.70752	0	GOBP_ORGANONITROGEN_COMPOUND_BIOSYNTHETIC_PROCESS	1.92893	0.024064	GOBP_STRIATED_MUSCLE_CELL_DEVELOPMENT	-1.70145	0.191808	GOBP_RIBOSOME_ASSEMBLY	2.02213	0.0204178		GOBP_ACTIN_MEDIATED_CELL_CONTRACTION		-1.73644	-1.49402
GOBP_REGULATION_OF_COAGULATION	-1.93436	0.0931676	GOBP_PEPTIDE_METABOLIC_PROCESS	1.73812	0.166597	GOBP_ACTOMYOSIN_STRUCTURE_ORGANIZATION	-2.18014	0.0010557	GOBP_REGULATION_OF_MRNA_METABOLIC_PROCESS	3.09512	0	GOBP_NEGATIVE_REGULATION_OF_RESPONSE_TO_WOUNDING	-2.56527	0.000536616	GOBP_RIBOSOME_BIOGENESIS	1.92436	0.0219752	GOBP_ACTIN_FILAMENT_BUNDLE_ORGANIZATION	-1.69563	0.177838	GOBP_POSITIVE_REGULATION_OF_DNA_REPAIR	1.95717	0.0317648		GOBP_ACTIN_NUCLEATION		-1.56845
GOBP_RENAL_SYSTEM_PROCESS	-1.89998	0.110073	GOBP_CELLULAR_AMIDE_METABOLIC_PROCESS	1.72886	0.165991	GOBP_CIRCULATORY_SYSTEM_PROCESS	-2.16267	0.000904887	GOBP_CELLULAR_MACROMOLECULE_BIOSYNTHETIC_PROCESS	2.96266	0	GOBP_NEGATIVE_REGULATION_OF_WOUND_HEALING	-2.50305	0.00132423	GOBP_NCRNA_PROCESSING	1.9115	0.0238528	GOBP_POSITIVE_REGULATION_OF_TRANSMEMBRANE_TRANSPORT	-1.69035	0.16844	GOBP_RIBONUCLEOPROTEIN_COMPLEX_BIOGENESIS	1.94283	0.0324726		GOBP_ACTIN_POLYMERIZATION_OR_DEPOLYMERIZATION		-1.62551
GOBP_HEMOSTASIS	-1.82914	0.160862	GOBP_CYTOPLASMIC_TRANSLATION	1.72626	0.152607	GOBP_REGULATION_OF_ION_TRANSPORT	-2.16058	0.000791776	GOBP_REGULATION_OF_MRNA_PROCESSING	2.92539	0	GOBP_HUMORAL_IMMUNE_RESPONSE	-2.44448	0.00192325	GOBP_NCRNA_METABOLIC_PROCESS	1.8958	0.0271156	GOBP_CIRCULATORY_SYSTEM_PROCESS	-1.68806	0.154595	GOBP_RIBOSOMAL_SMALL_SUBUNIT_BIOGENESIS	1.9295	0.0313594		GOBP_ACTION_POTENTIAL		-1.30283
GOBP_CILIUM_ORGANIZATION	-1.76705	0.206434	GOBP_RNA_PROCESSING	1.72413	0.141812	GOBP_CELL_MATRIX_ADHESION	-2.11302	0.0015357	GOBP_REGULATION_OF_RNA_SPLICING	2.91202	0	GOBP_HUMORAL_IMMUNE_RESPONSE_MEDIATED_BY_CIRCULATING_IMMUNOGLOBULIN	-2.43173	0.00204685	GOBP_PEPTIDE_BIOSYNTHETIC_PROCESS	1.89238	0.0250791	GOBP_STRIATED_MUSCLE_CELL_DIFFERENTIATION	-1.67924	0.159192	GOBP_CYTOPLASMIC_TRANSLATION	1.91187	0.0325458		GOBP_ACTIVATION_OF_IMMUNE_RESPONSE			-1.50106
			GOBP_CELLULAR_MACROMOLECULE_BIOSYNTHETIC_PROCESS	1.69311	0.198454	GOBP_CELL_CELL_ADHESION	-2.10793	0.00170927	GOBP_RIBONUCLEOPROTEIN_COMPLEX_BIOGENESIS	2.87718	0	GOBP_B_CELL_MEDIATED_IMMUNITY	-2.37872	0.00212363	GOBP_CYTOPLASMIC_TRANSLATION	1.87371	0.0299258	GOBP_MUSCLE_ORGAN_DEVELOPMENT	-1.67715	0.149814	GOBP_TELOMERE_MAINTENANCE	1.86402	0.04657		GOBP_ACTOMYOSIN_STRUCTURE_ORGANIZATION		-2.18014	-1.85275	-1.81439
			GOBP_CARBOHYDRATE_CATABOLIC_PROCESS	1.67929	0.217364	GOBP_EXTERNAL_ENCAPSULATING_STRUCTURE_ORGANIZATION	-2.10669	0.00155389	GOBP_REGULATION_OF_MRNA_SPLICING_VIA_SPLICEOSOME	2.86476	0	GOBP_DEFENSE_RESPONSE_TO_BACTERIUM	-2.35791	0.0028168	GOBP_SPLICEOSOMAL_COMPLEX_ASSEMBLY	1.86574	0.0301558	GOBP_ENDOCYTOSIS	-1.65268	0.196776	GOBP_CELLULAR_MACROMOLECULE_BIOSYNTHETIC_PROCESS	1.86322	0.0430177		GOBP_ACUTE_INFLAMMATORY_RESPONSE		-1.53796	-1.97676
			GOBP_NCRNA_PROCESSING	1.67126	0.22278	GOBP_IMMUNE_EFFECTOR_PROCESS	-2.10108	0.00151271	GOBP_CHROMOSOME_ORGANIZATION	2.84035	0	GOBP_REGULATION_OF_ENDOCYTOSIS	-2.33602	0.00284058	GOBP_AMIDE_BIOSYNTHETIC_PROCESS	1.86441	0.0282625	GOBP_REGULATION_OF_TRANSPORTER_ACTIVITY	-1.63987	0.217221	GOBP_DNA_DEPENDENT_DNA_REPLICATION	1.85927	0.04035		GOBP_ADAPTIVE_IMMUNE_RESPONSE		-2.07213	-2.21433
			GOBP_RIBOSOMAL_LARGE_SUBUNIT_BIOGENESIS	1.6635	0.226184	GOBP_ADAPTIVE_IMMUNE_RESPONSE_BASED_ON_SOMATIC_RECOMBINATION_OF_IMMUNE_RECEPTORS_BUILT_FROM_IMMUNOGLOBULIN_SUPERFAMILY_DOMAINS	-2.08704	0.001814	GOBP_RIBONUCLEOPROTEIN_COMPLEX_SUBUNIT_ORGANIZATION	2.82984	0	GOBP_CELL_MATRIX_ADHESION	-2.2669	0.00559538	GOBP_TRANSLATIONAL_INITIATION	1.85961	0.0283256	GOBP_NEGATIVE_REGULATION_OF_ION_TRANSPORT	-1.63536	0.214941	GOBP_DNA_GEOMETRIC_CHANGE	1.85117	0.0401566		GOBP_ADAPTIVE_IMMUNE_RESPONSE_BASED_ON_SOMATIC_RECOMBINATION_OF_IMMUNE_RECEPTORS_BUILT_FROM_IMMUNOGLOBULIN_SUPERFAMILY_DOMAINS		-2.08704	-2.00801
			GOBP_CELLULAR_CARBOHYDRATE_METABOLIC_PROCESS	1.66212	0.214027	GOBP_STRIATED_MUSCLE_CELL_DIFFERENTIATION	-2.07601	0.00221351	GOBP_PEPTIDE_BIOSYNTHETIC_PROCESS	2.82639	0	GOBP_RESPONSE_TO_WOUNDING	-2.24232	0.00695466	GOBP_RNA_EXPORT_FROM_NUCLEUS	1.85086	0.0298315	GOBP_ACTIN_FILAMENT_BASED_PROCESS	-1.62446	0.230302	GOBP_PEPTIDE_BIOSYNTHETIC_PROCESS	1.83648	0.0412993		GOBP_ADP_METABOLIC_PROCESS	1.65086
			GOBP_ADP_METABOLIC_PROCESS	1.65086	0.231148	GOBP_ADAPTIVE_IMMUNE_RESPONSE	-2.07213	0.00220919	GOBP_REGULATION_OF_CHROMOSOME_ORGANIZATION	2.74016	0	GOBP_MEMBRANE_INVAGINATION	-2.23719	0.00649102	GOBP_ENDOPLASMIC_RETICULUM_TO_GOLGI_VESICLE_MEDIATED_TRANSPORT	1.82667	0.038372	GOBP_NEGATIVE_REGULATION_OF_TRANSPORT	-1.61806	0.235825	GOBP_TRNA_METABOLIC_PROCESS	1.83486	0.0394974		GOBP_AGING		-1.52058
			GOBP_SPLICEOSOMAL_COMPLEX_ASSEMBLY	1.64578	0.230743	GOBP_WOUND_HEALING	-2.07079	0.00207112	GOBP_NEGATIVE_REGULATION_OF_CELLULAR_AMIDE_METABOLIC_PROCESS	2.73068	0	GOBP_WOUND_HEALING	-2.21991	0.00808284	GOBP_CELLULAR_CARBOHYDRATE_METABOLIC_PROCESS	1.78432	0.0613071	GOBP_EPITHELIAL_CELL_DEVELOPMENT	-1.61789	0.222346	GOBP_DOUBLE_STRAND_BREAK_REPAIR	1.81523	0.0426667		GOBP_ALTERNATIVE_MRNA_SPLICING_VIA_SPLICEOSOME		2.58159
			GOBP_RIBOSOME_BIOGENESIS	1.64561	0.218346	GOBP_ANTIGEN_PROCESSING_AND_PRESENTATION	-2.07072	0.00194929	GOBP_DNA_METABOLIC_PROCESS	2.72905	0	GOBP_G_PROTEIN_COUPLED_RECEPTOR_SIGNALING_PATHWAY	-2.21939	0.00760738	GOBP_RIBOSOMAL_SMALL_SUBUNIT_BIOGENESIS	1.78231	0.0593319	GOBP_MUSCLE_CELL_DIFFERENTIATION	-1.61662	0.213913	GOBP_RIBONUCLEOPROTEIN_COMPLEX_SUBUNIT_ORGANIZATION	1.81425	0.0404591		GOBP_AMEBOIDAL_TYPE_CELL_MIGRATION		-1.53051
			GOBP_ORGANONITROGEN_COMPOUND_BIOSYNTHETIC_PROCESS	1.63951	0.222508	GOBP_REGULATION_OF_TRANSMEMBRANE_TRANSPORT	-2.06399	0.00231453	GOBP_REGULATION_OF_CELLULAR_MACROMOLECULE_BIOSYNTHETIC_PROCESS	2.72711	0	GOBP_REGULATION_OF_TUBE_SIZE	-2.21725	0.00734008	GOBP_MRNA_METABOLIC_PROCESS	1.78117	0.0567124	GOBP_REGULATION_OF_RESPONSE_TO_WOUNDING	-1.61151	0.21863	GOBP_RNA_LOCALIZATION	1.811	0.0391321		GOBP_AMIDE_BIOSYNTHETIC_PROCESS	1.8158	2.72564	1.86441	1.49065
			GOBP_MRNA_PROCESSING	1.63934	0.211804	GOBP_PHAGOCYTOSIS	-2.03888	0.00343071	GOBP_AMIDE_BIOSYNTHETIC_PROCESS	2.72564	0	GOBP_ADAPTIVE_IMMUNE_RESPONSE	-2.21433	0.00727446	GOBP_MRNA_PROCESSING	1.77631	0.0570401	GOBP_POSITIVE_REGULATION_OF_CHEMOTAXIS	-1.6075	0.218447	GOBP_TELOMERE_ORGANIZATION	1.79952	0.0406855		GOBP_AMIDE_TRANSPORT		-1.3984
			GOBP_GENE_SILENCING_BY_RNA	1.63782	0.205008	GOBP_COMPLEMENT_ACTIVATION	-2.03545	0.00331253	GOBP_NEGATIVE_REGULATION_OF_MRNA_METABOLIC_PROCESS	2.70646	0	GOBP_HEMOSTASIS	-2.17799	0.00865927	GOBP_TRNA_METABOLIC_PROCESS	1.76887	0.0600047	GOBP_REGULATION_OF_PROTEIN_DEPOLYMERIZATION	-1.60634	0.211353	GOBP_REGULATION_OF_TELOMERE_MAINTENANCE	1.73247	0.0618523		GOBP_AMINO_ACID_ACTIVATION		1.97952	1.57238	1.71541
			GOBP_TRANSLATIONAL_INITIATION	1.63741	0.196802	GOBP_MUSCLE_CONTRACTION	-2.03419	0.00325565	GOBP_REGULATION_OF_DNA_BIOSYNTHETIC_PROCESS	2.68372	0	GOBP_CELL_SUBSTRATE_ADHESION	-2.17696	0.00839684	GOBP_CARBOHYDRATE_DERIVATIVE_BIOSYNTHETIC_PROCESS	1.75258	0.0693945	GOBP_POSITIVE_REGULATION_OF_ION_TRANSMEMBRANE_TRANSPORT	-1.60437	0.206547	GOBP_AMINO_ACID_ACTIVATION	1.71541	0.0664766		GOBP_ANATOMICAL_STRUCTURE_FORMATION_INVOLVED_IN_MORPHOGENESIS		-2.01259
			GOBP_NCRNA_METABOLIC_PROCESS	1.62545	0.214464	GOBP_ENDOSOMAL_TRANSPORT	-2.02826	0.00354794	GOBP_TELOMERE_MAINTENANCE	2.66905	0	GOBP_LYMPHOCYTE_MEDIATED_IMMUNITY	-2.16629	0.00886077	GOBP_NUCLEAR_EXPORT	1.75147	0.0672549	GOBP_REGULATION_OF_PROTEIN_CONTAINING_COMPLEX_DISASSEMBLY	-1.60299	0.201166	GOBP_DEFENSE_RESPONSE_TO_SYMBIONT	1.71267	0.0647869		GOBP_ANATOMICAL_STRUCTURE_HOMEOSTASIS		-1.8946	-1.38538
			GOBP_RIBONUCLEOSIDE_DIPHOSPHATE_METABOLIC_PROCESS	1.62171	0.216095	GOBP_REGULATION_OF_METAL_ION_TRANSPORT	-2.02747	0.00339368	GOBP_NEGATIVE_REGULATION_OF_CELLULAR_MACROMOLECULE_BIOSYNTHETIC_PROCESS	2.66648	0	GOBP_REGULATION_OF_OXIDOREDUCTASE_ACTIVITY	-2.15917	0.00917343	GOBP_PEPTIDE_METABOLIC_PROCESS	1.74845	0.0663597	GOBP_REGULATION_OF_TRANSMEMBRANE_TRANSPORT	-1.59919	0.204286	GOBP_REGULATION_OF_DNA_REPAIR	1.71216	0.0623046		GOBP_ANIMAL_ORGAN_MORPHOGENESIS		-1.91851	-1.37224
			GOBP_MRNA_METABOLIC_PROCESS	1.61237	0.231945	GOBP_ANATOMICAL_STRUCTURE_FORMATION_INVOLVED_IN_MORPHOGENESIS	-2.01259	0.00410493	GOBP_TELOMERE_ORGANIZATION	2.65215	0	GOBP_REGULATION_OF_VESICLE_MEDIATED_TRANSPORT	-2.13015	0.0120582	GOBP_RNA_SPLICING	1.73404	0.0753721	GOBP_STRESS_FIBER_ASSEMBLY	-1.59592	0.204978	GOBP_POSITIVE_REGULATION_OF_DNA_BIOSYNTHETIC_PROCESS	1.68022	0.072882		GOBP_ANTIGEN_PROCESSING_AND_PRESENTATION		-2.07072	-1.49693
			GOBP_NUCLEOTIDE_PHOSPHORYLATION	1.60624	0.238932	GOBP_TISSUE_DEVELOPMENT	-2.01004	0.0040235	GOBP_REGULATION_OF_MRNA_CATABOLIC_PROCESS	2.62781	0	GOBP_RHO_PROTEIN_SIGNAL_TRANSDUCTION	-2.12831	0.0115758	GOBP_NEGATIVE_REGULATION_OF_CELLULAR_MACROMOLECULE_BIOSYNTHETIC_PROCESS	1.73213	0.0742221	GOBP_REGULATION_OF_WOUND_HEALING	-1.58962	0.212614	GOBP_RECOMBINATIONAL_REPAIR	1.67999	0.0700789		GOBP_ANTIGEN_PROCESSING_AND_PRESENTATION_OF_PEPTIDE_ANTIGEN		-1.93127	-1.6224
			GOBP_NUCLEOSIDE_DIPHOSPHATE_METABOLIC_PROCESS	1.60048	0.245193	GOBP_RESPONSE_TO_WOUNDING	-2.00761	0.00399208	GOBP_RNA_STABILIZATION	2.61769	0	GOBP_REGULATION_OF_TRANSPORTER_ACTIVITY	-2.11888	0.011929	GOBP_CELLULAR_AMINO_ACID_METABOLIC_PROCESS	1.72741	0.0757643	GOBP_MUSCLE_CELL_DEVELOPMENT	-1.58459	0.217701	GOBP_PROTEIN_LOCALIZATION_TO_CHROMOSOME	1.66873	0.0735656		GOBP_ANTIMICROBIAL_HUMORAL_RESPONSE			-1.48517
						GOBP_TUBE_MORPHOGENESIS	-2.00191	0.00444108	GOBP_NEGATIVE_REGULATION_OF_MRNA_CATABOLIC_PROCESS	2.61124	0	GOBP_RECEPTOR_MEDIATED_ENDOCYTOSIS	-2.11631	0.0117135	GOBP_CELLULAR_AMIDE_METABOLIC_PROCESS	1.72446	0.0755362	GOBP_REGULATION_OF_ENDOCYTOSIS	-1.57838	0.227138	GOBP_RRNA_METABOLIC_PROCESS	1.66755	0.0712798		GOBP_AXON_DEVELOPMENT		-1.41517
						GOBP_POSITIVE_REGULATION_OF_CELL_ADHESION	-2.00159	0.00435908	GOBP_POSTTRANSCRIPTIONAL_REGULATION_OF_GENE_EXPRESSION	2.60051	0	GOBP_REGULATION_OF_CATION_CHANNEL_ACTIVITY	-2.10831	0.0121965	GOBP_GENE_SILENCING_BY_RNA	1.72045	0.0764129	GOBP_NEGATIVE_REGULATION_OF_TRANSMEMBRANE_TRANSPORT	-1.57764	0.221046	GOBP_REGULATION_OF_TELOMERE_MAINTENANCE_VIA_TELOMERE_LENGTHENING	1.65748	0.0741044		GOBP_B_CELL_MEDIATED_IMMUNITY		-1.97758	-2.37872
						GOBP_NEGATIVE_REGULATION_OF_TRANSPORT	-1.99926	0.00431875	GOBP_NEGATIVE_REGULATION_OF_NUCLEOBASE_CONTAINING_COMPOUND_METABOLIC_PROCESS	2.59269	0	GOBP_LEUKOCYTE_MEDIATED_IMMUNITY	-2.07654	0.014284	GOBP_NEGATIVE_REGULATION_OF_CELLULAR_CATABOLIC_PROCESS	1.7201	0.0741058				GOBP_REGULATION_OF_CHROMOSOME_ORGANIZATION	1.65621	0.0725745		GOBP_BIOLOGICAL_ADHESION		-2.39085	-1.67718
						GOBP_LYMPHOCYTE_MEDIATED_IMMUNITY	-1.99239	0.00456419	GOBP_TELOMERE_MAINTENANCE_VIA_TELOMERE_LENGTHENING	2.59126	0	GOBP_REGULATION_OF_CELL_SUBSTRATE_ADHESION	-2.07122	0.0145597	GOBP_RIBOSOME_ASSEMBLY	1.71749	0.0737318				GOBP_DNA_BIOSYNTHETIC_PROCESS	1.61037	0.0955445		GOBP_BIOLOGICAL_PROCESS_INVOLVED_IN_INTERACTION_WITH_HOST		-1.33178
						GOBP_B_CELL_MEDIATED_IMMUNITY	-1.97758	0.00568392	GOBP_ALTERNATIVE_MRNA_SPLICING_VIA_SPLICEOSOME	2.58159	0	GOBP_REGULATION_OF_METAL_ION_TRANSPORT	-2.063	0.0152426	GOBP_RRNA_METABOLIC_PROCESS	1.69834	0.0882191				GOBP_CHAPERONE_MEDIATED_PROTEIN_FOLDING	1.60257	0.0966834		GOBP_BLOOD_VESSEL_MORPHOGENESIS		-1.83973
						GOBP_REGULATION_OF_CELL_ADHESION	-1.97695	0.00557156	GOBP_DNA_GEOMETRIC_CHANGE	2.57868	0	GOBP_POSITIVE_REGULATION_OF_SUBSTRATE_ADHESION_DEPENDENT_CELL_SPREADING	-2.05848	0.0154232	GOBP_REGULATION_OF_CELLULAR_MACROMOLECULE_BIOSYNTHETIC_PROCESS	1.65438	0.136331				GOBP_POSITIVE_REGULATION_OF_RESPONSE_TO_DNA_DAMAGE_STIMULUS	1.60212	0.0940364		GOBP_BONE_DEVELOPMENT		-1.61651	-1.41428
						GOBP_INFLAMMATORY_RESPONSE	-1.97686	0.00540273	GOBP_RNA_CATABOLIC_PROCESS	2.57116	2.68644e-05	GOBP_POSITIVE_REGULATION_OF_TRANSMEMBRANE_TRANSPORT	-2.03407	0.0174191	GOBP_RNA_SPLICING_VIA_TRANSESTERIFICATION_REACTIONS	1.65072	0.137399				GOBP_RNA_DEPENDENT_DNA_BIOSYNTHETIC_PROCESS	1.57683	0.105933		GOBP_CALCIUM_ION_TRANSPORT		-1.54674
						GOBP_ACTIN_FILAMENT_ORGANIZATION	-1.976	0.00530679	GOBP_NEGATIVE_REGULATION_OF_RNA_CATABOLIC_PROCESS	2.55918	2.60743e-05	GOBP_REGULATION_OF_CATION_TRANSMEMBRANE_TRANSPORT	-2.01645	0.0193313	GOBP_POSITIVE_REGULATION_OF_TRANSLATION	1.64087	0.147454				GOBP_REGULATION_OF_MRNA_PROCESSING	1.56143	0.113754		GOBP_CALCIUM_ION_TRANSPORT_INTO_CYTOSOL		-1.54976	-1.5945
						GOBP_REGULATION_OF_CELL_SUBSTRATE_ADHESION	-1.96743	0.0057634	GOBP_REGULATION_OF_DNA_METABOLIC_PROCESS	2.55016	2.53293e-05	GOBP_ADAPTIVE_IMMUNE_RESPONSE_BASED_ON_SOMATIC_RECOMBINATION_OF_IMMUNE_RECEPTORS_BUILT_FROM_IMMUNOGLOBULIN_SUPERFAMILY_DOMAINS	-2.00801	0.0197623	GOBP_POSITIVE_REGULATION_OF_CELLULAR_AMIDE_METABOLIC_PROCESS	1.64035	0.144169				GOBP_TELOMERE_MAINTENANCE_VIA_TELOMERE_LENGTHENING	1.55981	0.111639		GOBP_CAMERA_TYPE_EYE_DEVELOPMENT		-1.57707
						GOBP_MULTICELLULAR_ORGANISMAL_HOMEOSTASIS	-1.96599	0.00580948	GOBP_REGULATION_OF_TELOMERE_MAINTENANCE_VIA_TELOMERE_LENGTHENING	2.54947	2.46257e-05	GOBP_POSITIVE_REGULATION_OF_ERK1_AND_ERK2_CASCADE	-2.00285	0.020071	GOBP_REGULATION_OF_CELLULAR_AMIDE_METABOLIC_PROCESS	1.61239	0.185555				GOBP_POSITIVE_REGULATION_OF_TELOMERE_MAINTENANCE_VIA_TELOMERE_LENGTHENING	1.52683	0.134127		GOBP_CARBOHYDRATE_BIOSYNTHETIC_PROCESS			1.59802
						GOBP_REGULATION_OF_VESICLE_MEDIATED_TRANSPORT	-1.96519	0.00568187	GOBP_CHROMATIN_REMODELING	2.53757	2.39601e-05	GOBP_PHAGOCYTOSIS	-1.9823	0.0223295	GOBP_NEGATIVE_REGULATION_OF_CELLULAR_AMIDE_METABOLIC_PROCESS	1.60955	0.185509				GOBP_RIBOSOMAL_LARGE_SUBUNIT_BIOGENESIS	1.52539	0.131533		GOBP_CARBOHYDRATE_CATABOLIC_PROCESS	1.67929
						GOBP_REGULATION_OF_INFLAMMATORY_RESPONSE	-1.9623	0.00572844	GOBP_DNA_BIOSYNTHETIC_PROCESS	2.52772	2.33296e-05	GOBP_RESPONSE_TO_BACTERIUM	-1.98063	0.0217419	GOBP_DNA_REPAIR	1.60914	0.181342				GOBP_MRNA_PROCESSING	1.52514	0.128333		GOBP_CARBOHYDRATE_DERIVATIVE_BIOSYNTHETIC_PROCESS			1.75258	1.32085
						GOBP_VASCULAR_PROCESS_IN_CIRCULATORY_SYSTEM	-1.95899	0.00580339	GOBP_MRNA_CATABOLIC_PROCESS	2.51641	2.27314e-05	GOBP_ACUTE_INFLAMMATORY_RESPONSE	-1.97676	0.0215813	GOBP_RESPONSE_TO_TOPOLOGICALLY_INCORRECT_PROTEIN	1.60091	0.190561				GOBP_ORGANONITROGEN_COMPOUND_BIOSYNTHETIC_PROCESS	1.51673	0.131678		GOBP_CARBOHYDRATE_DERIVATIVE_CATABOLIC_PROCESS		-1.35783
						GOBP_MORPHOGENESIS_OF_AN_EPITHELIUM	-1.95384	0.00627342	GOBP_DNA_CONFORMATION_CHANGE	2.50748	2.21631e-05	GOBP_RENAL_SYSTEM_PROCESS	-1.97039	0.0217647	GOBP_CARBOHYDRATE_BIOSYNTHETIC_PROCESS	1.59802	0.191222				GOBP_POSITIVE_REGULATION_OF_TELOMERE_MAINTENANCE	1.51544	0.129551		GOBP_CARDIAC_MUSCLE_CONTRACTION		-1.69028	-1.413
						GOBP_POSITIVE_REGULATION_OF_CELL_SUBSTRATE_ADHESION	-1.94866	0.00677252	GOBP_POSITIVE_REGULATION_OF_NUCLEOBASE_CONTAINING_COMPOUND_METABOLIC_PROCESS	2.4848	2.16226e-05	GOBP_IMMUNE_EFFECTOR_PROCESS	-1.94944	0.0247804	GOBP_GENERATION_OF_PRECURSOR_METABOLITES_AND_ENERGY	1.58885	0.204374				GOBP_REGULATION_OF_DNA_BIOSYNTHETIC_PROCESS	1.51386	0.127287		GOBP_CARDIAC_MUSCLE_TISSUE_DEVELOPMENT		-1.42709
						GOBP_REGULATION_OF_ION_TRANSMEMBRANE_TRANSPORT	-1.94478	0.00704396	GOBP_RNA_DEPENDENT_DNA_BIOSYNTHETIC_PROCESS	2.4654	2.11077e-05	GOBP_REGULATION_OF_SYSTEM_PROCESS	-1.94839	0.0242761	GOBP_POSITIVE_REGULATION_OF_DNA_REPAIR	1.5838	0.209035				GOBP_NUCLEAR_TRANSCRIBED_MRNA_CATABOLIC_PROCESS	1.50866	0.128055		GOBP_CARDIOCYTE_DIFFERENTIATION		-1.55751
						GOBP_SUBSTRATE_ADHESION_DEPENDENT_CELL_SPREADING	-1.94133	0.00717615	GOBP_GENE_SILENCING_BY_RNA	2.45262	2.06169e-05	GOBP_CIRCULATORY_SYSTEM_PROCESS	-1.94775	0.0237821	GOBP_REGULATION_OF_CHROMOSOME_ORGANIZATION	1.5794	0.212624				GOBP_RESPONSE_TO_VIRUS	1.49981	0.132544		GOBP_CATION_TRANSMEMBRANE_TRANSPORT		-1.58269	-1.53149
						GOBP_REGULATION_OF_CATION_TRANSMEMBRANE_TRANSPORT	-1.93905	0.00713474	GOBP_DNA_RECOMBINATION	2.4429	3.89623e-05	GOBP_CELLULAR_ION_HOMEOSTASIS	-1.93908	0.0253334	GOBP_REGULATION_OF_TRANSLATIONAL_INITIATION	1.57869	0.209051				GOBP_RNA_PROCESSING	1.49157	0.135849		GOBP_CATION_TRANSPORT		-1.84731	-1.61069
						GOBP_LEUKOCYTE_MEDIATED_IMMUNITY	-1.9383	0.00704875	GOBP_POSITIVE_REGULATION_OF_MRNA_METABOLIC_PROCESS	2.43307	3.80964e-05	GOBP_POSITIVE_REGULATION_OF_CELL_SUBSTRATE_ADHESION	-1.93543	0.0255234	GOBP_AMINO_ACID_ACTIVATION	1.57238	0.216508				GOBP_AMIDE_BIOSYNTHETIC_PROCESS	1.49065	0.133519		GOBP_CELL_ACTIVATION		-1.80474	-1.30939
						GOBP_RETINA_HOMEOSTASIS	-1.93548	0.0071277	GOBP_RNA_EXPORT_FROM_NUCLEUS	2.43198	3.72682e-05	GOBP_REGULATION_OF_BODY_FLUID_LEVELS	-1.92479	0.0264857	GOBP_POSITIVE_REGULATION_OF_CHROMOSOME_ORGANIZATION	1.57131	0.213641				GOBP_RNA_SPLICING_VIA_TRANSESTERIFICATION_REACTIONS	1.48494	0.135417		GOBP_CELL_ACTIVATION_INVOLVED_IN_IMMUNE_RESPONSE		-1.83773
						GOBP_REGULATION_OF_TRANSPORT	-1.93343	0.00706618	GOBP_POSITIVE_REGULATION_OF_DNA_BIOSYNTHETIC_PROCESS	2.42174	3.64753e-05	GOBP_REGULATION_OF_ION_TRANSPORT	-1.91081	0.0286122	GOBP_GOLGI_ORGANIZATION	1.56928	0.212816				GOBP_PROTEIN_FOLDING	1.48288	0.134084		GOBP_CELL_CELL_ADHESION		-2.10793
						GOBP_ANTIGEN_PROCESSING_AND_PRESENTATION_OF_PEPTIDE_ANTIGEN	-1.93127	0.00714339	GOBP_NCRNA_METABOLIC_PROCESS	2.42112	3.57154e-05	GOBP_REGULATION_OF_BLOOD_PRESSURE	-1.90999	0.0281492	GOBP_NUCLEAR_TRANSPORT	1.56133	0.223156				GOBP_POSITIVE_REGULATION_OF_CELLULAR_AMIDE_METABOLIC_PROCESS	1.47245	0.139664		GOBP_CELL_CELL_JUNCTION_ASSEMBLY		-1.57138
						GOBP_STRIATED_MUSCLE_CELL_DEVELOPMENT	-1.93113	0.00701927	GOBP_NUCLEAR_TRANSCRIBED_MRNA_CATABOLIC_PROCESS	2.41225	3.49865e-05	GOBP_POSITIVE_REGULATION_OF_CELL_ADHESION	-1.90891	0.0278221	GOBP_PYRUVATE_METABOLIC_PROCESS	1.55035	0.241751				GOBP_POSITIVE_REGULATION_OF_TRANSLATION	1.46688	0.142044		GOBP_CELL_CELL_JUNCTION_ORGANIZATION		-1.69444
						GOBP_PROTEIN_LOCALIZATION_TO_CELL_PERIPHERY	-1.92587	0.00754327	GOBP_REGULATION_OF_CELLULAR_AMIDE_METABOLIC_PROCESS	2.40537	3.42868e-05	GOBP_REGULATION_OF_CELL_MATRIX_ADHESION	-1.90379	0.0278287	GOBP_POSITIVE_REGULATION_OF_RESPONSE_TO_DNA_DAMAGE_STIMULUS	1.54917	0.239238				GOBP_PYRUVATE_METABOLIC_PROCESS	1.43249	0.167291		GOBP_CELL_CELL_SIGNALING		-1.52635
						GOBP_CELL_MIGRATION	-1.9228	0.00762529	GOBP_CYTOPLASMIC_TRANSLATION	2.40226	3.36145e-05	GOBP_RESPONSE_TO_REACTIVE_OXYGEN_SPECIES	-1.90354	0.0273368	GOBP_NEGATIVE_REGULATION_OF_RNA_CATABOLIC_PROCESS	1.54849	0.236005				GOBP_PEPTIDYL_SERINE_MODIFICATION	1.43076	0.16557		GOBP_CELL_CELL_SIGNALING_BY_WNT		-1.50692
						GOBP_ANIMAL_ORGAN_MORPHOGENESIS	-1.91851	0.00795238	GOBP_REGULATION_OF_ALTERNATIVE_MRNA_SPLICING_VIA_SPLICEOSOME	2.40041	3.29681e-05	GOBP_COLLAGEN_METABOLIC_PROCESS	-1.89862	0.0278346	GOBP_RNA_LOCALIZATION	1.54788	0.232493				GOBP_CHROMATIN_REMODELING	1.42716	0.165855		GOBP_CELL_CYCLE		1.46346
						GOBP_RECEPTOR_MEDIATED_ENDOCYTOSIS	-1.91787	0.00788206	GOBP_NEGATIVE_REGULATION_OF_BIOSYNTHETIC_PROCESS	2.3863	3.2346e-05	GOBP_DEFENSE_RESPONSE	-1.89123	0.0291559	GOBP_POSITIVE_REGULATION_OF_NUCLEOCYTOPLASMIC_TRANSPORT	1.54783	0.228208				GOBP_POSITIVE_REGULATION_OF_DNA_METABOLIC_PROCESS	1.42576	0.164035		GOBP_CELL_JUNCTION_ASSEMBLY		-1.69718
						GOBP_REGULATION_OF_TRANSPORTER_ACTIVITY	-1.91647	0.00781425	GOBP_REGULATION_OF_TELOMERE_MAINTENANCE	2.34967	4.73877e-05	GOBP_METAL_ION_HOMEOSTASIS	-1.89092	0.028616	GOBP_NUCLEOBASE_CONTAINING_SMALL_MOLECULE_METABOLIC_PROCESS	1.54483	0.230351				GOBP_CELL_REDOX_HOMEOSTASIS	1.42198	0.164102		GOBP_CELL_JUNCTION_ORGANIZATION		-1.59892
						GOBP_SECRETION	-1.91622	0.00773085	GOBP_SPLICEOSOMAL_COMPLEX_ASSEMBLY	2.3306	6.3299e-05	GOBP_MUSCLE_CONTRACTION	-1.8902	0.0281529	GOBP_CELLULAR_RESPONSE_TO_DNA_DAMAGE_STIMULUS	1.54132	0.233355				GOBP_RNA_EXPORT_FROM_NUCLEUS	1.41947	0.163535		GOBP_CELL_KILLING		-1.49693	-1.41682
						GOBP_ION_TRANSPORT	-1.91467	0.00776541	GOBP_POSITIVE_REGULATION_OF_TRANSLATION	2.31859	7.62961e-05	GOBP_NEGATIVE_REGULATION_OF_CYTOKINE_PRODUCTION	-1.87613	0.0309031	GOBP_POSITIVE_REGULATION_OF_DNA_METABOLIC_PROCESS	1.53583	0.240325				GOBP_NUCLEOSIDE_PHOSPHATE_BIOSYNTHETIC_PROCESS	1.40316	0.177153		GOBP_CELL_MATRIX_ADHESION		-2.11302	-2.2669
						GOBP_EPITHELIAL_CELL_DEVELOPMENT	-1.91387	0.00766659	GOBP_POSITIVE_REGULATION_OF_DNA_METABOLIC_PROCESS	2.31675	7.49576e-05	GOBP_REGULATION_OF_MAP_KINASE_ACTIVITY	-1.86334	0.0332231	GOBP_REGULATION_OF_RNA_SPLICING	1.53566	0.23644				GOBP_DNA_METABOLIC_PROCESS	1.37898	0.198776		GOBP_CELL_MIGRATION		-1.9228
						GOBP_SUPRAMOLECULAR_FIBER_ORGANIZATION	-1.91148	0.00773562	GOBP_NEGATIVE_REGULATION_OF_DNA_METABOLIC_PROCESS	2.31377	7.36652e-05	GOBP_VASCULAR_PROCESS_IN_CIRCULATORY_SYSTEM	-1.86105	0.0331459	GOBP_GOLGI_VESICLE_TRANSPORT	1.52828	0.247985				GOBP_GENE_SILENCING_BY_RNA	1.35294	0.223703		GOBP_CELL_MORPHOGENESIS		-1.56357
						GOBP_MUSCLE_STRUCTURE_DEVELOPMENT	-1.90584	0.00829573	GOBP_PEPTIDE_METABOLIC_PROCESS	2.30649	0.000114478	GOBP_ION_HOMEOSTASIS	-1.86001	0.0327494							GOBP_REGULATION_OF_RESPONSE_TO_DNA_DAMAGE_STIMULUS	1.35197	0.220943		GOBP_CELL_MORPHOGENESIS_INVOLVED_IN_DIFFERENTIATION		-1.46493
						GOBP_RENAL_SYSTEM_PROCESS	-1.90525	0.00824635	GOBP_POSITIVE_REGULATION_OF_CHROMOSOME_ORGANIZATION	2.30072	0.00011257	GOBP_POSITIVE_REGULATION_OF_ION_TRANSPORT	-1.85335	0.0336216							GOBP_DNA_RECOMBINATION	1.33305	0.238747		GOBP_CELL_PART_MORPHOGENESIS		-1.47791
						GOBP_POSITIVE_REGULATION_OF_LOCOMOTION	-1.90327	0.00835498	GOBP_POSITIVE_REGULATION_OF_TELOMERE_MAINTENANCE_VIA_TELOMERE_LENGTHENING	2.28703	0.000139792	GOBP_REGULATION_OF_BLOOD_CIRCULATION	-1.85282	0.0332747							GOBP_RESPONSE_TO_TOPOLOGICALLY_INCORRECT_PROTEIN	1.33011	0.23844		GOBP_CELL_PROJECTION_ASSEMBLY		-1.52449
						GOBP_CILIUM_ORGANIZATION	-1.90247	0.00830615	GOBP_ORGANONITROGEN_COMPOUND_BIOSYNTHETIC_PROCESS	2.2864	0.000137538	GOBP_ACTOMYOSIN_STRUCTURE_ORGANIZATION	-1.85275	0.0327877							GOBP_MRNA_METABOLIC_PROCESS	1.32561	0.23986		GOBP_CELL_PROJECTION_ORGANIZATION		-1.63712
						GOBP_REGULATION_OF_ENDOCYTOSIS	-1.89881	0.008566	GOBP_PROTEIN_DNA_COMPLEX_SUBUNIT_ORGANIZATION	2.27325	0.000149038	GOBP_RESPONSE_TO_MONOSACCHARIDE	-1.84886	0.0331384							GOBP_CARBOHYDRATE_DERIVATIVE_BIOSYNTHETIC_PROCESS	1.32085	0.24296		GOBP_CELL_REDOX_HOMEOSTASIS				1.42198
						GOBP_CELLULAR_COMPONENT_ASSEMBLY_INVOLVED_IN_MORPHOGENESIS	-1.89597	0.00874847	GOBP_RIBOSOME_BIOGENESIS	2.23236	0.00022584	GOBP_GLYCEROLIPID_METABOLIC_PROCESS	-1.84616	0.0330608											GOBP_CELL_SUBSTRATE_ADHESION		-2.38291	-2.17696
						GOBP_HUMORAL_IMMUNE_RESPONSE_MEDIATED_BY_CIRCULATING_IMMUNOGLOBULIN	-1.89543	0.00866359	GOBP_POSITIVE_REGULATION_OF_CELLULAR_AMIDE_METABOLIC_PROCESS	2.22437	0.000247122	GOBP_MUSCLE_ORGAN_DEVELOPMENT	-1.81157	0.0397022											GOBP_CELL_SUBSTRATE_JUNCTION_ORGANIZATION		-1.83897	-1.46905
						GOBP_ANATOMICAL_STRUCTURE_HOMEOSTASIS	-1.8946	0.00861329	GOBP_NUCLEOSOME_ORGANIZATION	2.22342	0.000243377	GOBP_NEGATIVE_REGULATION_OF_RESPONSE_TO_EXTERNAL_STIMULUS	-1.80608	0.0406454											GOBP_CELL_SURFACE_RECEPTOR_SIGNALING_PATHWAY_INVOLVED_IN_CELL_CELL_SIGNALING		-1.40906
						GOBP_REGULATION_OF_CELLULAR_COMPONENT_MOVEMENT	-1.89397	0.00854835	GOBP_TRNA_METABOLIC_PROCESS	2.22107	0.000239745	GOBP_REGULATION_OF_CALCIUM_ION_TRANSPORT	-1.77769	0.0477342											GOBP_CELLULAR_ALDEHYDE_METABOLIC_PROCESS		-1.38438
						GOBP_ENDOTHELIAL_CELL_DEVELOPMENT	-1.89078	0.00873785	GOBP_RNA_LOCALIZATION	2.2089	0.000248353	GOBP_REGULATION_OF_CELL_ADHESION	-1.76771	0.0502956											GOBP_CELLULAR_AMIDE_METABOLIC_PROCESS	1.72886	2.12664	1.72446
						GOBP_CIRCULATORY_SYSTEM_DEVELOPMENT	-1.88789	0.00885873	GOBP_RECOMBINATIONAL_REPAIR	2.20369	0.000269744	GOBP_EXTERNAL_ENCAPSULATING_STRUCTURE_ORGANIZATION	-1.76114	0.0513778											GOBP_CELLULAR_AMINO_ACID_METABOLIC_PROCESS			1.72741
						GOBP_TISSUE_MORPHOGENESIS	-1.88659	0.0088856	GOBP_POSITIVE_REGULATION_OF_RESPONSE_TO_DNA_DAMAGE_STIMULUS	2.2023	0.000278973	GOBP_REGULATION_OF_RECEPTOR_MEDIATED_ENDOCYTOSIS	-1.75506	0.0527976											GOBP_CELLULAR_CARBOHYDRATE_METABOLIC_PROCESS	1.66212		1.78432
						GOBP_MUSCLE_CELL_DIFFERENTIATION	-1.87746	0.00978507	GOBP_POSITIVE_REGULATION_OF_RNA_METABOLIC_PROCESS	2.19833	0.00028753	GOBP_NEGATIVE_REGULATION_OF_ION_TRANSPORT	-1.75505	0.052054											GOBP_CELLULAR_COMPONENT_ASSEMBLY_INVOLVED_IN_MORPHOGENESIS		-1.89597	-1.35814	-1.70798
						GOBP_REGULATION_OF_CALCIUM_ION_TRANSPORT	-1.87526	0.0100375	GOBP_PROTEIN_LOCALIZATION_TO_CHROMOSOME	2.19297	0.000308095	GOBP_POSITIVE_REGULATION_OF_CELL_CELL_ADHESION	-1.75446	0.0516386											GOBP_CELLULAR_COMPONENT_DISASSEMBLY		-1.30461
						GOBP_HEMOSTASIS	-1.86027	0.0119954	GOBP_NCRNA_PROCESSING	2.19055	0.000326542	GOBP_CILIUM_ORGANIZATION	-1.73432	0.057081											GOBP_CELLULAR_COMPONENT_MORPHOGENESIS		-1.74648
						GOBP_HUMORAL_IMMUNE_RESPONSE	-1.8537	0.012557	GOBP_POSITIVE_REGULATION_OF_CELLULAR_BIOSYNTHETIC_PROCESS	2.16692	0.000402556	GOBP_REGULATION_OF_SMALL_GTPASE_MEDIATED_SIGNAL_TRANSDUCTION	-1.73184	0.0571334											GOBP_CELLULAR_HOMEOSTASIS		-1.33736
						GOBP_CYTOSKELETON_ORGANIZATION	-1.85276	0.0125324	GOBP_DNA_REPAIR	2.13891	0.000551977	GOBP_REGULATION_OF_LYMPHOCYTE_MEDIATED_IMMUNITY	-1.72441	0.0589127											GOBP_CELLULAR_ION_HOMEOSTASIS		-1.59549	-1.93908
						GOBP_POSITIVE_REGULATION_OF_TRANSMEMBRANE_TRANSPORT	-1.85031	0.0127889	GOBP_CELLULAR_AMIDE_METABOLIC_PROCESS	2.12664	0.000644418	GOBP_REGULATION_OF_REACTIVE_OXYGEN_SPECIES_METABOLIC_PROCESS	-1.71429	0.0612983											GOBP_CELLULAR_LIPID_CATABOLIC_PROCESS		-1.30049
						GOBP_CATION_TRANSPORT	-1.84731	0.0130559	GOBP_POSITIVE_REGULATION_OF_TELOMERE_MAINTENANCE	2.121	0.000658026	GOBP_RESPONSE_TO_CARBOHYDRATE	-1.7125	0.0613299											GOBP_CELLULAR_LIPID_METABOLIC_PROCESS		-1.79842
						GOBP_RESPONSE_TO_BACTERIUM	-1.84641	0.0130114	GOBP_CHROMATIN_ORGANIZATION	2.10861	0.000757884	GOBP_DIVALENT_INORGANIC_CATION_HOMEOSTASIS	-1.70651	0.0624768											GOBP_CELLULAR_MACROMOLECULE_BIOSYNTHETIC_PROCESS	1.69311	2.96266	1.95476	1.86322
						GOBP_TISSUE_REMODELING	-1.84293	0.013291	GOBP_RIBOSOME_ASSEMBLY	2.10501	0.000791467	GOBP_STRIATED_MUSCLE_CELL_DEVELOPMENT	-1.70004	0.0639869											GOBP_CELLULAR_MACROMOLECULE_LOCALIZATION		-1.34225
						GOBP_LOCOMOTION	-1.8425	0.0131925	GOBP_PROTEIN_DNA_COMPLEX_ASSEMBLY	2.10325	0.000823529	GOBP_STRIATED_MUSCLE_CELL_DIFFERENTIATION	-1.69998	0.063224											GOBP_CELLULAR_NITROGEN_COMPOUND_CATABOLIC_PROCESS		2.04278
						GOBP_PLATELET_AGGREGATION	-1.83998	0.0135442	GOBP_DNA_REPLICATION	2.1008	0.000833663	GOBP_PLASMA_MEMBRANE_ORGANIZATION	-1.68447	0.0689106											GOBP_CELLULAR_OXIDANT_DETOXIFICATION		-1.79293
						GOBP_BLOOD_VESSEL_MORPHOGENESIS	-1.83973	0.013405	GOBP_NEGATIVE_REGULATION_OF_TRANSCRIPTION_BY_RNA_POLYMERASE_II	2.06218	0.00127106	GOBP_MUSCLE_SYSTEM_PROCESS	-1.68367	0.0686958											GOBP_CELLULAR_RESPONSE_TO_DNA_DAMAGE_STIMULUS		1.99105	1.54132
						GOBP_CELL_SUBSTRATE_JUNCTION_ORGANIZATION	-1.83897	0.0133321	GOBP_CELLULAR_NITROGEN_COMPOUND_CATABOLIC_PROCESS	2.04278	0.00161755	GOBP_POSITIVE_REGULATION_OF_TRANSPORT	-1.68327	0.0681329											GOBP_CELLULAR_RESPONSE_TO_NITROGEN_COMPOUND		-1.36124
						GOBP_MUSCLE_SYSTEM_PROCESS	-1.8382	0.0133144	GOBP_RIBOSOMAL_SMALL_SUBUNIT_BIOGENESIS	2.03835	0.00166036	GOBP_BIOLOGICAL_ADHESION	-1.67718	0.0701577											GOBP_CELLULAR_RESPONSE_TO_OXYGEN_CONTAINING_COMPOUND		-1.30052
						GOBP_CELL_ACTIVATION_INVOLVED_IN_IMMUNE_RESPONSE	-1.83773	0.0132203	GOBP_DOUBLE_STRAND_BREAK_REPAIR	2.02144	0.00190565	GOBP_ACTIN_FILAMENT_BASED_MOVEMENT	-1.66965	0.0730382											GOBP_CELLULAR_RESPONSE_TO_OXYGEN_LEVELS		-1.30815
						GOBP_PROTEIN_LOCALIZATION_TO_PLASMA_MEMBRANE	-1.83742	0.0131165	GOBP_REGULATION_OF_RESPONSE_TO_DNA_DAMAGE_STIMULUS	2.01524	0.00198972	GOBP_REGULATION_OF_IMMUNE_RESPONSE	-1.6549	0.0788728											GOBP_CELLULAR_RESPONSE_TO_STEROID_HORMONE_STIMULUS		1.38185
						GOBP_REGULATION_OF_ACTIN_FILAMENT_BASED_PROCESS	-1.83632	0.0131641	GOBP_VIRAL_GENOME_REPLICATION	1.99732	0.00240326	GOBP_HETEROTYPIC_CELL_CELL_ADHESION	-1.65379	0.0783737											GOBP_CELLULAR_RESPONSE_TO_TOXIC_SUBSTANCE		-1.76838
						GOBP_VASCULATURE_DEVELOPMENT	-1.83215	0.0135461	GOBP_CELLULAR_RESPONSE_TO_DNA_DAMAGE_STIMULUS	1.99105	0.00249166	GOBP_NEGATIVE_REGULATION_OF_MULTICELLULAR_ORGANISMAL_PROCESS	-1.64561	0.0812663											GOBP_CELLULAR_TRANSITION_METAL_ION_HOMEOSTASIS		-1.45703	-1.41404
						GOBP_MEMBRANE_ORGANIZATION	-1.82718	0.0143167	GOBP_RHYTHMIC_PROCESS	1.9834	0.00268936	GOBP_REGULATION_OF_MUSCLE_CONTRACTION	-1.64476	0.0804604											GOBP_CENTRAL_NERVOUS_SYSTEM_DEVELOPMENT		-1.37507
						GOBP_REGULATION_OF_BLOOD_PRESSURE	-1.81752	0.0159892	GOBP_AMINO_ACID_ACTIVATION	1.97952	0.00275323	GOBP_PLATELET_ACTIVATION	-1.64277	0.0807114											GOBP_CHAPERONE_MEDIATED_PROTEIN_FOLDING		1.46396		1.60257
						GOBP_TUBE_DEVELOPMENT	-1.81565	0.0160937	GOBP_CHROMATIN_ASSEMBLY_OR_DISASSEMBLY	1.97843	0.00274097	GOBP_REGULATION_OF_PROTEIN_SERINE_THREONINE_KINASE_ACTIVITY	-1.64007	0.0812386											GOBP_CHEMICAL_HOMEOSTASIS		-1.44746	-1.5062
						GOBP_MUSCLE_TISSUE_DEVELOPMENT	-1.81543	0.0159647	GOBP_REGULATION_OF_DNA_REPAIR	1.96789	0.00296479	GOBP_MUSCLE_STRUCTURE_DEVELOPMENT	-1.63773	0.0815915											GOBP_CHROMATIN_ASSEMBLY_OR_DISASSEMBLY		1.97843
						GOBP_G_PROTEIN_COUPLED_RECEPTOR_SIGNALING_PATHWAY	-1.80974	0.0170274	GOBP_NUCLEOSOME_ASSEMBLY	1.96186	0.00309399	GOBP_REGULATION_OF_LIPID_METABOLIC_PROCESS	-1.63624	0.0812941											GOBP_CHROMATIN_ORGANIZATION		2.10861
						GOBP_CELL_ACTIVATION	-1.80474	0.0178697	GOBP_POSITIVE_REGULATION_OF_DNA_REPAIR	1.95641	0.00330201	GOBP_HEART_PROCESS	-1.63579	0.0807127											GOBP_CHROMATIN_REMODELING		2.53757		1.42716
						GOBP_TRANSMEMBRANE_TRANSPORT	-1.80347	0.0179403	GOBP_REGULATION_OF_DNA_RECOMBINATION	1.93385	0.0039521	GOBP_ANTIGEN_PROCESSING_AND_PRESENTATION_OF_PEPTIDE_ANTIGEN	-1.6224	0.0865591											GOBP_CHROMOSOME_ORGANIZATION		2.84035
						GOBP_ACTIN_CYTOSKELETON_REORGANIZATION	-1.79969	0.0185887	GOBP_ORGANIC_CYCLIC_COMPOUND_CATABOLIC_PROCESS	1.9214	0.00439663	GOBP_MONONUCLEAR_CELL_MIGRATION	-1.6205	0.0867753											GOBP_CHROMOSOME_SEGREGATION		1.69498
						GOBP_MUSCLE_ORGAN_DEVELOPMENT	-1.79931	0.0184411	GOBP_RRNA_METABOLIC_PROCESS	1.88187	0.00630067	GOBP_CATION_TRANSPORT	-1.61069	0.0904677											GOBP_CILIUM_ORGANIZATION	-1.76705	-1.90247	-1.73432
						GOBP_REGULATION_OF_TUBE_SIZE	-1.79895	0.0183181	GOBP_NUCLEOBASE_CONTAINING_COMPOUND_TRANSPORT	1.85156	0.00804469	GOBP_REGULATION_OF_RESPONSE_TO_EXTERNAL_STIMULUS	-1.60017	0.0949358											GOBP_CIRCADIAN_RHYTHM		1.67301
						GOBP_CELLULAR_LIPID_METABOLIC_PROCESS	-1.79842	0.0182084	GOBP_NEGATIVE_REGULATION_OF_CELLULAR_CATABOLIC_PROCESS	1.81944	0.0102026	GOBP_ACTIN_FILAMENT_BASED_PROCESS	-1.59516	0.0962554											GOBP_CIRCULATORY_SYSTEM_DEVELOPMENT		-1.88789
						GOBP_MORPHOGENESIS_OF_A_BRANCHING_STRUCTURE	-1.79747	0.0182179	GOBP_MRNA_TRANSPORT	1.81537	0.0104765	GOBP_CALCIUM_ION_TRANSPORT_INTO_CYTOSOL	-1.5945	0.0956344											GOBP_CIRCULATORY_SYSTEM_PROCESS		-2.16267	-1.94775	-1.68806
						GOBP_REGULATION_OF_CELL_JUNCTION_ASSEMBLY	-1.79605	0.0183114	GOBP_NUCLEAR_EXPORT	1.78704	0.0128368	GOBP_POSITIVE_REGULATION_OF_ION_TRANSMEMBRANE_TRANSPORT	-1.59061	0.0971636											GOBP_COLLAGEN_FIBRIL_ORGANIZATION			-1.32506
						GOBP_REGULATION_OF_ACTIN_FILAMENT_ORGANIZATION	-1.79522	0.018415	GOBP_DNA_DEPENDENT_DNA_REPLICATION	1.78208	0.0132593	GOBP_RESPONSE_TO_HYDROGEN_PEROXIDE	-1.58196	0.101231											GOBP_COLLAGEN_METABOLIC_PROCESS		-1.65639	-1.89862
						GOBP_HYDROGEN_PEROXIDE_METABOLIC_PROCESS	-1.79359	0.0185044	GOBP_POSITIVE_REGULATION_OF_PROTEIN_LOCALIZATION_TO_NUCLEUS	1.78061	0.0132665	GOBP_REGULATION_OF_LEUKOCYTE_MIGRATION	-1.58048	0.101119											GOBP_COMPLEMENT_ACTIVATION		-2.03545	-2.72483
						GOBP_CELLULAR_OXIDANT_DETOXIFICATION	-1.79293	0.0184387	GOBP_TRANSLATIONAL_INITIATION	1.7441	0.0170782	GOBP_REGULATION_OF_CELL_SHAPE	-1.5783	0.101568											GOBP_CYTOKINE_PRODUCTION		-1.29264
						GOBP_REGULATION_OF_BODY_FLUID_LEVELS	-1.78585	0.0198402	GOBP_DNA_PACKAGING	1.72567	0.0192863	GOBP_REGULATION_OF_CELL_KILLING	-1.57774	0.10092											GOBP_CYTOPLASMIC_TRANSLATION	1.72626	2.40226	1.87371	1.91187
						GOBP_HEART_PROCESS	-1.78501	0.0198056	GOBP_POSITIVE_REGULATION_OF_TRANSCRIPTION_BY_RNA_POLYMERASE_II	1.71237	0.0211245	GOBP_REGULATION_OF_CYTOSOLIC_CALCIUM_ION_CONCENTRATION	-1.57363	0.10274											GOBP_CYTOSKELETON_ORGANIZATION		-1.85276
						GOBP_SENSORY_PERCEPTION	-1.77641	0.0215169	GOBP_ESTABLISHMENT_OF_RNA_LOCALIZATION	1.69802	0.0232054	GOBP_INFLAMMATORY_RESPONSE	-1.57158	0.103006											GOBP_CYTOSOLIC_CALCIUM_ION_TRANSPORT		-1.33729	-1.38551
						GOBP_VESICLE_MEDIATED_TRANSPORT_TO_THE_PLASMA_MEMBRANE	-1.77568	0.0214477	GOBP_CHROMOSOME_SEGREGATION	1.69498	0.0234315	GOBP_ENZYME_LINKED_RECEPTOR_PROTEIN_SIGNALING_PATHWAY	-1.5713	0.10219											GOBP_CYTOSOLIC_TRANSPORT		-1.68545
						GOBP_DETOXIFICATION	-1.77472	0.0213698	GOBP_RESPONSE_TO_VIRUS	1.6882	0.0242619	GOBP_REACTIVE_OXYGEN_SPECIES_METABOLIC_PROCESS	-1.57115	0.101377											GOBP_DEFENSE_RESPONSE		-1.37552	-1.89123
						GOBP_EPITHELIUM_DEVELOPMENT	-1.77364	0.021467	GOBP_NEGATIVE_REGULATION_OF_GENE_EXPRESSION	1.67788	0.0260066	GOBP_SECRETION	-1.56088	0.106567											GOBP_DEFENSE_RESPONSE_TO_BACTERIUM	-1.95046	-1.74389	-2.35791
						GOBP_REGULATION_OF_SECRETION	-1.77326	0.0213021	GOBP_CIRCADIAN_RHYTHM	1.67301	0.0265975	GOBP_POSITIVE_REGULATION_OF_ENDOCYTOSIS	-1.55839	0.107341											GOBP_DEFENSE_RESPONSE_TO_OTHER_ORGANISM			-1.45929
						GOBP_PLATELET_ACTIVATION	-1.77075	0.0216951	GOBP_RIBOSOMAL_LARGE_SUBUNIT_BIOGENESIS	1.65497	0.0297456	GOBP_REGULATION_OF_TRANSMEMBRANE_TRANSPORT	-1.54175	0.117124											GOBP_DEFENSE_RESPONSE_TO_SYMBIONT		1.40534		1.71267
						GOBP_CELLULAR_RESPONSE_TO_TOXIC_SUBSTANCE	-1.76838	0.0220326	GOBP_HISTONE_MODIFICATION	1.65253	0.0299688	GOBP_REGULATION_OF_TRANSPORT	-1.5359	0.11992											GOBP_DETOXIFICATION		-1.77472
						GOBP_ACTIN_FILAMENT_BUNDLE_ORGANIZATION	-1.76602	0.022274	GOBP_POSITIVE_REGULATION_OF_INNATE_IMMUNE_RESPONSE	1.63715	0.033103	GOBP_CATION_TRANSMEMBRANE_TRANSPORT	-1.53149	0.122287											GOBP_DEVELOPMENTAL_GROWTH		-1.32758
						GOBP_ENDOTHELIUM_DEVELOPMENT	-1.76585	0.0221171	GOBP_SISTER_CHROMATID_SEGREGATION	1.59993	0.0417875	GOBP_REGULATION_OF_CALCIUM_ION_TRANSMEMBRANE_TRANSPORT	-1.52967	0.122659											GOBP_DIVALENT_INORGANIC_CATION_HOMEOSTASIS		-1.53881	-1.70651
						GOBP_MUSCLE_CELL_DEVELOPMENT	-1.76408	0.0223619	GOBP_PROTEIN_LOCALIZATION_TO_NUCLEUS	1.58866	0.0447566	GOBP_HYDROGEN_PEROXIDE_METABOLIC_PROCESS	-1.52019	0.128972											GOBP_DNA_BIOSYNTHETIC_PROCESS		2.52772		1.61037
						GOBP_RESPONSE_TO_TOXIC_SUBSTANCE	-1.76273	0.0224183	GOBP_PROTEIN_MODIFICATION_BY_SMALL_PROTEIN_CONJUGATION_OR_REMOVAL	1.5846	0.045544	GOBP_REGULATION_OF_STEROID_METABOLIC_PROCESS	-1.51216	0.133609											GOBP_DNA_CONFORMATION_CHANGE		2.50748
						GOBP_POSITIVE_REGULATION_OF_ION_TRANSPORT	-1.76055	0.022734	GOBP_NUCLEOSIDE_PHOSPHATE_BIOSYNTHETIC_PROCESS	1.58046	0.0463451	GOBP_POSITIVE_REGULATION_OF_CELL_MORPHOGENESIS_INVOLVED_IN_DIFFERENTIATION	-1.50663	0.13704											GOBP_DNA_DEPENDENT_DNA_REPLICATION		1.78208		1.85927
						GOBP_ACTIN_FILAMENT_BASED_MOVEMENT	-1.75935	0.0228107	GOBP_REGULATION_OF_PROTEIN_LOCALIZATION_TO_NUCLEUS	1.5742	0.0478765	GOBP_CHEMICAL_HOMEOSTASIS	-1.5062	0.136445											GOBP_DNA_GEOMETRIC_CHANGE		2.57868		1.85117
						GOBP_METAL_ION_TRANSPORT	-1.75818	0.0228519	GOBP_NEGATIVE_REGULATION_OF_CATABOLIC_PROCESS	1.55262	0.0546541	GOBP_STRESS_FIBER_ASSEMBLY	-1.5061	0.135359											GOBP_DNA_METABOLIC_PROCESS		2.72905		1.37898
						GOBP_REGULATION_OF_CATION_CHANNEL_ACTIVITY	-1.75705	0.0229548	GOBP_PROTEIN_MODIFICATION_BY_SMALL_PROTEIN_CONJUGATION	1.50512	0.0733588	GOBP_REGULATION_OF_MUSCLE_SYSTEM_PROCESS	-1.50509	0.135003											GOBP_DNA_PACKAGING		1.72567
						GOBP_NEGATIVE_REGULATION_OF_ION_TRANSPORT	-1.7565	0.0228457	GOBP_REGULATION_OF_CELL_CYCLE	1.49982	0.0752247	GOBP_ERK1_AND_ERK2_CASCADE	-1.50303	0.135354											GOBP_DNA_RECOMBINATION		2.4429		1.33305
						GOBP_REGULATION_OF_RECEPTOR_MEDIATED_ENDOCYTOSIS	-1.75415	0.0231755	GOBP_RESPONSE_TO_TEMPERATURE_STIMULUS	1.46822	0.0898448	GOBP_REGULATION_OF_ION_TRANSMEMBRANE_TRANSPORT	-1.50214	0.134695											GOBP_DNA_REPAIR		2.13891	1.60914
						GOBP_EXTRACELLULAR_MATRIX_DISASSEMBLY	-1.75093	0.0237972	GOBP_PURINE_CONTAINING_COMPOUND_BIOSYNTHETIC_PROCESS	1.46523	0.0908066	GOBP_ACTIVATION_OF_IMMUNE_RESPONSE	-1.50106	0.134104											GOBP_DNA_REPLICATION		2.1008		2.04381
						GOBP_REACTIVE_OXYGEN_SPECIES_METABOLIC_PROCESS	-1.74971	0.0238633	GOBP_CHAPERONE_MEDIATED_PROTEIN_FOLDING	1.46396	0.0907729	GOBP_ANTIGEN_PROCESSING_AND_PRESENTATION	-1.49693	0.136414											GOBP_DOUBLE_STRAND_BREAK_REPAIR		2.02144		1.81523
						GOBP_CELLULAR_COMPONENT_MORPHOGENESIS	-1.74648	0.0246141	GOBP_CELL_CYCLE	1.46346	0.0903024	GOBP_ACTIN_MEDIATED_CELL_CONTRACTION	-1.49402	0.137977											GOBP_EMBRYONIC_ORGAN_DEVELOPMENT		1.43906
						GOBP_DEFENSE_RESPONSE_TO_BACTERIUM	-1.74389	0.0250589	GOBP_NUCLEAR_TRANSPORT	1.46207	0.0903527	GOBP_REGULATION_OF_PROTEIN_DEPHOSPHORYLATION	-1.48784	0.141592											GOBP_ENDOCYTOSIS		-2.39462	-2.70752	-1.65268
						GOBP_NEGATIVE_REGULATION_OF_TRANSMEMBRANE_TRANSPORT	-1.7403	0.0258004	GOBP_EMBRYONIC_ORGAN_DEVELOPMENT	1.43906	0.102637	GOBP_POSITIVE_REGULATION_OF_LOCOMOTION	-1.48769	0.140532											GOBP_ENDODERM_DEVELOPMENT		-1.59604
						GOBP_NERVOUS_SYSTEM_PROCESS	-1.73697	0.0265263	GOBP_NUCLEAR_CHROMOSOME_SEGREGATION	1.43836	0.10235	GOBP_REGULATION_OF_IMMUNE_SYSTEM_PROCESS	-1.48758	0.13966											GOBP_ENDODERM_FORMATION		-1.48884
						GOBP_ACTIN_MEDIATED_CELL_CONTRACTION	-1.73644	0.026479	GOBP_RIBONUCLEOSIDE_TRIPHOSPHATE_METABOLIC_PROCESS	1.43399	0.104119	GOBP_RETINA_HOMEOSTASIS	-1.48538	0.140223											GOBP_ENDODERMAL_CELL_DIFFERENTIATION		-1.43136
						GOBP_LOCALIZATION_WITHIN_MEMBRANE	-1.7309	0.0277289	GOBP_POSITIVE_REGULATION_OF_RESPONSE_TO_BIOTIC_STIMULUS	1.43111	0.10504	GOBP_ANTIMICROBIAL_HUMORAL_RESPONSE	-1.48517	0.139398											GOBP_ENDOMEMBRANE_SYSTEM_ORGANIZATION		-1.59009
						GOBP_POSITIVE_REGULATION_OF_ION_TRANSMEMBRANE_TRANSPORT	-1.72905	0.0279636	GOBP_RESPONSE_TO_ESTRADIOL	1.42672	0.107103	GOBP_INORGANIC_ION_TRANSMEMBRANE_TRANSPORT	-1.48038	0.142212											GOBP_ENDOPLASMIC_RETICULUM_TO_GOLGI_VESICLE_MEDIATED_TRANSPORT			1.82667
						GOBP_ION_TRANSMEMBRANE_TRANSPORT	-1.7263	0.0285407	GOBP_POSITIVE_REGULATION_OF_CELL_CYCLE	1.41267	0.115216	GOBP_TRANSMEMBRANE_RECEPTOR_PROTEIN_SERINE_THREONINE_KINASE_SIGNALING_PATHWAY	-1.47771	0.143213											GOBP_ENDOSOMAL_TRANSPORT		-2.02826
						GOBP_REGULATION_OF_CELL_KILLING	-1.72195	0.0294969	GOBP_DEFENSE_RESPONSE_TO_SYMBIONT	1.40534	0.119259	GOBP_REGULATION_OF_CELL_JUNCTION_ASSEMBLY	-1.47636	0.143308											GOBP_ENDOTHELIAL_CELL_DEVELOPMENT		-1.89078	-1.45514
						GOBP_METAL_ION_HOMEOSTASIS	-1.71742	0.0305487	GOBP_POSITIVE_REGULATION_OF_CELL_CYCLE_PROCESS	1.40512	0.118505	GOBP_TISSUE_REMODELING	-1.4738	0.144124											GOBP_ENDOTHELIAL_CELL_PROLIFERATION			-1.46288
						GOBP_ACTIN_FILAMENT_POLYMERIZATION	-1.71351	0.0315949	GOBP_CELLULAR_RESPONSE_TO_STEROID_HORMONE_STIMULUS	1.38185	0.134353	GOBP_POSITIVE_REGULATION_OF_MAPK_CASCADE	-1.47012	0.146346											GOBP_ENDOTHELIUM_DEVELOPMENT		-1.76585
						GOBP_MEMBRANE_INVAGINATION	-1.71311	0.0314497	GOBP_REGULATION_OF_CELLULAR_RESPONSE_TO_STRESS	1.37586	0.137734	GOBP_CELL_SUBSTRATE_JUNCTION_ORGANIZATION	-1.46905	0.146077											GOBP_ENTRY_INTO_HOST		-1.58784
						GOBP_LYMPHOCYTE_ACTIVATION_INVOLVED_IN_IMMUNE_RESPONSE	-1.71306	0.0312298	GOBP_REPRODUCTION	1.34541	0.161912	GOBP_METAL_ION_TRANSPORT	-1.46824	0.145735											GOBP_ENZYME_LINKED_RECEPTOR_PROTEIN_SIGNALING_PATHWAY		-1.53663	-1.5713
						GOBP_REGULATION_OF_CELL_MATRIX_ADHESION	-1.71292	0.0310435	GOBP_MITOTIC_NUCLEAR_DIVISION	1.34311	0.162797	GOBP_ENDOTHELIAL_CELL_PROLIFERATION	-1.46288	0.1493											GOBP_EPIDERMIS_DEVELOPMENT		-1.3235
						GOBP_STRESS_FIBER_ASSEMBLY	-1.7104	0.0316743	GOBP_FERTILIZATION	1.33892	0.165445	GOBP_VESICLE_MEDIATED_TRANSPORT	-1.46278	0.148405											GOBP_EPITHELIAL_CELL_DEVELOPMENT		-1.91387		-1.61789
						GOBP_REGULATION_OF_IMMUNE_EFFECTOR_PROCESS	-1.71026	0.0315026	GOBP_SPINDLE_ASSEMBLY	1.30963	0.191095	GOBP_DEFENSE_RESPONSE_TO_OTHER_ORGANISM	-1.45929	0.150333											GOBP_EPITHELIAL_CELL_DIFFERENTIATION		-1.58651
						GOBP_POSITIVE_REGULATION_OF_ERK1_AND_ERK2_CASCADE	-1.7062	0.0323402	GOBP_SPINDLE_ORGANIZATION	1.30185	0.197224	GOBP_NEGATIVE_REGULATION_OF_DEFENSE_RESPONSE	-1.45915	0.149405											GOBP_EPITHELIAL_TUBE_MORPHOGENESIS		-1.51554
						GOBP_REGULATION_OF_LYMPHOCYTE_MEDIATED_IMMUNITY	-1.70415	0.0327114	GOBP_ESTABLISHMENT_OF_PROTEIN_LOCALIZATION_TO_ORGANELLE	1.30066	0.196939	GOBP_ENDOTHELIAL_CELL_DEVELOPMENT	-1.45514	0.152036											GOBP_EPITHELIUM_DEVELOPMENT		-1.77364
						GOBP_HOMOTYPIC_CELL_CELL_ADHESION	-1.69852	0.034555	GOBP_REGULATION_OF_CATABOLIC_PROCESS	1.29947	0.196739	GOBP_REGULATION_OF_ADAPTIVE_IMMUNE_RESPONSE	-1.45062	0.154417											GOBP_ERBB_SIGNALING_PATHWAY		-1.55338
						GOBP_CELL_JUNCTION_ASSEMBLY	-1.69718	0.0346924	GOBP_MITOTIC_SISTER_CHROMATID_SEGREGATION	1.29805	0.196796	GOBP_REGULATION_OF_IMMUNE_EFFECTOR_PROCESS	-1.44976	0.15396											GOBP_ERK1_AND_ERK2_CASCADE		-1.53651	-1.50303
						GOBP_CELL_CELL_JUNCTION_ORGANIZATION	-1.69444	0.0354114	GOBP_REGULATION_OF_CELL_CYCLE_PROCESS	1.29526	0.19851	GOBP_POSITIVE_REGULATION_OF_LIPID_METABOLIC_PROCESS	-1.44716	0.155358											GOBP_ESTABLISHMENT_OF_PROTEIN_LOCALIZATION		-1.40946
						GOBP_FIBROBLAST_PROLIFERATION	-1.69384	0.0353232	GOBP_GOLGI_ORGANIZATION	1.29376	0.19868	GOBP_NEGATIVE_REGULATION_OF_HYDROLASE_ACTIVITY	-1.44627	0.15487											GOBP_ESTABLISHMENT_OF_PROTEIN_LOCALIZATION_TO_ORGANELLE		1.30066
						GOBP_REGULATION_OF_RESPONSE_TO_WOUNDING	-1.69279	0.0354667	GOBP_METHYLATION	1.26945	0.223876	GOBP_REGULATION_OF_HORMONE_LEVELS	-1.44425	0.155679											GOBP_ESTABLISHMENT_OF_RNA_LOCALIZATION		1.69802
						GOBP_PROTEIN_LOCALIZATION_TO_EXTRACELLULAR_REGION	-1.69214	0.0355015	GOBP_PROTEIN_LOCALIZATION_TO_ORGANELLE	1.26085	0.232361	GOBP_REGULATION_OF_LEUKOCYTE_MEDIATED_IMMUNITY	-1.44276	0.155972											GOBP_ESTABLISHMENT_OR_MAINTENANCE_OF_CELL_POLARITY		-1.58982
						GOBP_CARDIAC_MUSCLE_CONTRACTION	-1.69028	0.0357902	GOBP_PROTEIN_CONTAINING_COMPLEX_ORGANIZATION	1.25021	0.243249	GOBP_REGULATION_OF_ACTOMYOSIN_STRUCTURE_ORGANIZATION	-1.44187	0.155754											GOBP_EXOCYTOSIS		-1.51834
						GOBP_GLYCEROLIPID_METABOLIC_PROCESS	-1.68782	0.0362945	GOBP_HORMONE_MEDIATED_SIGNALING_PATHWAY	1.24373	0.249601	GOBP_STEROL_TRANSPORT	-1.44055	0.155788											GOBP_EXPORT_FROM_CELL		-1.67769
						GOBP_CYTOSOLIC_TRANSPORT	-1.68545	0.0368558				GOBP_SUPRAMOLECULAR_FIBER_ORGANIZATION	-1.42447	0.169209											GOBP_EXTERNAL_ENCAPSULATING_STRUCTURE_ORGANIZATION		-2.10669	-1.76114
						GOBP_LEUKOCYTE_MEDIATED_CYTOTOXICITY	-1.68226	0.0379049				GOBP_ORGANIC_HYDROXY_COMPOUND_TRANSPORT	-1.42236	0.170301											GOBP_EXTRACELLULAR_MATRIX_DISASSEMBLY		-1.75093
						GOBP_EXPORT_FROM_CELL	-1.67769	0.0392989				GOBP_MUSCLE_CELL_DEVELOPMENT	-1.42049	0.171044											GOBP_EXTRINSIC_APOPTOTIC_SIGNALING_PATHWAY		-1.63337
						GOBP_MAINTENANCE_OF_LOCATION	-1.673	0.0406241				GOBP_HYDROGEN_PEROXIDE_CATABOLIC_PROCESS	-1.41928	0.171076											GOBP_FATTY_ACID_METABOLIC_PROCESS		-1.54473
						GOBP_PLASMA_MEMBRANE_ORGANIZATION	-1.66506	0.0436779				GOBP_CELL_KILLING	-1.41682	0.172422											GOBP_FERTILIZATION		1.33892
						GOBP_T_CELL_MEDIATED_IMMUNITY	-1.66295	0.044203				GOBP_SEQUESTERING_OF_CALCIUM_ION	-1.41534	0.172965											GOBP_FIBROBLAST_PROLIFERATION		-1.69384
						GOBP_HYDROGEN_PEROXIDE_CATABOLIC_PROCESS	-1.66218	0.0441868				GOBP_BONE_DEVELOPMENT	-1.41428	0.172825											GOBP_FOCAL_ADHESION_ASSEMBLY		-1.63241	-1.40627
						GOBP_COLLAGEN_METABOLIC_PROCESS	-1.65639	0.0462011				GOBP_CELLULAR_TRANSITION_METAL_ION_HOMEOSTASIS	-1.41404	0.171958											GOBP_FOREBRAIN_DEVELOPMENT		-1.44166
						GOBP_INTEGRIN_MEDIATED_SIGNALING_PATHWAY	-1.65298	0.0474531				GOBP_CARDIAC_MUSCLE_CONTRACTION	-1.413	0.17176											GOBP_G_PROTEIN_COUPLED_RECEPTOR_SIGNALING_PATHWAY		-1.80974	-2.21939
						GOBP_PEPTIDYL_TYROSINE_MODIFICATION	-1.64981	0.0487166				GOBP_REGULATION_OF_ANATOMICAL_STRUCTURE_SIZE	-1.41257	0.171034											GOBP_GENE_SILENCING_BY_RNA	1.63782	2.45262	1.72045	1.35294
						GOBP_REGULATION_OF_EXTRINSIC_APOPTOTIC_SIGNALING_PATHWAY	-1.64588	0.0500691				GOBP_TRANSFORMING_GROWTH_FACTOR_BETA_RECEPTOR_SIGNALING_PATHWAY	-1.41235	0.170192											GOBP_GENERATION_OF_PRECURSOR_METABOLITES_AND_ENERGY			1.58885
						GOBP_REGULATION_OF_SUPRAMOLECULAR_FIBER_ORGANIZATION	-1.64344	0.0509438				GOBP_POSITIVE_REGULATION_OF_INTRACELLULAR_SIGNAL_TRANSDUCTION	-1.40873	0.172576											GOBP_GLIAL_CELL_DIFFERENTIATION		-1.38705
						GOBP_CELL_PROJECTION_ORGANIZATION	-1.63712	0.0536232				GOBP_REGULATION_OF_PHAGOCYTOSIS	-1.40856	0.171653											GOBP_GLIOGENESIS		-1.58826
						GOBP_POSITIVE_REGULATION_OF_PROTEIN_BINDING	-1.63338	0.0552459				GOBP_FOCAL_ADHESION_ASSEMBLY	-1.40627	0.172577											GOBP_GLUTATHIONE_METABOLIC_PROCESS		-1.34256
						GOBP_EXTRINSIC_APOPTOTIC_SIGNALING_PATHWAY	-1.63337	0.0549131				GOBP_REGULATION_OF_HYDROLASE_ACTIVITY	-1.39319	0.183635											GOBP_GLYCEROLIPID_METABOLIC_PROCESS	-2.15097	-1.68782	-1.84616
						GOBP_FOCAL_ADHESION_ASSEMBLY	-1.63241	0.0550109				GOBP_REGULATION_OF_PEPTIDYL_TYROSINE_PHOSPHORYLATION	-1.39198	0.183577											GOBP_GOLGI_ORGANIZATION		1.29376	1.56928
						GOBP_POSITIVE_REGULATION_OF_SUBSTRATE_ADHESION_DEPENDENT_CELL_SPREADING	-1.63121	0.0551201				GOBP_CYTOSOLIC_CALCIUM_ION_TRANSPORT	-1.38551	0.189055											GOBP_GOLGI_VESICLE_TRANSPORT		-1.43459	1.52828
						GOBP_REGULATION_OF_OXIDOREDUCTASE_ACTIVITY	-1.63085	0.054977				GOBP_ANATOMICAL_STRUCTURE_HOMEOSTASIS	-1.38538	0.188067											GOBP_GRANULOCYTE_CHEMOTAXIS		-1.30814
						GOBP_REGULATION_OF_CYTOSKELETON_ORGANIZATION	-1.62825	0.0559746				GOBP_NEGATIVE_REGULATION_OF_IMMUNE_RESPONSE	-1.38099	0.191233											GOBP_GRANULOCYTE_MIGRATION		-1.35189
						GOBP_REGULATION_OF_WOUND_HEALING	-1.62631	0.056618				GOBP_PLATELET_AGGREGATION	-1.37337	0.197726											GOBP_HEAD_DEVELOPMENT		-1.42004
						GOBP_ACTIN_POLYMERIZATION_OR_DEPOLYMERIZATION	-1.62551	0.0566536				GOBP_ANIMAL_ORGAN_MORPHOGENESIS	-1.37224	0.197849											GOBP_HEART_DEVELOPMENT		-1.48933
						GOBP_REGULATION_OF_ANATOMICAL_STRUCTURE_SIZE	-1.62385	0.057077				GOBP_REGULATION_OF_CELL_CELL_ADHESION	-1.37066	0.198692											GOBP_HEART_MORPHOGENESIS		-1.54499
						GOBP_VESICLE_ORGANIZATION	-1.62144	0.0579829				GOBP_RESPONSE_TO_TRANSFORMING_GROWTH_FACTOR_BETA	-1.36879	0.199614											GOBP_HEART_PROCESS		-1.78501	-1.63579
						GOBP_NEGATIVE_REGULATION_OF_IMMUNE_SYSTEM_PROCESS	-1.62093	0.0579738				GOBP_MAINTENANCE_OF_LOCATION	-1.36739	0.200006											GOBP_HEMOSTASIS	-1.82914	-1.86027	-2.17799
						GOBP_BONE_DEVELOPMENT	-1.61651	0.060009				GOBP_NEGATIVE_REGULATION_OF_CATALYTIC_ACTIVITY	-1.36655	0.199766											GOBP_HETEROTYPIC_CELL_CELL_ADHESION		-1.52864	-1.65379
						GOBP_REGULATION_OF_ADAPTIVE_IMMUNE_RESPONSE	-1.61578	0.0600085				GOBP_POSITIVE_REGULATION_OF_IMMUNE_RESPONSE	-1.36557	0.199936											GOBP_HISTONE_MODIFICATION		1.65253
						GOBP_POSITIVE_REGULATION_OF_PROTEIN_SECRETION	-1.61373	0.0608038				GOBP_SUBSTRATE_ADHESION_DEPENDENT_CELL_SPREADING	-1.36007	0.204408											GOBP_HOMEOSTATIC_PROCESS		-1.54184
						GOBP_POSITIVE_REGULATION_OF_TRANSPORT	-1.61252	0.0610242				GOBP_CELLULAR_COMPONENT_ASSEMBLY_INVOLVED_IN_MORPHOGENESIS	-1.35814	0.205165											GOBP_HOMOTYPIC_CELL_CELL_ADHESION		-1.69852
						GOBP_NEGATIVE_REGULATION_OF_EXTRINSIC_APOPTOTIC_SIGNALING_PATHWAY	-1.60556	0.0645409				GOBP_REGULATION_OF_DEPHOSPHORYLATION	-1.35655	0.205542											GOBP_HORMONE_MEDIATED_SIGNALING_PATHWAY		1.24373
						GOBP_RECEPTOR_METABOLIC_PROCESS	-1.6014	0.0662966				GOBP_ION_TRANSPORT	-1.34966	0.211814											GOBP_HORMONE_METABOLIC_PROCESS		-1.35728
						GOBP_REGULATION_OF_LEUKOCYTE_MIGRATION	-1.59944	0.0671122				GOBP_MULTICELLULAR_ORGANISMAL_HOMEOSTASIS	-1.34631	0.214623											GOBP_HORMONE_TRANSPORT		-1.29259	-1.32057
						GOBP_CELL_JUNCTION_ORGANIZATION	-1.59892	0.0670447				GOBP_POSITIVE_REGULATION_OF_LEUKOCYTE_CELL_CELL_ADHESION	-1.32947	0.233376											GOBP_HUMORAL_IMMUNE_RESPONSE		-1.8537	-2.44448
						GOBP_REGULATION_OF_LEUKOCYTE_MEDIATED_IMMUNITY	-1.5989	0.0666803				GOBP_POSITIVE_REGULATION_OF_SECRETION	-1.32736	0.23461											GOBP_HUMORAL_IMMUNE_RESPONSE_MEDIATED_BY_CIRCULATING_IMMUNOGLOBULIN		-1.89543	-2.43173
						GOBP_RESPONSE_TO_OXYGEN_LEVELS	-1.59864	0.0664296				GOBP_REGULATION_OF_CELL_MORPHOGENESIS	-1.32623	0.234437											GOBP_HYDROGEN_PEROXIDE_CATABOLIC_PROCESS	-1.96579	-1.66218	-1.41928
						GOBP_SENSORY_SYSTEM_DEVELOPMENT	-1.59777	0.0666513				GOBP_COLLAGEN_FIBRIL_ORGANIZATION	-1.32506	0.23459											GOBP_HYDROGEN_PEROXIDE_METABOLIC_PROCESS		-1.79359	-1.52019
						GOBP_ENDODERM_DEVELOPMENT	-1.59604	0.0674201				GOBP_STRIATED_MUSCLE_CONTRACTION	-1.32399	0.23454											GOBP_I_KAPPAB_KINASE_NF_KAPPAB_SIGNALING		-1.50425
						GOBP_CELLULAR_ION_HOMEOSTASIS	-1.59549	0.0674254				GOBP_HORMONE_TRANSPORT	-1.32057	0.237307											GOBP_IMMUNE_EFFECTOR_PROCESS		-2.10108	-1.94944
						GOBP_ENDOMEMBRANE_SYSTEM_ORGANIZATION	-1.59009	0.0700988				GOBP_LEUKOCYTE_MEDIATED_CYTOTOXICITY	-1.31727	0.240464											GOBP_IMMUNE_RESPONSE		-1.37602
						GOBP_ESTABLISHMENT_OR_MAINTENANCE_OF_CELL_POLARITY	-1.58982	0.0699541				GOBP_CELL_ACTIVATION	-1.30939	0.249227											GOBP_IMMUNE_RESPONSE_REGULATING_SIGNALING_PATHWAY		-1.32685
						GOBP_REGULATION_OF_ACTIN_FILAMENT_LENGTH	-1.58836	0.0705833																	GOBP_INFLAMMATORY_RESPONSE		-1.97686	-1.57158
						GOBP_GLIOGENESIS	-1.58826	0.0702765																	GOBP_INORGANIC_ION_TRANSMEMBRANE_TRANSPORT		-1.52784	-1.48038
						GOBP_ENTRY_INTO_HOST	-1.58784	0.0701289																	GOBP_INTEGRIN_MEDIATED_SIGNALING_PATHWAY		-1.65298
						GOBP_EPITHELIAL_CELL_DIFFERENTIATION	-1.58651	0.0705077																	GOBP_INTERLEUKIN_1_PRODUCTION		-1.43405
						GOBP_NEGATIVE_REGULATION_OF_MULTICELLULAR_ORGANISMAL_PROCESS	-1.58429	0.071598																	GOBP_INTERMEDIATE_FILAMENT_BASED_PROCESS		-1.51811
						GOBP_CATION_TRANSMEMBRANE_TRANSPORT	-1.58269	0.0722852																	GOBP_INTRINSIC_APOPTOTIC_SIGNALING_PATHWAY_IN_RESPONSE_TO_DNA_DAMAGE		-1.30045
						GOBP_STRIATED_MUSCLE_CONTRACTION	-1.57882	0.0741181																	GOBP_ION_HOMEOSTASIS		-1.52898	-1.86001
						GOBP_REGULATION_OF_PROTEIN_SECRETION	-1.57851	0.0739378																	GOBP_ION_TRANSMEMBRANE_TRANSPORT		-1.7263
						GOBP_CAMERA_TYPE_EYE_DEVELOPMENT	-1.57707	0.0744682																	GOBP_ION_TRANSPORT		-1.91467	-1.34966
						GOBP_CELL_CELL_JUNCTION_ASSEMBLY	-1.57138	0.0776668																	GOBP_IRON_ION_HOMEOSTASIS		-1.38099
						GOBP_RESPONSE_TO_CALCIUM_ION	-1.57013	0.0780674																	GOBP_LAMELLIPODIUM_ORGANIZATION		-1.50264
						GOBP_POSITIVE_REGULATION_OF_SUPRAMOLECULAR_FIBER_ORGANIZATION	-1.56939	0.0781962																	GOBP_LEUKOCYTE_CELL_CELL_ADHESION		-1.4822
						GOBP_POSITIVE_REGULATION_OF_SECRETION	-1.56902	0.0780109																	GOBP_LEUKOCYTE_MEDIATED_CYTOTOXICITY		-1.68226	-1.31727
						GOBP_ACTIN_NUCLEATION	-1.56845	0.0779787																	GOBP_LEUKOCYTE_MEDIATED_IMMUNITY		-1.9383	-2.07654
						GOBP_LEUKOCYTE_MIGRATION	-1.56838	0.0776448																	GOBP_LEUKOCYTE_MIGRATION		-1.56838
						GOBP_CELL_MORPHOGENESIS	-1.56357	0.0803489																	GOBP_LIPID_LOCALIZATION		-1.50375
						GOBP_SECOND_MESSENGER_MEDIATED_SIGNALING	-1.56013	0.0821547																	GOBP_LIPID_METABOLIC_PROCESS		-1.54872
						GOBP_CARDIOCYTE_DIFFERENTIATION	-1.55751	0.0832674																	GOBP_LIPID_MODIFICATION		-1.28544
						GOBP_NEGATIVE_REGULATION_OF_CELL_POPULATION_PROLIFERATION	-1.55611	0.0836742																	GOBP_LOCALIZATION_WITHIN_MEMBRANE		-1.7309
						GOBP_ERBB_SIGNALING_PATHWAY	-1.55338	0.0849475																	GOBP_LOCOMOTION		-1.8425
						GOBP_REGULATION_OF_CALCIUM_ION_TRANSMEMBRANE_TRANSPORT	-1.55271	0.0849338																	GOBP_LYMPHOCYTE_ACTIVATION		-1.45984
						GOBP_REGULATION_OF_MULTICELLULAR_ORGANISMAL_DEVELOPMENT	-1.55253	0.0846741																	GOBP_LYMPHOCYTE_ACTIVATION_INVOLVED_IN_IMMUNE_RESPONSE		-1.71306
						GOBP_CALCIUM_ION_TRANSPORT_INTO_CYTOSOL	-1.54976	0.0860364																	GOBP_LYMPHOCYTE_MEDIATED_IMMUNITY		-1.99239	-2.16629
						GOBP_LIPID_METABOLIC_PROCESS	-1.54872	0.0863587																	GOBP_MAINTENANCE_OF_LOCATION		-1.673	-1.36739
						GOBP_CALCIUM_ION_TRANSPORT	-1.54674	0.087274																	GOBP_MAINTENANCE_OF_LOCATION_IN_CELL		-1.39056
						GOBP_HEART_MORPHOGENESIS	-1.54499	0.0880536																	GOBP_MAINTENANCE_OF_PROTEIN_LOCATION		-1.42663
						GOBP_FATTY_ACID_METABOLIC_PROCESS	-1.54473	0.0878185																	GOBP_MAPK_CASCADE		-1.38401
						GOBP_RESPONSE_TO_ALCOHOL	-1.54218	0.0892554																	GOBP_MEMBRANE_INVAGINATION		-1.71311	-2.23719
						GOBP_REGULATION_OF_LIPID_BIOSYNTHETIC_PROCESS	-1.54195	0.0889758																	GOBP_MEMBRANE_ORGANIZATION		-1.82718
						GOBP_HOMEOSTATIC_PROCESS	-1.54184	0.0886778																	GOBP_METAL_ION_HOMEOSTASIS		-1.71742	-1.89092
						GOBP_POSITIVE_REGULATION_OF_CELL_CELL_ADHESION	-1.54181	0.0883006																	GOBP_METAL_ION_TRANSPORT		-1.75818	-1.46824
						GOBP_POSITIVE_REGULATION_OF_CYTOSKELETON_ORGANIZATION	-1.54063	0.0886859																	GOBP_METHYLATION		1.26945
						GOBP_DIVALENT_INORGANIC_CATION_HOMEOSTASIS	-1.53881	0.0896733																	GOBP_MITOTIC_NUCLEAR_DIVISION		1.34311
						GOBP_ACUTE_INFLAMMATORY_RESPONSE	-1.53796	0.0897972																	GOBP_MITOTIC_SISTER_CHROMATID_SEGREGATION		1.29805
						GOBP_ENZYME_LINKED_RECEPTOR_PROTEIN_SIGNALING_PATHWAY	-1.53663	0.0903006																	GOBP_MONONUCLEAR_CELL_DIFFERENTIATION		-1.29468
						GOBP_ERK1_AND_ERK2_CASCADE	-1.53651	0.0899675																	GOBP_MONONUCLEAR_CELL_MIGRATION		-1.52373	-1.6205
						GOBP_REGULATION_OF_BLOOD_CIRCULATION	-1.53481	0.0908764																	GOBP_MORPHOGENESIS_OF_A_BRANCHING_STRUCTURE		-1.79747
						GOBP_AMEBOIDAL_TYPE_CELL_MIGRATION	-1.53051	0.0935415																	GOBP_MORPHOGENESIS_OF_AN_EPITHELIUM		-1.95384
						GOBP_REGULATION_OF_ACTIN_FILAMENT_BUNDLE_ASSEMBLY	-1.53033	0.093259																	GOBP_MRNA_CATABOLIC_PROCESS		2.51641
						GOBP_ION_HOMEOSTASIS	-1.52898	0.0938618																	GOBP_MRNA_METABOLIC_PROCESS	1.61237	3.49305	1.78117	1.32561
						GOBP_HETEROTYPIC_CELL_CELL_ADHESION	-1.52864	0.0936725																	GOBP_MRNA_PROCESSING	1.63934	3.62185	1.77631	1.52514
						GOBP_INORGANIC_ION_TRANSMEMBRANE_TRANSPORT	-1.52784	0.0937759																	GOBP_MRNA_TRANSPORT		1.81537
						GOBP_POSITIVE_REGULATION_OF_MAPK_CASCADE	-1.52732	0.0937682																	GOBP_MULTICELLULAR_ORGANISMAL_HOMEOSTASIS		-1.96599	-1.34631
						GOBP_CELL_CELL_SIGNALING	-1.52635	0.09414																	GOBP_MULTICELLULAR_ORGANISMAL_SIGNALING		-1.43367
						GOBP_SUPEROXIDE_METABOLIC_PROCESS	-1.52542	0.0944897																	GOBP_MUSCLE_CELL_DEVELOPMENT		-1.76408	-1.42049	-1.58459
						GOBP_CELL_PROJECTION_ASSEMBLY	-1.52449	0.0946997																	GOBP_MUSCLE_CELL_DIFFERENTIATION		-1.87746		-1.61662
						GOBP_MONONUCLEAR_CELL_MIGRATION	-1.52373	0.0949002																	GOBP_MUSCLE_CONTRACTION		-2.03419	-1.8902	-1.79553
						GOBP_AGING	-1.52058	0.0967892																	GOBP_MUSCLE_ORGAN_DEVELOPMENT		-1.79931	-1.81157	-1.67715
						GOBP_EXOCYTOSIS	-1.51834	0.098099																	GOBP_MUSCLE_STRUCTURE_DEVELOPMENT		-1.90584	-1.63773
						GOBP_INTERMEDIATE_FILAMENT_BASED_PROCESS	-1.51811	0.0978683																	GOBP_MUSCLE_SYSTEM_PROCESS		-1.8382	-1.68367	-1.73285
						GOBP_REGULATION_OF_VASCULATURE_DEVELOPMENT	-1.51715	0.098162																	GOBP_MUSCLE_TISSUE_DEVELOPMENT		-1.81543
						GOBP_TRANSMEMBRANE_RECEPTOR_PROTEIN_TYROSINE_KINASE_SIGNALING_PATHWAY	-1.51582	0.0986946																	GOBP_MYELOID_CELL_DIFFERENTIATION		-1.28937
						GOBP_EPITHELIAL_TUBE_MORPHOGENESIS	-1.51554	0.0985038																	GOBP_NCRNA_METABOLIC_PROCESS	1.62545	2.42112	1.8958	2.11009
						GOBP_REGULATION_OF_CYTOSOLIC_CALCIUM_ION_CONCENTRATION	-1.51049	0.10177																	GOBP_NCRNA_PROCESSING	1.67126	2.19055	1.9115	2.0749
						GOBP_CELL_CELL_SIGNALING_BY_WNT	-1.50692	0.103977																	GOBP_NEGATIVE_REGULATION_OF_ACTIN_FILAMENT_DEPOLYMERIZATION		-1.29923
						GOBP_I_KAPPAB_KINASE_NF_KAPPAB_SIGNALING	-1.50425	0.105554																	GOBP_NEGATIVE_REGULATION_OF_BIOSYNTHETIC_PROCESS		2.3863
						GOBP_ORGANELLE_FUSION	-1.504	0.105287																	GOBP_NEGATIVE_REGULATION_OF_CATABOLIC_PROCESS		1.55262
						GOBP_LIPID_LOCALIZATION	-1.50375	0.10512																	GOBP_NEGATIVE_REGULATION_OF_CATALYTIC_ACTIVITY		-1.4547	-1.36655
						GOBP_POSITIVE_REGULATION_OF_IMMUNE_EFFECTOR_PROCESS	-1.50368	0.104737																	GOBP_NEGATIVE_REGULATION_OF_CELL_ACTIVATION		-1.30106
						GOBP_LAMELLIPODIUM_ORGANIZATION	-1.50264	0.105165																	GOBP_NEGATIVE_REGULATION_OF_CELL_POPULATION_PROLIFERATION		-1.55611
						GOBP_REGULATION_OF_PROTEIN_BINDING	-1.49876	0.107813																	GOBP_NEGATIVE_REGULATION_OF_CELLULAR_AMIDE_METABOLIC_PROCESS		2.73068	1.60955
						GOBP_PEPTIDE_TRANSPORT	-1.49732	0.108585																	GOBP_NEGATIVE_REGULATION_OF_CELLULAR_CATABOLIC_PROCESS		1.81944	1.7201
						GOBP_CELL_KILLING	-1.49693	0.108456																	GOBP_NEGATIVE_REGULATION_OF_CELLULAR_MACROMOLECULE_BIOSYNTHETIC_PROCESS		2.66648	1.73213
						GOBP_NEGATIVE_REGULATION_OF_LOCOMOTION	-1.49559	0.109104																	GOBP_NEGATIVE_REGULATION_OF_CYTOKINE_PRODUCTION		-1.37695	-1.87613
						GOBP_PROTEIN_TETRAMERIZATION	-1.48957	0.113555																	GOBP_NEGATIVE_REGULATION_OF_DEFENSE_RESPONSE		-1.48105	-1.45915
						GOBP_HEART_DEVELOPMENT	-1.48933	0.113362																	GOBP_NEGATIVE_REGULATION_OF_DNA_METABOLIC_PROCESS		2.31377
						GOBP_ENDODERM_FORMATION	-1.48884	0.113332																	GOBP_NEGATIVE_REGULATION_OF_EXTRINSIC_APOPTOTIC_SIGNALING_PATHWAY		-1.60556
						GOBP_POSITIVE_REGULATION_OF_DEVELOPMENTAL_PROCESS	-1.48701	0.114364																	GOBP_NEGATIVE_REGULATION_OF_GENE_EXPRESSION		1.67788
						GOBP_REGULATION_OF_COAGULATION	-1.48491	0.115703																	GOBP_NEGATIVE_REGULATION_OF_HYDROLASE_ACTIVITY		-1.47861	-1.44627
						GOBP_TRANSITION_METAL_ION_HOMEOSTASIS	-1.48411	0.115888																	GOBP_NEGATIVE_REGULATION_OF_IMMUNE_RESPONSE		-1.37572	-1.38099
						GOBP_REGULATION_OF_SUBSTRATE_ADHESION_DEPENDENT_CELL_SPREADING	-1.48332	0.116032																	GOBP_NEGATIVE_REGULATION_OF_IMMUNE_SYSTEM_PROCESS		-1.62093
						GOBP_POSITIVE_REGULATION_OF_SIGNALING	-1.48249	0.116314																	GOBP_NEGATIVE_REGULATION_OF_ION_TRANSPORT		-1.7565	-1.75505	-1.63536
						GOBP_LEUKOCYTE_CELL_CELL_ADHESION	-1.4822	0.1161																	GOBP_NEGATIVE_REGULATION_OF_LOCOMOTION		-1.49559
						GOBP_RESPONSE_TO_OXYGEN_CONTAINING_COMPOUND	-1.48166	0.116127																	GOBP_NEGATIVE_REGULATION_OF_MOLECULAR_FUNCTION		-1.44499
						GOBP_NEGATIVE_REGULATION_OF_DEFENSE_RESPONSE	-1.48105	0.116254																	GOBP_NEGATIVE_REGULATION_OF_MRNA_CATABOLIC_PROCESS		2.61124
						GOBP_NEGATIVE_REGULATION_OF_HYDROLASE_ACTIVITY	-1.47861	0.117782																	GOBP_NEGATIVE_REGULATION_OF_MRNA_METABOLIC_PROCESS		2.70646
						GOBP_SKELETAL_MUSCLE_ORGAN_DEVELOPMENT	-1.47848	0.117426																	GOBP_NEGATIVE_REGULATION_OF_MULTICELLULAR_ORGANISMAL_PROCESS		-1.58429	-1.64561
						GOBP_CELL_PART_MORPHOGENESIS	-1.47791	0.117431																	GOBP_NEGATIVE_REGULATION_OF_NUCLEOBASE_CONTAINING_COMPOUND_METABOLIC_PROCESS		2.59269
						GOBP_REGULATION_OF_LIPID_LOCALIZATION	-1.47571	0.118859																	GOBP_NEGATIVE_REGULATION_OF_PEPTIDASE_ACTIVITY		-1.3569
						GOBP_ORGANIC_HYDROXY_COMPOUND_TRANSPORT	-1.47287	0.120848																	GOBP_NEGATIVE_REGULATION_OF_RESPONSE_TO_EXTERNAL_STIMULUS		-1.41127	-1.80608
						GOBP_POSITIVE_REGULATION_OF_LEUKOCYTE_MEDIATED_IMMUNITY	-1.46825	0.124414																	GOBP_NEGATIVE_REGULATION_OF_RESPONSE_TO_STIMULUS		-1.32655
						GOBP_CELL_MORPHOGENESIS_INVOLVED_IN_DIFFERENTIATION	-1.46493	0.126768																	GOBP_NEGATIVE_REGULATION_OF_RESPONSE_TO_WOUNDING		-1.34023	-2.56527
						GOBP_REGULATION_OF_CELL_CELL_ADHESION	-1.46418	0.127014																	GOBP_NEGATIVE_REGULATION_OF_RNA_CATABOLIC_PROCESS		2.55918	1.54849
						GOBP_LYMPHOCYTE_ACTIVATION	-1.45984	0.130332																	GOBP_NEGATIVE_REGULATION_OF_TRANSCRIPTION_BY_RNA_POLYMERASE_II		2.06218
						GOBP_REGULATION_OF_IMMUNE_RESPONSE	-1.45763	0.131901																	GOBP_NEGATIVE_REGULATION_OF_TRANSMEMBRANE_TRANSPORT		-1.7403		-1.57764
						GOBP_CELLULAR_TRANSITION_METAL_ION_HOMEOSTASIS	-1.45703	0.1319																	GOBP_NEGATIVE_REGULATION_OF_TRANSPORT		-1.99926		-1.61806
						GOBP_REGULATION_OF_LIPID_METABOLIC_PROCESS	-1.45556	0.13266																	GOBP_NEGATIVE_REGULATION_OF_WOUND_HEALING		-1.36302	-2.50305
						GOBP_REGULATION_OF_PROTEIN_DEPOLYMERIZATION	-1.45547	0.132264																	GOBP_NERVOUS_SYSTEM_PROCESS		-1.73697
						GOBP_POSITIVE_REGULATION_OF_CELL_DEVELOPMENT	-1.45495	0.13231																	GOBP_NEUROGENESIS		-1.33558
						GOBP_NEGATIVE_REGULATION_OF_CATALYTIC_ACTIVITY	-1.4547	0.132009																	GOBP_NEURON_DEVELOPMENT		-1.37469
						GOBP_REGULATION_OF_PHAGOCYTOSIS	-1.45433	0.131805																	GOBP_NITROGEN_COMPOUND_TRANSPORT		-1.3763
						GOBP_REGULATION_OF_IMMUNE_SYSTEM_PROCESS	-1.45356	0.13202																	GOBP_NUCLEAR_CHROMOSOME_SEGREGATION		1.43836
						GOBP_T_CELL_ACTIVATION	-1.45296	0.132095																	GOBP_NUCLEAR_EXPORT		1.78704	1.75147
						GOBP_POSITIVE_REGULATION_OF_LIPID_METABOLIC_PROCESS	-1.45064	0.133685																	GOBP_NUCLEAR_TRANSCRIBED_MRNA_CATABOLIC_PROCESS		2.41225		1.50866
						GOBP_REGULATION_OF_CELL_POPULATION_PROLIFERATION	-1.45009	0.133676																	GOBP_NUCLEAR_TRANSPORT		1.46207	1.56133
						GOBP_REGULATION_OF_HYDROLASE_ACTIVITY	-1.44907	0.134118																	GOBP_NUCLEOBASE_CONTAINING_COMPOUND_TRANSPORT		1.85156
						GOBP_SEQUESTERING_OF_CALCIUM_ION	-1.44807	0.134536																	GOBP_NUCLEOBASE_CONTAINING_SMALL_MOLECULE_METABOLIC_PROCESS			1.54483
						GOBP_ORGANIC_HYDROXY_COMPOUND_METABOLIC_PROCESS	-1.44765	0.134459																	GOBP_NUCLEOSIDE_DIPHOSPHATE_METABOLIC_PROCESS	1.60048
						GOBP_CHEMICAL_HOMEOSTASIS	-1.44746	0.13416																	GOBP_NUCLEOSIDE_PHOSPHATE_BIOSYNTHETIC_PROCESS		1.58046		1.40316
						GOBP_POSITIVE_REGULATION_OF_ENDOCYTOSIS	-1.44729	0.133856																	GOBP_NUCLEOSOME_ASSEMBLY		1.96186
						GOBP_RHO_PROTEIN_SIGNAL_TRANSDUCTION	-1.44619	0.134423																	GOBP_NUCLEOSOME_ORGANIZATION		2.22342
						GOBP_RESPONSE_TO_METAL_ION	-1.44545	0.134633																	GOBP_NUCLEOTIDE_PHOSPHORYLATION	1.60624
						GOBP_REGULATION_OF_DNA_BINDING_TRANSCRIPTION_FACTOR_ACTIVITY	-1.44541	0.13421																	GOBP_NUCLEUS_ORGANIZATION		-1.30064
						GOBP_NEGATIVE_REGULATION_OF_MOLECULAR_FUNCTION	-1.44499	0.134112																	GOBP_OLEFINIC_COMPOUND_METABOLIC_PROCESS		-1.2866
						GOBP_FOREBRAIN_DEVELOPMENT	-1.44166	0.13677																	GOBP_ORGANELLE_FUSION		-1.504
						GOBP_REGULATION_OF_LYMPHOCYTE_ACTIVATION	-1.44094	0.137015																	GOBP_ORGANIC_CYCLIC_COMPOUND_CATABOLIC_PROCESS		1.9214
						GOBP_REGULATION_OF_CELL_ACTIVATION	-1.43958	0.137847																	GOBP_ORGANIC_HYDROXY_COMPOUND_METABOLIC_PROCESS		-1.44765
						GOBP_POSITIVE_REGULATION_OF_LEUKOCYTE_CELL_CELL_ADHESION	-1.43826	0.138605																	GOBP_ORGANIC_HYDROXY_COMPOUND_TRANSPORT		-1.47287	-1.42236
						GOBP_GOLGI_VESICLE_TRANSPORT	-1.43459	0.141414																	GOBP_ORGANONITROGEN_COMPOUND_BIOSYNTHETIC_PROCESS	1.63951	2.2864	1.92893	1.51673
						GOBP_INTERLEUKIN_1_PRODUCTION	-1.43405	0.141505																	GOBP_PEPTIDE_BIOSYNTHETIC_PROCESS	1.81093	2.82639	1.89238	1.83648
						GOBP_REGULATION_OF_T_CELL_ACTIVATION	-1.43395	0.141102																	GOBP_PEPTIDE_METABOLIC_PROCESS	1.73812	2.30649	1.74845
						GOBP_REGULATION_OF_PEPTIDYL_TYROSINE_PHOSPHORYLATION	-1.43374	0.140833																	GOBP_PEPTIDE_TRANSPORT		-1.49732
						GOBP_MULTICELLULAR_ORGANISMAL_SIGNALING	-1.43367	0.140411																	GOBP_PEPTIDYL_SERINE_MODIFICATION				1.43076
						GOBP_ENDODERMAL_CELL_DIFFERENTIATION	-1.43136	0.142063																	GOBP_PEPTIDYL_TYROSINE_MODIFICATION		-1.64981
						GOBP_REGULATION_OF_HORMONE_LEVELS	-1.42863	0.144279																	GOBP_PHAGOCYTOSIS		-2.03888	-1.9823
						GOBP_STEROL_TRANSPORT	-1.42839	0.144045																	GOBP_PLASMA_MEMBRANE_ORGANIZATION		-1.66506	-1.68447
						GOBP_CARDIAC_MUSCLE_TISSUE_DEVELOPMENT	-1.42709	0.144826																	GOBP_PLATELET_ACTIVATION		-1.77075	-1.64277
						GOBP_MAINTENANCE_OF_PROTEIN_LOCATION	-1.42663	0.144813																	GOBP_PLATELET_AGGREGATION		-1.83998	-1.37337
						GOBP_RESPONSE_TO_TRANSFORMING_GROWTH_FACTOR_BETA	-1.42386	0.147003																	GOBP_POSITIVE_REGULATION_OF_CELL_ACTIVATION		-1.3158
						GOBP_HEAD_DEVELOPMENT	-1.42004	0.150296																	GOBP_POSITIVE_REGULATION_OF_CELL_ADHESION		-2.00159	-1.90891
						GOBP_REGULATION_OF_ACTOMYOSIN_STRUCTURE_ORGANIZATION	-1.41938	0.15037																	GOBP_POSITIVE_REGULATION_OF_CELL_CELL_ADHESION		-1.54181	-1.75446
						GOBP_SKELETAL_SYSTEM_DEVELOPMENT	-1.41823	0.151094																	GOBP_POSITIVE_REGULATION_OF_CELL_CYCLE		1.41267
						GOBP_RESPONSE_TO_MONOSACCHARIDE	-1.41788	0.150997																	GOBP_POSITIVE_REGULATION_OF_CELL_CYCLE_PROCESS		1.40512
						GOBP_REGULATION_OF_PROTEIN_LOCALIZATION	-1.41686	0.151458																	GOBP_POSITIVE_REGULATION_OF_CELL_DEVELOPMENT		-1.45495
						GOBP_AXON_DEVELOPMENT	-1.41517	0.152528																	GOBP_POSITIVE_REGULATION_OF_CELL_MORPHOGENESIS_INVOLVED_IN_DIFFERENTIATION		-1.36683	-1.50663
						GOBP_REGULATION_OF_ANATOMICAL_STRUCTURE_MORPHOGENESIS	-1.41373	0.153473																	GOBP_POSITIVE_REGULATION_OF_CELL_SUBSTRATE_ADHESION		-1.94866	-1.93543
						GOBP_REGULATION_OF_LEUKOCYTE_DIFFERENTIATION	-1.41304	0.153673																	GOBP_POSITIVE_REGULATION_OF_CELLULAR_AMIDE_METABOLIC_PROCESS		2.22437	1.64035	1.47245
						GOBP_NEGATIVE_REGULATION_OF_RESPONSE_TO_EXTERNAL_STIMULUS	-1.41127	0.155053																	GOBP_POSITIVE_REGULATION_OF_CELLULAR_BIOSYNTHETIC_PROCESS		2.16692
						GOBP_ESTABLISHMENT_OF_PROTEIN_LOCALIZATION	-1.40946	0.156222																	GOBP_POSITIVE_REGULATION_OF_CHEMOTAXIS				-1.6075
						GOBP_CELL_SURFACE_RECEPTOR_SIGNALING_PATHWAY_INVOLVED_IN_CELL_CELL_SIGNALING	-1.40906	0.156162																	GOBP_POSITIVE_REGULATION_OF_CHROMOSOME_ORGANIZATION		2.30072	1.57131
						GOBP_REGULATION_OF_SYSTEM_PROCESS	-1.40698	0.157796																	GOBP_POSITIVE_REGULATION_OF_CYTOSKELETON_ORGANIZATION		-1.54063
						GOBP_VESICLE_BUDDING_FROM_MEMBRANE	-1.40613	0.158118																	GOBP_POSITIVE_REGULATION_OF_DEVELOPMENTAL_PROCESS		-1.48701
						GOBP_SENSORY_ORGAN_DEVELOPMENT	-1.40584	0.157931																	GOBP_POSITIVE_REGULATION_OF_DNA_BIOSYNTHETIC_PROCESS		2.42174		1.68022
						GOBP_SULFUR_COMPOUND_METABOLIC_PROCESS	-1.40405	0.159284																	GOBP_POSITIVE_REGULATION_OF_DNA_METABOLIC_PROCESS		2.31675	1.53583	1.42576
						GOBP_POSITIVE_REGULATION_OF_VASCULATURE_DEVELOPMENT	-1.40197	0.160875																	GOBP_POSITIVE_REGULATION_OF_DNA_REPAIR		1.95641	1.5838	1.95717
						GOBP_REGULATION_OF_PROTEIN_LOCALIZATION_TO_CELL_PERIPHERY	-1.40177	0.160554																	GOBP_POSITIVE_REGULATION_OF_ENDOCYTOSIS		-1.44729	-1.55839
						GOBP_REGULATION_OF_CELLULAR_COMPONENT_SIZE	-1.4014	0.160451																	GOBP_POSITIVE_REGULATION_OF_ERK1_AND_ERK2_CASCADE		-1.7062	-2.00285
						GOBP_REGULATION_OF_PROTEIN_CONTAINING_COMPLEX_DISASSEMBLY	-1.39955	0.161782																	GOBP_POSITIVE_REGULATION_OF_I_KAPPAB_KINASE_NF_KAPPAB_SIGNALING		-1.37679
						GOBP_AMIDE_TRANSPORT	-1.3984	0.162528																	GOBP_POSITIVE_REGULATION_OF_IMMUNE_EFFECTOR_PROCESS		-1.50368
						GOBP_RESPONSE_TO_MECHANICAL_STIMULUS	-1.39835	0.16209																	GOBP_POSITIVE_REGULATION_OF_IMMUNE_RESPONSE			-1.36557
						GOBP_POSITIVE_REGULATION_OF_INTRACELLULAR_SIGNAL_TRANSDUCTION	-1.39738	0.162636																	GOBP_POSITIVE_REGULATION_OF_IMMUNE_SYSTEM_PROCESS		-1.36508
						GOBP_MAINTENANCE_OF_LOCATION_IN_CELL	-1.39056	0.169079																	GOBP_POSITIVE_REGULATION_OF_INNATE_IMMUNE_RESPONSE		1.63715
						GOBP_TISSUE_MIGRATION	-1.38764	0.171686																	GOBP_POSITIVE_REGULATION_OF_INTRACELLULAR_SIGNAL_TRANSDUCTION		-1.39738	-1.40873
						GOBP_GLIAL_CELL_DIFFERENTIATION	-1.38705	0.171812																	GOBP_POSITIVE_REGULATION_OF_ION_TRANSMEMBRANE_TRANSPORT		-1.72905	-1.59061	-1.60437
						GOBP_CELLULAR_ALDEHYDE_METABOLIC_PROCESS	-1.38438	0.174113																	GOBP_POSITIVE_REGULATION_OF_ION_TRANSPORT		-1.76055	-1.85335
						GOBP_MAPK_CASCADE	-1.38401	0.174049																	GOBP_POSITIVE_REGULATION_OF_LEUKOCYTE_CELL_CELL_ADHESION		-1.43826	-1.32947
						GOBP_RESPONSE_TO_INORGANIC_SUBSTANCE	-1.38374	0.173898																	GOBP_POSITIVE_REGULATION_OF_LEUKOCYTE_MEDIATED_IMMUNITY		-1.46825
						GOBP_IRON_ION_HOMEOSTASIS	-1.38099	0.176558																	GOBP_POSITIVE_REGULATION_OF_LIPID_METABOLIC_PROCESS		-1.45064	-1.44716
						GOBP_REGULATION_OF_HEMOPOIESIS	-1.37821	0.179115																	GOBP_POSITIVE_REGULATION_OF_LOCOMOTION		-1.90327	-1.48769
						GOBP_REGULATION_OF_MITOCHONDRION_ORGANIZATION	-1.37795	0.178865																	GOBP_POSITIVE_REGULATION_OF_MAPK_CASCADE		-1.52732	-1.47012
						GOBP_NEGATIVE_REGULATION_OF_CYTOKINE_PRODUCTION	-1.37695	0.179392																	GOBP_POSITIVE_REGULATION_OF_MRNA_METABOLIC_PROCESS		2.43307
						GOBP_POSITIVE_REGULATION_OF_I_KAPPAB_KINASE_NF_KAPPAB_SIGNALING	-1.37679	0.179011																	GOBP_POSITIVE_REGULATION_OF_NUCLEOBASE_CONTAINING_COMPOUND_METABOLIC_PROCESS		2.4848
						GOBP_NITROGEN_COMPOUND_TRANSPORT	-1.3763	0.17904																	GOBP_POSITIVE_REGULATION_OF_NUCLEOCYTOPLASMIC_TRANSPORT			1.54783
						GOBP_IMMUNE_RESPONSE	-1.37602	0.178893																	GOBP_POSITIVE_REGULATION_OF_PROTEIN_BINDING		-1.63338
						GOBP_NEGATIVE_REGULATION_OF_IMMUNE_RESPONSE	-1.37572	0.178755																	GOBP_POSITIVE_REGULATION_OF_PROTEIN_LOCALIZATION		-1.31167
						GOBP_RESPONSE_TO_REACTIVE_OXYGEN_SPECIES	-1.37562	0.178362																	GOBP_POSITIVE_REGULATION_OF_PROTEIN_LOCALIZATION_TO_NUCLEUS		1.78061
						GOBP_DEFENSE_RESPONSE	-1.37552	0.177977																	GOBP_POSITIVE_REGULATION_OF_PROTEIN_MODIFICATION_PROCESS		-1.32697
						GOBP_CENTRAL_NERVOUS_SYSTEM_DEVELOPMENT	-1.37507	0.177932																	GOBP_POSITIVE_REGULATION_OF_PROTEIN_SECRETION		-1.61373
						GOBP_NEURON_DEVELOPMENT	-1.37469	0.177864																	GOBP_POSITIVE_REGULATION_OF_RESPONSE_TO_BIOTIC_STIMULUS		1.43111
						GOBP_RESPONSE_TO_ENDOGENOUS_STIMULUS	-1.37372	0.1784																	GOBP_POSITIVE_REGULATION_OF_RESPONSE_TO_DNA_DAMAGE_STIMULUS		2.2023	1.54917	1.60212
						GOBP_REGULATION_OF_PROTEIN_LOCALIZATION_TO_PLASMA_MEMBRANE	-1.37199	0.179758																	GOBP_POSITIVE_REGULATION_OF_RNA_METABOLIC_PROCESS		2.19833
						GOBP_POSITIVE_REGULATION_OF_CELL_MORPHOGENESIS_INVOLVED_IN_DIFFERENTIATION	-1.36683	0.185085																	GOBP_POSITIVE_REGULATION_OF_SECRETION		-1.56902	-1.32736
						GOBP_POSITIVE_REGULATION_OF_IMMUNE_SYSTEM_PROCESS	-1.36508	0.186699																	GOBP_POSITIVE_REGULATION_OF_SIGNALING		-1.48249
						GOBP_REGULATION_OF_CELL_DEVELOPMENT	-1.36455	0.186729																	GOBP_POSITIVE_REGULATION_OF_SUBSTRATE_ADHESION_DEPENDENT_CELL_SPREADING		-1.63121	-2.05848
						GOBP_NEGATIVE_REGULATION_OF_WOUND_HEALING	-1.36302	0.188081																	GOBP_POSITIVE_REGULATION_OF_SUPRAMOLECULAR_FIBER_ORGANIZATION		-1.56939
						GOBP_REGULATION_OF_REACTIVE_OXYGEN_SPECIES_METABOLIC_PROCESS	-1.36206	0.188582																	GOBP_POSITIVE_REGULATION_OF_TELOMERE_MAINTENANCE		2.121		1.51544
						GOBP_CELLULAR_RESPONSE_TO_NITROGEN_COMPOUND	-1.36124	0.189051																	GOBP_POSITIVE_REGULATION_OF_TELOMERE_MAINTENANCE_VIA_TELOMERE_LENGTHENING		2.28703		1.52683
						GOBP_CARBOHYDRATE_DERIVATIVE_CATABOLIC_PROCESS	-1.35783	0.192496																	GOBP_POSITIVE_REGULATION_OF_TRANSCRIPTION_BY_RNA_POLYMERASE_II		1.71237
						GOBP_HORMONE_METABOLIC_PROCESS	-1.35728	0.192653																	GOBP_POSITIVE_REGULATION_OF_TRANSLATION		2.31859	1.64087	1.46688
						GOBP_NEGATIVE_REGULATION_OF_PEPTIDASE_ACTIVITY	-1.3569	0.192575																	GOBP_POSITIVE_REGULATION_OF_TRANSMEMBRANE_TRANSPORT		-1.85031	-2.03407	-1.69035
						GOBP_REGULATION_OF_SMALL_GTPASE_MEDIATED_SIGNAL_TRANSDUCTION	-1.35394	0.195419																	GOBP_POSITIVE_REGULATION_OF_TRANSPORT		-1.61252	-1.68327
						GOBP_GRANULOCYTE_MIGRATION	-1.35189	0.197291																	GOBP_POSITIVE_REGULATION_OF_VASCULATURE_DEVELOPMENT		-1.40197
						GOBP_REGULATION_OF_WNT_SIGNALING_PATHWAY	-1.35171	0.197024																	GOBP_POSTTRANSCRIPTIONAL_REGULATION_OF_GENE_EXPRESSION		2.60051
						GOBP_REGULATION_OF_CELLULAR_LOCALIZATION	-1.35168	0.196512																	GOBP_PRODUCTION_OF_MOLECULAR_MEDIATOR_OF_IMMUNE_RESPONSE		-1.3012
						GOBP_SECONDARY_ALCOHOL_METABOLIC_PROCESS	-1.34886	0.199334																	GOBP_PROTEIN_COMPLEX_OLIGOMERIZATION		-1.286
						GOBP_REGULATION_OF_CELL_SHAPE	-1.34753	0.200376																	GOBP_PROTEIN_CONTAINING_COMPLEX_ORGANIZATION		1.25021
						GOBP_GLUTATHIONE_METABOLIC_PROCESS	-1.34256	0.205807																	GOBP_PROTEIN_DEPOLYMERIZATION		-1.34142
						GOBP_CELLULAR_MACROMOLECULE_LOCALIZATION	-1.34225	0.205591																	GOBP_PROTEIN_DNA_COMPLEX_ASSEMBLY		2.10325
						GOBP_PROTEIN_DEPOLYMERIZATION	-1.34142	0.205995																	GOBP_PROTEIN_DNA_COMPLEX_SUBUNIT_ORGANIZATION		2.27325
						GOBP_REGULATION_OF_CELL_MORPHOGENESIS	-1.34054	0.206502																	GOBP_PROTEIN_FOLDING				1.48288
						GOBP_TRANSFORMING_GROWTH_FACTOR_BETA_RECEPTOR_SIGNALING_PATHWAY	-1.3405	0.205998																	GOBP_PROTEIN_HOMOOLIGOMERIZATION		-1.28532
						GOBP_NEGATIVE_REGULATION_OF_RESPONSE_TO_WOUNDING	-1.34023	0.205794																	GOBP_PROTEIN_LOCALIZATION_TO_CELL_PERIPHERY		-1.92587
						GOBP_CELLULAR_HOMEOSTASIS	-1.33736	0.208776																	GOBP_PROTEIN_LOCALIZATION_TO_CHROMOSOME		2.19297		1.66873
						GOBP_CYTOSOLIC_CALCIUM_ION_TRANSPORT	-1.33729	0.208341																	GOBP_PROTEIN_LOCALIZATION_TO_EXTRACELLULAR_REGION		-1.69214
						GOBP_REGULATED_EXOCYTOSIS	-1.33601	0.209299																	GOBP_PROTEIN_LOCALIZATION_TO_NUCLEUS		1.58866
						GOBP_NEUROGENESIS	-1.33558	0.209285																	GOBP_PROTEIN_LOCALIZATION_TO_ORGANELLE		1.26085
						GOBP_BIOLOGICAL_PROCESS_INVOLVED_IN_INTERACTION_WITH_HOST	-1.33178	0.213293																	GOBP_PROTEIN_LOCALIZATION_TO_PLASMA_MEMBRANE		-1.83742
						GOBP_RESPONSE_TO_NITROGEN_COMPOUND	-1.33105	0.213741																	GOBP_PROTEIN_MODIFICATION_BY_SMALL_PROTEIN_CONJUGATION		1.50512
						GOBP_DEVELOPMENTAL_GROWTH	-1.32758	0.217467																	GOBP_PROTEIN_MODIFICATION_BY_SMALL_PROTEIN_CONJUGATION_OR_REMOVAL		1.5846
						GOBP_POSITIVE_REGULATION_OF_PROTEIN_MODIFICATION_PROCESS	-1.32697	0.217682																	GOBP_PROTEIN_TETRAMERIZATION		-1.48957
						GOBP_TRANSMEMBRANE_RECEPTOR_PROTEIN_SERINE_THREONINE_KINASE_SIGNALING_PATHWAY	-1.32689	0.217212																	GOBP_PURINE_CONTAINING_COMPOUND_BIOSYNTHETIC_PROCESS		1.46523
						GOBP_IMMUNE_RESPONSE_REGULATING_SIGNALING_PATHWAY	-1.32685	0.216657																	GOBP_PYRUVATE_METABOLIC_PROCESS	1.75029		1.55035	1.43249
						GOBP_NEGATIVE_REGULATION_OF_RESPONSE_TO_STIMULUS	-1.32655	0.216446																	GOBP_REACTIVE_OXYGEN_SPECIES_METABOLIC_PROCESS		-1.74971	-1.57115
						GOBP_SIGNAL_RELEASE	-1.32521	0.217654																	GOBP_RECEPTOR_MEDIATED_ENDOCYTOSIS		-1.91787	-2.11631
						GOBP_EPIDERMIS_DEVELOPMENT	-1.3235	0.219295																	GOBP_RECEPTOR_METABOLIC_PROCESS		-1.6014
						GOBP_REGULATION_OF_STEROID_METABOLIC_PROCESS	-1.322	0.220641																	GOBP_RECOMBINATIONAL_REPAIR		2.20369		1.67999
						GOBP_TAXIS	-1.32145	0.2208																	GOBP_REGULATED_EXOCYTOSIS		-1.33601
						GOBP_RESPONSE_TO_ACID_CHEMICAL	-1.31904	0.223398																	GOBP_REGULATION_OF_ACTIN_FILAMENT_BASED_PROCESS		-1.83632
						GOBP_REGULATION_OF_RESPONSE_TO_EXTERNAL_STIMULUS	-1.31819	0.223874																	GOBP_REGULATION_OF_ACTIN_FILAMENT_BUNDLE_ASSEMBLY		-1.53033
						GOBP_REGULATION_OF_HEART_CONTRACTION	-1.31778	0.223788																	GOBP_REGULATION_OF_ACTIN_FILAMENT_LENGTH		-1.58836
						GOBP_UROGENITAL_SYSTEM_DEVELOPMENT	-1.31635	0.224961																	GOBP_REGULATION_OF_ACTIN_FILAMENT_ORGANIZATION		-1.79522
						GOBP_POSITIVE_REGULATION_OF_CELL_ACTIVATION	-1.3158	0.22509																	GOBP_REGULATION_OF_ACTOMYOSIN_STRUCTURE_ORGANIZATION		-1.41938	-1.44187
						GOBP_REGULATION_OF_MITOTIC_CELL_CYCLE_PHASE_TRANSITION	-1.31249	0.228711																	GOBP_REGULATION_OF_ADAPTIVE_IMMUNE_RESPONSE		-1.61578	-1.45062
						GOBP_POSITIVE_REGULATION_OF_PROTEIN_LOCALIZATION	-1.31167	0.229163																	GOBP_REGULATION_OF_ALTERNATIVE_MRNA_SPLICING_VIA_SPLICEOSOME		2.40041
						GOBP_REGULATION_OF_MUSCLE_CONTRACTION	-1.31083	0.229596																	GOBP_REGULATION_OF_ANATOMICAL_STRUCTURE_MORPHOGENESIS		-1.41373
						GOBP_CELLULAR_RESPONSE_TO_OXYGEN_LEVELS	-1.30815	0.232594																	GOBP_REGULATION_OF_ANATOMICAL_STRUCTURE_SIZE		-1.62385	-1.41257
						GOBP_GRANULOCYTE_CHEMOTAXIS	-1.30814	0.232035																	GOBP_REGULATION_OF_BLOOD_CIRCULATION		-1.53481	-1.85282
						GOBP_CELLULAR_COMPONENT_DISASSEMBLY	-1.30461	0.23595																	GOBP_REGULATION_OF_BLOOD_PRESSURE		-1.81752	-1.90999
						GOBP_REGULATION_OF_PROTEIN_POLYMERIZATION	-1.30342	0.236983																	GOBP_REGULATION_OF_BODY_FLUID_LEVELS		-1.78585	-1.92479
						GOBP_ACTION_POTENTIAL	-1.30283	0.237192																	GOBP_REGULATION_OF_CALCIUM_ION_TRANSMEMBRANE_TRANSPORT		-1.55271	-1.52967
						GOBP_PRODUCTION_OF_MOLECULAR_MEDIATOR_OF_IMMUNE_RESPONSE	-1.3012	0.238797																	GOBP_REGULATION_OF_CALCIUM_ION_TRANSPORT		-1.87526	-1.77769
						GOBP_NEGATIVE_REGULATION_OF_CELL_ACTIVATION	-1.30106	0.238344																	GOBP_REGULATION_OF_CATABOLIC_PROCESS		1.29947
						GOBP_NUCLEUS_ORGANIZATION	-1.30064	0.238336																	GOBP_REGULATION_OF_CATION_CHANNEL_ACTIVITY		-1.75705	-2.10831
						GOBP_CELLULAR_RESPONSE_TO_OXYGEN_CONTAINING_COMPOUND	-1.30052	0.237898																	GOBP_REGULATION_OF_CATION_TRANSMEMBRANE_TRANSPORT		-1.93905	-2.01645
						GOBP_CELLULAR_LIPID_CATABOLIC_PROCESS	-1.30049	0.237337																	GOBP_REGULATION_OF_CELL_ACTIVATION		-1.43958
						GOBP_INTRINSIC_APOPTOTIC_SIGNALING_PATHWAY_IN_RESPONSE_TO_DNA_DAMAGE	-1.30045	0.236803																	GOBP_REGULATION_OF_CELL_ADHESION		-1.97695	-1.76771
						GOBP_REGULATION_OF_LIPID_TRANSPORT	-1.30034	0.236397																	GOBP_REGULATION_OF_CELL_CELL_ADHESION		-1.46418	-1.37066
						GOBP_NEGATIVE_REGULATION_OF_ACTIN_FILAMENT_DEPOLYMERIZATION	-1.29923	0.237329																	GOBP_REGULATION_OF_CELL_CYCLE		1.49982
						GOBP_ZYMOGEN_ACTIVATION	-1.29776	0.238775																	GOBP_REGULATION_OF_CELL_CYCLE_PROCESS		1.29526
						GOBP_REGULATION_OF_PROTEIN_LOCALIZATION_TO_MEMBRANE	-1.29656	0.239836																	GOBP_REGULATION_OF_CELL_DEVELOPMENT		-1.36455
						GOBP_REGULATION_OF_CELL_MORPHOGENESIS_INVOLVED_IN_DIFFERENTIATION	-1.29614	0.239806																	GOBP_REGULATION_OF_CELL_JUNCTION_ASSEMBLY		-1.79605	-1.47636
						GOBP_STEROID_METABOLIC_PROCESS	-1.29604	0.239353																	GOBP_REGULATION_OF_CELL_KILLING		-1.72195	-1.57774
						GOBP_MONONUCLEAR_CELL_DIFFERENTIATION	-1.29468	0.240589																	GOBP_REGULATION_OF_CELL_MATRIX_ADHESION		-1.71292	-1.90379
						GOBP_CYTOKINE_PRODUCTION	-1.29264	0.242737																	GOBP_REGULATION_OF_CELL_MORPHOGENESIS		-1.34054	-1.32623
						GOBP_HORMONE_TRANSPORT	-1.29259	0.242206																	GOBP_REGULATION_OF_CELL_MORPHOGENESIS_INVOLVED_IN_DIFFERENTIATION		-1.29614
						GOBP_MYELOID_CELL_DIFFERENTIATION	-1.28937	0.245794																	GOBP_REGULATION_OF_CELL_POPULATION_PROLIFERATION		-1.45009
						GOBP_OLEFINIC_COMPOUND_METABOLIC_PROCESS	-1.2866	0.248949																	GOBP_REGULATION_OF_CELL_SHAPE		-1.34753	-1.5783
						GOBP_PROTEIN_COMPLEX_OLIGOMERIZATION	-1.286	0.249132																	GOBP_REGULATION_OF_CELL_SUBSTRATE_ADHESION		-1.96743	-2.07122
						GOBP_LIPID_MODIFICATION	-1.28544	0.24928																	GOBP_REGULATION_OF_CELLULAR_AMIDE_METABOLIC_PROCESS		2.40537	1.61239
						GOBP_PROTEIN_HOMOOLIGOMERIZATION	-1.28532	0.248833																	GOBP_REGULATION_OF_CELLULAR_COMPONENT_MOVEMENT		-1.89397
																									GOBP_REGULATION_OF_CELLULAR_COMPONENT_SIZE		-1.4014
																									GOBP_REGULATION_OF_CELLULAR_LOCALIZATION		-1.35168
																									GOBP_REGULATION_OF_CELLULAR_MACROMOLECULE_BIOSYNTHETIC_PROCESS		2.72711	1.65438
																									GOBP_REGULATION_OF_CELLULAR_RESPONSE_TO_STRESS		1.37586
																									GOBP_REGULATION_OF_CHROMOSOME_ORGANIZATION		2.74016	1.5794	1.65621
																									GOBP_REGULATION_OF_COAGULATION	-1.93436	-1.48491	-2.81315
																									GOBP_REGULATION_OF_CYTOSKELETON_ORGANIZATION		-1.62825
																									GOBP_REGULATION_OF_CYTOSOLIC_CALCIUM_ION_CONCENTRATION		-1.51049	-1.57363
																									GOBP_REGULATION_OF_DEPHOSPHORYLATION			-1.35655
																									GOBP_REGULATION_OF_DNA_BINDING_TRANSCRIPTION_FACTOR_ACTIVITY		-1.44541
																									GOBP_REGULATION_OF_DNA_BIOSYNTHETIC_PROCESS		2.68372		1.51386
																									GOBP_REGULATION_OF_DNA_METABOLIC_PROCESS		2.55016
																									GOBP_REGULATION_OF_DNA_RECOMBINATION		1.93385
																									GOBP_REGULATION_OF_DNA_REPAIR		1.96789		1.71216
																									GOBP_REGULATION_OF_ENDOCYTOSIS		-1.89881	-2.33602	-1.57838
																									GOBP_REGULATION_OF_EXTRINSIC_APOPTOTIC_SIGNALING_PATHWAY		-1.64588
																									GOBP_REGULATION_OF_HEART_CONTRACTION		-1.31778
																									GOBP_REGULATION_OF_HEMOPOIESIS		-1.37821
																									GOBP_REGULATION_OF_HORMONE_LEVELS		-1.42863	-1.44425
																									GOBP_REGULATION_OF_HYDROLASE_ACTIVITY		-1.44907	-1.39319
																									GOBP_REGULATION_OF_IMMUNE_EFFECTOR_PROCESS		-1.71026	-1.44976
																									GOBP_REGULATION_OF_IMMUNE_RESPONSE		-1.45763	-1.6549
																									GOBP_REGULATION_OF_IMMUNE_SYSTEM_PROCESS		-1.45356	-1.48758
																									GOBP_REGULATION_OF_INFLAMMATORY_RESPONSE		-1.9623
																									GOBP_REGULATION_OF_ION_TRANSMEMBRANE_TRANSPORT		-1.94478	-1.50214
																									GOBP_REGULATION_OF_ION_TRANSPORT		-2.16058	-1.91081
																									GOBP_REGULATION_OF_LEUKOCYTE_DIFFERENTIATION		-1.41304
																									GOBP_REGULATION_OF_LEUKOCYTE_MEDIATED_IMMUNITY		-1.5989	-1.44276
																									GOBP_REGULATION_OF_LEUKOCYTE_MIGRATION		-1.59944	-1.58048
																									GOBP_REGULATION_OF_LIPID_BIOSYNTHETIC_PROCESS		-1.54195
																									GOBP_REGULATION_OF_LIPID_LOCALIZATION		-1.47571
																									GOBP_REGULATION_OF_LIPID_METABOLIC_PROCESS		-1.45556	-1.63624
																									GOBP_REGULATION_OF_LIPID_TRANSPORT		-1.30034
																									GOBP_REGULATION_OF_LYMPHOCYTE_ACTIVATION		-1.44094
																									GOBP_REGULATION_OF_LYMPHOCYTE_MEDIATED_IMMUNITY		-1.70415	-1.72441
																									GOBP_REGULATION_OF_MAP_KINASE_ACTIVITY			-1.86334
																									GOBP_REGULATION_OF_METAL_ION_TRANSPORT		-2.02747	-2.063
																									GOBP_REGULATION_OF_MITOCHONDRION_ORGANIZATION		-1.37795
																									GOBP_REGULATION_OF_MITOTIC_CELL_CYCLE_PHASE_TRANSITION		-1.31249
																									GOBP_REGULATION_OF_MRNA_CATABOLIC_PROCESS		2.62781
																									GOBP_REGULATION_OF_MRNA_METABOLIC_PROCESS		3.09512
																									GOBP_REGULATION_OF_MRNA_PROCESSING		2.92539		1.56143
																									GOBP_REGULATION_OF_MRNA_SPLICING_VIA_SPLICEOSOME		2.86476
																									GOBP_REGULATION_OF_MULTICELLULAR_ORGANISMAL_DEVELOPMENT		-1.55253
																									GOBP_REGULATION_OF_MUSCLE_CONTRACTION		-1.31083	-1.64476
																									GOBP_REGULATION_OF_MUSCLE_SYSTEM_PROCESS			-1.50509
																									GOBP_REGULATION_OF_OXIDOREDUCTASE_ACTIVITY	-2.47651	-1.63085	-2.15917
																									GOBP_REGULATION_OF_PEPTIDYL_TYROSINE_PHOSPHORYLATION		-1.43374	-1.39198
																									GOBP_REGULATION_OF_PHAGOCYTOSIS		-1.45433	-1.40856
																									GOBP_REGULATION_OF_PROTEIN_BINDING		-1.49876
																									GOBP_REGULATION_OF_PROTEIN_CONTAINING_COMPLEX_DISASSEMBLY		-1.39955		-1.60299
																									GOBP_REGULATION_OF_PROTEIN_DEPHOSPHORYLATION			-1.48784
																									GOBP_REGULATION_OF_PROTEIN_DEPOLYMERIZATION		-1.45547		-1.60634
																									GOBP_REGULATION_OF_PROTEIN_LOCALIZATION		-1.41686
																									GOBP_REGULATION_OF_PROTEIN_LOCALIZATION_TO_CELL_PERIPHERY		-1.40177
																									GOBP_REGULATION_OF_PROTEIN_LOCALIZATION_TO_MEMBRANE		-1.29656
																									GOBP_REGULATION_OF_PROTEIN_LOCALIZATION_TO_NUCLEUS		1.5742
																									GOBP_REGULATION_OF_PROTEIN_LOCALIZATION_TO_PLASMA_MEMBRANE		-1.37199
																									GOBP_REGULATION_OF_PROTEIN_POLYMERIZATION		-1.30342
																									GOBP_REGULATION_OF_PROTEIN_SECRETION		-1.57851
																									GOBP_REGULATION_OF_PROTEIN_SERINE_THREONINE_KINASE_ACTIVITY			-1.64007
																									GOBP_REGULATION_OF_REACTIVE_OXYGEN_SPECIES_METABOLIC_PROCESS		-1.36206	-1.71429
																									GOBP_REGULATION_OF_RECEPTOR_MEDIATED_ENDOCYTOSIS		-1.75415	-1.75506
																									GOBP_REGULATION_OF_RESPONSE_TO_DNA_DAMAGE_STIMULUS		2.01524		1.35197
																									GOBP_REGULATION_OF_RESPONSE_TO_EXTERNAL_STIMULUS		-1.31819	-1.60017
																									GOBP_REGULATION_OF_RESPONSE_TO_WOUNDING		-1.69279	-2.82492	-1.61151
																									GOBP_REGULATION_OF_RNA_SPLICING		2.91202	1.53566
																									GOBP_REGULATION_OF_SECRETION		-1.77326
																									GOBP_REGULATION_OF_SMALL_GTPASE_MEDIATED_SIGNAL_TRANSDUCTION		-1.35394	-1.73184
																									GOBP_REGULATION_OF_STEROID_METABOLIC_PROCESS		-1.322	-1.51216
																									GOBP_REGULATION_OF_SUBSTRATE_ADHESION_DEPENDENT_CELL_SPREADING		-1.48332
																									GOBP_REGULATION_OF_SUPRAMOLECULAR_FIBER_ORGANIZATION		-1.64344
																									GOBP_REGULATION_OF_SYSTEM_PROCESS		-1.40698	-1.94839
																									GOBP_REGULATION_OF_T_CELL_ACTIVATION		-1.43395
																									GOBP_REGULATION_OF_TELOMERE_MAINTENANCE		2.34967		1.73247
																									GOBP_REGULATION_OF_TELOMERE_MAINTENANCE_VIA_TELOMERE_LENGTHENING		2.54947		1.65748
																									GOBP_REGULATION_OF_TRANSLATIONAL_INITIATION			1.57869
																									GOBP_REGULATION_OF_TRANSMEMBRANE_TRANSPORT		-2.06399	-1.54175	-1.59919
																									GOBP_REGULATION_OF_TRANSPORT		-1.93343	-1.5359
																									GOBP_REGULATION_OF_TRANSPORTER_ACTIVITY		-1.91647	-2.11888	-1.63987
																									GOBP_REGULATION_OF_TUBE_SIZE		-1.79895	-2.21725
																									GOBP_REGULATION_OF_VASCULATURE_DEVELOPMENT		-1.51715
																									GOBP_REGULATION_OF_VESICLE_MEDIATED_TRANSPORT		-1.96519	-2.13015
																									GOBP_REGULATION_OF_WNT_SIGNALING_PATHWAY		-1.35171
																									GOBP_REGULATION_OF_WOUND_HEALING		-1.62631	-2.78718	-1.58962
																									GOBP_RENAL_SYSTEM_PROCESS	-1.89998	-1.90525	-1.97039
																									GOBP_REPRODUCTION		1.34541
																									GOBP_RESPONSE_TO_ACID_CHEMICAL		-1.31904
																									GOBP_RESPONSE_TO_ALCOHOL		-1.54218
																									GOBP_RESPONSE_TO_BACTERIUM		-1.84641	-1.98063
																									GOBP_RESPONSE_TO_CALCIUM_ION		-1.57013
																									GOBP_RESPONSE_TO_CARBOHYDRATE			-1.7125
																									GOBP_RESPONSE_TO_ENDOGENOUS_STIMULUS		-1.37372
																									GOBP_RESPONSE_TO_ESTRADIOL		1.42672
																									GOBP_RESPONSE_TO_HYDROGEN_PEROXIDE			-1.58196
																									GOBP_RESPONSE_TO_INORGANIC_SUBSTANCE		-1.38374
																									GOBP_RESPONSE_TO_MECHANICAL_STIMULUS		-1.39835
																									GOBP_RESPONSE_TO_METAL_ION		-1.44545
																									GOBP_RESPONSE_TO_MONOSACCHARIDE		-1.41788	-1.84886
																									GOBP_RESPONSE_TO_NITROGEN_COMPOUND		-1.33105
																									GOBP_RESPONSE_TO_OXYGEN_CONTAINING_COMPOUND		-1.48166
																									GOBP_RESPONSE_TO_OXYGEN_LEVELS		-1.59864
																									GOBP_RESPONSE_TO_REACTIVE_OXYGEN_SPECIES		-1.37562	-1.90354
																									GOBP_RESPONSE_TO_TEMPERATURE_STIMULUS		1.46822
																									GOBP_RESPONSE_TO_TOPOLOGICALLY_INCORRECT_PROTEIN			1.60091	1.33011
																									GOBP_RESPONSE_TO_TOXIC_SUBSTANCE		-1.76273
																									GOBP_RESPONSE_TO_TRANSFORMING_GROWTH_FACTOR_BETA		-1.42386	-1.36879
																									GOBP_RESPONSE_TO_VIRUS		1.6882		1.49981
																									GOBP_RESPONSE_TO_WOUNDING		-2.00761	-2.24232
																									GOBP_RETINA_HOMEOSTASIS		-1.93548	-1.48538
																									GOBP_RHO_PROTEIN_SIGNAL_TRANSDUCTION		-1.44619	-2.12831
																									GOBP_RHYTHMIC_PROCESS		1.9834
																									GOBP_RIBONUCLEOPROTEIN_COMPLEX_BIOGENESIS	1.79081	2.87718	2.04607	1.94283
																									GOBP_RIBONUCLEOPROTEIN_COMPLEX_SUBUNIT_ORGANIZATION	1.79563	2.82984	1.99599	1.81425
																									GOBP_RIBONUCLEOSIDE_DIPHOSPHATE_METABOLIC_PROCESS	1.62171
																									GOBP_RIBONUCLEOSIDE_TRIPHOSPHATE_METABOLIC_PROCESS		1.43399
																									GOBP_RIBOSOMAL_LARGE_SUBUNIT_BIOGENESIS	1.6635	1.65497		1.52539
																									GOBP_RIBOSOMAL_SMALL_SUBUNIT_BIOGENESIS		2.03835	1.78231	1.9295
																									GOBP_RIBOSOME_ASSEMBLY		2.10501	1.71749	2.02213
																									GOBP_RIBOSOME_BIOGENESIS	1.64561	2.23236	1.92436	2.08167
																									GOBP_RNA_CATABOLIC_PROCESS		2.57116
																									GOBP_RNA_DEPENDENT_DNA_BIOSYNTHETIC_PROCESS		2.4654		1.57683
																									GOBP_RNA_EXPORT_FROM_NUCLEUS		2.43198	1.85086	1.41947
																									GOBP_RNA_LOCALIZATION		2.2089	1.54788	1.811
																									GOBP_RNA_PROCESSING	1.72413	3.40711	1.96074	1.49157
																									GOBP_RNA_SPLICING		3.40679	1.73404
																									GOBP_RNA_SPLICING_VIA_TRANSESTERIFICATION_REACTIONS		3.60634	1.65072	1.48494
																									GOBP_RNA_STABILIZATION		2.61769
																									GOBP_RRNA_METABOLIC_PROCESS		1.88187	1.69834	1.66755
																									GOBP_SECOND_MESSENGER_MEDIATED_SIGNALING		-1.56013
																									GOBP_SECONDARY_ALCOHOL_METABOLIC_PROCESS		-1.34886
																									GOBP_SECRETION		-1.91622	-1.56088
																									GOBP_SENSORY_ORGAN_DEVELOPMENT		-1.40584
																									GOBP_SENSORY_PERCEPTION		-1.77641
																									GOBP_SENSORY_SYSTEM_DEVELOPMENT		-1.59777
																									GOBP_SEQUESTERING_OF_CALCIUM_ION		-1.44807	-1.41534
																									GOBP_SIGNAL_RELEASE		-1.32521
																									GOBP_SISTER_CHROMATID_SEGREGATION		1.59993
																									GOBP_SKELETAL_MUSCLE_ORGAN_DEVELOPMENT		-1.47848
																									GOBP_SKELETAL_SYSTEM_DEVELOPMENT		-1.41823
																									GOBP_SPINDLE_ASSEMBLY		1.30963
																									GOBP_SPINDLE_ORGANIZATION		1.30185
																									GOBP_SPLICEOSOMAL_COMPLEX_ASSEMBLY	1.64578	2.3306	1.86574
																									GOBP_STEROID_METABOLIC_PROCESS		-1.29604
																									GOBP_STEROL_TRANSPORT		-1.42839	-1.44055
																									GOBP_STRESS_FIBER_ASSEMBLY		-1.7104	-1.5061	-1.59592
																									GOBP_STRIATED_MUSCLE_CELL_DEVELOPMENT		-1.93113	-1.70004	-1.70145
																									GOBP_STRIATED_MUSCLE_CELL_DIFFERENTIATION		-2.07601	-1.69998	-1.67924
																									GOBP_STRIATED_MUSCLE_CONTRACTION		-1.57882	-1.32399
																									GOBP_SUBSTRATE_ADHESION_DEPENDENT_CELL_SPREADING		-1.94133	-1.36007
																									GOBP_SULFUR_COMPOUND_METABOLIC_PROCESS		-1.40405
																									GOBP_SUPEROXIDE_METABOLIC_PROCESS		-1.52542
																									GOBP_SUPRAMOLECULAR_FIBER_ORGANIZATION		-1.91148	-1.42447
																									GOBP_T_CELL_ACTIVATION		-1.45296
																									GOBP_T_CELL_MEDIATED_IMMUNITY		-1.66295
																									GOBP_TAXIS		-1.32145
																									GOBP_TELOMERE_MAINTENANCE		2.66905		1.86402
																									GOBP_TELOMERE_MAINTENANCE_VIA_TELOMERE_LENGTHENING		2.59126		1.55981
																									GOBP_TELOMERE_ORGANIZATION		2.65215		1.79952
																									GOBP_TISSUE_DEVELOPMENT		-2.01004
																									GOBP_TISSUE_MIGRATION		-1.38764
																									GOBP_TISSUE_MORPHOGENESIS		-1.88659
																									GOBP_TISSUE_REMODELING		-1.84293	-1.4738
																									GOBP_TRANSFORMING_GROWTH_FACTOR_BETA_RECEPTOR_SIGNALING_PATHWAY		-1.3405	-1.41235
																									GOBP_TRANSITION_METAL_ION_HOMEOSTASIS		-1.48411
																									GOBP_TRANSLATIONAL_INITIATION	1.63741	1.7441	1.85961
																									GOBP_TRANSMEMBRANE_RECEPTOR_PROTEIN_SERINE_THREONINE_KINASE_SIGNALING_PATHWAY		-1.32689	-1.47771
																									GOBP_TRANSMEMBRANE_RECEPTOR_PROTEIN_TYROSINE_KINASE_SIGNALING_PATHWAY		-1.51582
																									GOBP_TRANSMEMBRANE_TRANSPORT		-1.80347
																									GOBP_TRNA_METABOLIC_PROCESS		2.22107	1.76887	1.83486
																									GOBP_TUBE_DEVELOPMENT		-1.81565
																									GOBP_TUBE_MORPHOGENESIS		-2.00191
																									GOBP_UROGENITAL_SYSTEM_DEVELOPMENT		-1.31635
																									GOBP_VASCULAR_PROCESS_IN_CIRCULATORY_SYSTEM	-2.06536	-1.95899	-1.86105
																									GOBP_VASCULATURE_DEVELOPMENT		-1.83215
																									GOBP_VESICLE_BUDDING_FROM_MEMBRANE		-1.40613
																									GOBP_VESICLE_MEDIATED_TRANSPORT		-2.25832	-1.46278
																									GOBP_VESICLE_MEDIATED_TRANSPORT_TO_THE_PLASMA_MEMBRANE		-1.77568
																									GOBP_VESICLE_ORGANIZATION		-1.62144
																									GOBP_VIRAL_GENOME_REPLICATION		1.99732
																									GOBP_WOUND_HEALING		-2.07079	-2.21991
																									GOBP_ZYMOGEN_ACTIVATION		-1.29776

## Sheet: onco
AC						SCLC						SqCC						LCC							NAME	AC	SCLC	SqCC	LCC
SUPPRESSED			ENRICHED			SUPPRESSED			ENRICHED			SUPPRESSED			ENRICHED			SUPPRESSED			ENRICHED				AKT_UP.V1_DN		-1.47313
NAME	NES	FDR	NAME	NES	FDR	NAME	NES	FDR	NAME	NES	FDR	NAME	NES	FDR	NAME	NES	FDR	NAME	NES	FDR	NAME	NES	FDR		BMI1_DN.V1_DN	-1.40679			-1.4849
PGF_UP.V1_DN	-2.12088	0.0270972	PKCA_DN.V1_DN	1.66896	0.189493	ESC_V6.5_UP_EARLY.V1_DN	-2.26155	0	E2F1_UP.V1_UP	2.09928	0.00299595	CAHOY_ASTROGLIAL	-2.71399	0	-	-	-	CAHOY_ASTROGLIAL	-1.76159	0.0476845	CSR_EARLY_UP.V1_UP	2.27262	0.000727273		BMI1_DN_MEL18_DN.V1_DN	-1.51218	-1.5406	-1.66301	-1.72567
ESC_V6.5_UP_EARLY.V1_DN	-2.10086	0.0154931	GCNP_SHH_UP_EARLY.V1_UP	1.60075	0.203828	LEF1_UP.V1_UP	-2.02111	0.00527863	CSR_EARLY_UP.V1_UP	2.06595	0.00275711	ESC_V6.5_UP_EARLY.V1_DN	-2.36986	0.00255357				BMI1_DN_MEL18_DN.V1_DN	-1.72567	0.0443117					CAHOY_ASTROGLIAL		-1.95658	-2.71399	-1.76159
ESC_V6.5_UP_LATE.V1_DN	-2.05862	0.0126856				CRX_DN.V1_DN	-1.9729	0.00440352	GCNP_SHH_UP_EARLY.V1_UP	1.81577	0.0181003	LEF1_UP.V1_UP	-2.34376	0.00238988				ESC_V6.5_UP_EARLY.V1_DN	-1.61805	0.143027					CORDENONSI_YAP_CONSERVED_SIGNATURE	-1.77045	-1.61903	-1.48003
STK33_SKM_DN	-1.81869	0.0584934				EGFR_UP.V1_UP	-1.96302	0.00456683	CSR_LATE_UP.V1_UP	1.71005	0.0328046	MEK_UP.V1_UP	-2.07482	0.0105563				STK33_SKM_DN	-1.5841	0.169543					CRX_DN.V1_DN		-1.9729	-1.63138
CORDENONSI_YAP_CONSERVED_SIGNATURE	-1.77045	0.06432				MEK_UP.V1_UP	-1.96072	0.0038868	GCNP_SHH_UP_LATE.V1_UP	1.5273	0.0824282	PGF_UP.V1_DN	-2.04318	0.0125906				LEF1_UP.V1_UP	-1.55154	0.19003					CSR_EARLY_UP.V1_UP		2.06595		2.27262
P53_DN.V1_DN	-1.64879	0.108945				CAHOY_ASTROGLIAL	-1.95658	0.003239	MTOR_UP.V1_UP	1.43362	0.120219	ESC_J1_UP_LATE.V1_UP	-2.03476	0.0115776				E2F1_UP.V1_DN	-1.55116	0.158868					CYCLIN_D1_KE_.V1_DN		-1.31707	-1.4881
BMI1_DN_MEL18_DN.V1_DN	-1.51218	0.189701				ERBB2_UP.V1_UP	-1.85181	0.0158114	VEGF_A_UP.V1_DN	1.40072	0.123434	RPS14_DN.V1_UP	-1.83086	0.0295045				LTE2_UP.V1_UP	-1.54642	0.144649					CYCLIN_D1_UP.V1_DN		-1.36851
STK33_DN	-1.4479	0.253224				RPS14_DN.V1_UP	-1.81328	0.0211941				ERBB2_UP.V1_UP	-1.81968	0.0279697				PGF_UP.V1_DN	-1.49927	0.201569					CYCLIN_D1_UP.V1_UP		-1.55085
BMI1_DN.V1_DN	-1.40679	0.28623				PGF_UP.V1_DN	-1.69669	0.0671428				P53_DN.V1_DN	-1.74136	0.0404068				ESC_V6.5_UP_LATE.V1_DN	-1.49618	0.185872					E2F1_UP.V1_DN		-1.51904	-1.70841	-1.55116
RB_P107_DN.V1_UP	-1.39624	0.271122				RAPA_EARLY_UP.V1_UP	-1.69279	0.0617887				E2F1_UP.V1_DN	-1.70841	0.0439696				P53_DN.V1_DN	-1.49432	0.169747					EGFR_UP.V1_UP		-1.96302	-1.59456
LTE2_UP.V1_DN	-1.39369	0.248839				RAF_UP.V1_UP	-1.69087	0.0570515				LTE2_UP.V1_UP	-1.69116	0.0457208				BMI1_DN.V1_DN	-1.4849	0.167356					ERBB2_UP.V1_UP		-1.85181	-1.81968
						CORDENONSI_YAP_CONSERVED_SIGNATURE	-1.61903	0.0928709				BMI1_DN_MEL18_DN.V1_DN	-1.66301	0.0521167				ESC_J1_UP_EARLY.V1_DN	-1.48438	0.153675					ESC_J1_UP_EARLY.V1_DN		-1.43261	-1.34125	-1.48438
						RAF_UP.V1_DN	-1.61789	0.0869625				CRX_DN.V1_DN	-1.63138	0.0566699				P53_DN.V1_UP	-1.42238	0.244399					ESC_J1_UP_LATE.V1_UP		-1.49732	-2.03476
						LTE2_UP.V1_UP	-1.5964	0.0939085				EGFR_UP.V1_UP	-1.59456	0.0628274				RAF_UP.V1_DN	-1.42226	0.227254					ESC_V6.5_UP_EARLY.V1_DN	-2.10086	-2.26155	-2.36986	-1.61805
						KRAS.DF.V1_UP	-1.5833	0.0954044				RB_P107_DN.V1_UP	-1.49726	0.100802											ESC_V6.5_UP_LATE.V1_DN	-2.05862	-1.41183		-1.49618
						CYCLIN_D1_UP.V1_UP	-1.55085	0.11542				CYCLIN_D1_KE_.V1_DN	-1.4881	0.0982128											GCNP_SHH_UP_EARLY.V1_UP	1.60075	1.81577
						BMI1_DN_MEL18_DN.V1_DN	-1.5406	0.116527				CORDENONSI_YAP_CONSERVED_SIGNATURE	-1.48003	0.0961711											KRAS.600_UP.V1_DN		-1.35014
						E2F1_UP.V1_DN	-1.51904	0.128656				TBK1.DF_DN	-1.41261	0.128523											KRAS.DF.V1_UP		-1.5833
						ESC_J1_UP_LATE.V1_UP	-1.49732	0.142714				ESC_J1_UP_EARLY.V1_DN	-1.34125	0.176071											LEF1_UP.V1_UP		-2.02111	-2.34376	-1.55154
						AKT_UP.V1_DN	-1.47313	0.155894																	LTE2_UP.V1_DN	-1.39369	-1.45075
						P53_DN.V1_UP	-1.47046	0.150512																	LTE2_UP.V1_UP		-1.5964	-1.69116	-1.54642
						P53_DN.V1_DN	-1.46884	0.144534																	MEK_UP.V1_UP		-1.96072	-2.07482
						STK33_DN	-1.45701	0.149471																	P53_DN.V1_DN	-1.64879	-1.46884	-1.74136	-1.49432
						VEGF_A_UP.V1_UP	-1.45436	0.145796																	P53_DN.V1_UP		-1.47046		-1.42238
						STK33_NOMO_UP	-1.4509	0.142693																	PGF_UP.V1_DN	-2.12088	-1.69669	-2.04318	-1.49927
						LTE2_UP.V1_DN	-1.45075	0.137308																	PKCA_DN.V1_DN	1.66896
						STK33_SKM_DN	-1.445	0.136518																	RAF_UP.V1_DN		-1.61789		-1.42226
						ESC_J1_UP_EARLY.V1_DN	-1.43261	0.142731																	RAF_UP.V1_UP		-1.69087
						ESC_V6.5_UP_LATE.V1_DN	-1.41183	0.156367																	RAPA_EARLY_UP.V1_UP		-1.69279
						CYCLIN_D1_UP.V1_DN	-1.36851	0.19111																	RB_P107_DN.V1_UP	-1.39624		-1.49726
						KRAS.600_UP.V1_DN	-1.35014	0.203126																	RPS14_DN.V1_UP		-1.81328	-1.83086
						CYCLIN_D1_KE_.V1_DN	-1.31707	0.233975																	STK33_DN	-1.4479	-1.45701
																									STK33_NOMO_UP		-1.4509
																									STK33_SKM_DN	-1.81869	-1.445		-1.5841
																									TBK1.DF_DN			-1.41261
																									VEGF_A_UP.V1_UP		-1.45436
